# Supplementary material for: Identification of enzymes that have helminth-specific active sites and are required for Rhodoquinone-dependent metabolism as targets for new anthelmintics
Source: PLoS Negl Trop Dis. 2021 Nov 29;15(11):e0009991. doi: 10.1371/journal.pntd.0009991 (PMC8659336; doi:10.1371/journal.pntd.0009991)
Supplement: S1 Table — (XLSX) [file pntd.0009991.s012.xlsx]

## Sheet: Sheet1
Strain	Allele	Mutation	Sequence change
			(plus flanking sequences)
PHX769	F36A2.3 (syb769)/hT2	-: 699bp deletion	agtggaaaagtaacattcaactttggataaacg
		A: 1bp insertion	ATGACTATTAAAGACAAAAGAGAATTCAAT
			GAAACAGATGAAAA-aaaattttgtaaaac
		Background: N2	aagtatacaatatcccaaatgtttagGCCA
			AAGAGTTTGGAATCGGATGGGTAGTATGCC
PHX243	VF13D12L.3.1(syb243)	-: 1688bp deletion	aaacaatcgaatcaattttcacagaggcag
		A: 5bp insertion	ccgcagcagcaaaatacagtgaaaataaaa
			ATGAATT-AAAAAAGAAGCGCCGTCCCCGC
		Background: N2	ACTCGGAACTAATCCAATCAGTTTAGCAGC
			TCCTGGAACTGGTGATGACTCTTTTGTACT
PHX2949	coq-2a(syb2949);	A: Substitution (protein change: F204L; A243S)	ccacctcaaaccttccccctggtttctcaa
	coq-2e(syb1721)		tatctcttacactctctctatcatagtaca
		A: Substitution (synonymous mutation)	gGACTAACGTTAAATTGGGGCGCTCTTCTT
			GGATGGTGTGCGCTGAAAGGTGATTTGTCG
		Background:	TCTAGTGCACCGTTCTGGATGTATGCAGCT
		coq-2e(syb1721)	GCACTTCAATGGACACTGATCTACGACACT
			ATCTATAGTCATCAGgtggcctatttgggg
			attgggactcttttgttttgtcatgttttt
			ccttgttgtgatgttttttgtccgtttcgt
PHX2817	let-721(syb2817)	A: Substitution (protein change: F437C)	GACAAGAATATTCGTGATACTTATGTTGTT
			AAAGAGCTCAAAGCAACCAGAAATATTCGT
		Background: N2	CCATCATGCAATACTTCATTGGGATACATT
			GGAGGACTGATCTATTCTGGAATATTCTAT
			GTTTTCGGTCGAGGAATTGAACCATGGACT
