# Supplementary material for: Identification of enzymes that have helminth-specific active sites and are required for Rhodoquinone-dependent metabolism as targets for new anthelmintics
Source: PLoS Negl Trop Dis. 2021 Nov 29;15(11):e0009991. doi: 10.1371/journal.pntd.0009991 (PMC8659336; doi:10.1371/journal.pntd.0009991)
Supplement: S2 Table — (XLSX) [file pntd.0009991.s013.xlsx]

## Sheet: Sheet1
Gene Name		Paper Evidence
F36A2.3	Malate Dehydrogenase (Archaeal-like)	Fuchs et al., 2010 [1]; McElwee et al., 2006 [2]
VF13D12L.3.1	Malate Dehydrogenase (Archaeal-like)	Fuchs et al, 2010 [1]; McElwee et al, 2006 [2]
pyc-1	Pyruvate Carboxylase	Liao and Freedman, 2001 [3]
men-1	Malic Enzyme	Chetri et al, 2020 [4]
mdh-1	Malate Dehydrogenase	Minárik et al., 2002 [5]; Erkut et al. 2016 [6]
icl-1	Isocitrate Lyase	Liu et al., 1995 [7]; Wadsworth et al., 1989 [8]; Kahn and McFadden 1980 [9]

## Sheet: References
Reference Number	Reference
1	Fuchs S, Bundy JG, Davies SK, Viney JM, Swire JS, Leroi AM. A metabolic signature of long life in Caenorhabditis elegans. BMC Biol. 2010;8: 14. doi:10.1186/1741-7007-8-14
2	McElwee JJ, Schuster E, Blanc E, Thornton J, Gems D. Diapause-associated metabolic traits reiterated in long-lived daf-2 mutants in the nematode Caenorhabditis elegans. Mech Ageing Dev. 2006;127: 458–472. doi:10.1016/j.mad.2006.01.006
3	Liao VH, Freedman JH. Characterization of a cadmium-inducible isoform of pyruvate carboxylase from Caenorhabditis elegans. DNA Seq J DNA Seq Mapp. 2001;12: 137–145. doi:10.3109/10425170109047568
4	Chetri PB, Shukla R, Tripathi T. Identification and characterization of cytosolic malate dehydrogenase from the liver fluke Fasciola gigantica. Sci Rep. 2020;10: 13372. doi:10.1038/s41598-020-70202-y
5	Minárik P, Tomásková N, Kollárová M, Antalík M. Malate dehydrogenases--structure and function. Gen Physiol Biophys. 2002;21: 257–265.
6	Erkut C, Gade VR, Laxman S, Kurzchalia TV. The gyoxylate shunt in essential for dessication tolerance in C. elegans and budding yeast. eLife. 2016;5 e13614. doi:10.7554/eLife.13614
7	Minárik P, Tomásková N, Kollárová M, Antalík M. Malate dehydrogenases--structure and function. Gen Physiol Biophys. 2002;21: 257–265.
8	Wadsworth WG, Riddle DL. Developmental regulation of energy metabolism in Caenorhabditis elegans. Dev Biol. 1989;132: 167–173. doi:10.1016/0012-1606(89)90214-5
9	Kahn FR, McFadden BA. Embryogenesis and the glyxolyate cycle. FEBS Lett. 1980; 115: 312-314. doi:10.1016/0014-5798(80)81195-1
