# Supplementary material for: Identification of enzymes that have helminth-specific active sites and are required for Rhodoquinone-dependent metabolism as targets for new anthelmintics
Source: PLoS Negl Trop Dis. 2021 Nov 29;15(11):e0009991. doi: 10.1371/journal.pntd.0009991 (PMC8659336; doi:10.1371/journal.pntd.0009991)
Supplement: S1 Data — (CSV) [file pntd.0009991.s014.csv]

	concentration	phenotype	drug	bio_rep	tech_rep	timepoint	mobility_score_x
383	200	WT	M9	4	1.5	170	0.2126647452351864
384	200	WT	M9	4	1.5	180	0.237417163037999
385	200	WT	M9	4	1.5	190	0.2536253591787462
402	200	WT	M9	10	1.5	170	0.2028349610453211
403	200	WT	M9	10	1.5	180	0.2325375015319181
404	200	WT	M9	10	1.5	190	0.2225984698652027
421	200	WT	M9	11	1.5	170	0.3954599816981786
422	200	WT	M9	11	1.5	180	0.4175882201687579
423	200	WT	M9	11	1.5	190	0.3995145066252906
440	200	WT	M9	17	0.5	170	0.5186617045079946
441	200	WT	M9	17	0.5	180	0.5360521276115416
442	200	WT	M9	17	0.5	190	0.5322619803368656
478	200	WT	M9	21	0.5	170	0.4288039283710478
479	200	WT	M9	21	0.5	180	0.4773361974511955
480	200	WT	M9	21	0.5	190	0.5008256621040974
497	200	WT	M9	23	0.5	170	0.204506599171945
498	200	WT	M9	23	0.5	180	0.2561650758274012
499	200	WT	M9	23	0.5	190	0.3068045379144013
516	200	WT	M9	24	0.5	170	0.3130616233305709
517	200	WT	M9	24	0.5	180	0.3704202569122882
518	200	WT	M9	24	0.5	190	0.3792467188350759
630	200	WT	M9	39	0.5	170	0.4459026129660177
631	200	WT	M9	39	0.5	180	0.488649349524637
632	200	WT	M9	39	0.5	190	0.5273324679988338
668	200	WT	M9	41	0.5	170	0.5208920865125943
669	200	WT	M9	41	0.5	180	0.5041971779795331
670	200	WT	M9	41	0.5	190	0.5475724427970146
687	200	WT	M9	42	0.5	170	0.4350277493667884
688	200	WT	M9	42	0.5	180	0.4151775720620704
689	200	WT	M9	42	0.5	190	0.4465306146635376
706	200	WT	M9	43	1.5	170	0.2843838328982289
707	200	WT	M9	43	1.5	180	0.3145772641291396
708	200	WT	M9	43	1.5	190	0.3412791935794781
725	200	WT	M9	44	0.5	170	0.3637601077030964
726	200	WT	M9	44	0.5	180	0.3735760501871566
727	200	WT	M9	44	0.5	190	0.414486670504642
801	200	WT	M9	48	0.5	170	0.2517213469355683
802	200	WT	M9	48	0.5	180	0.2850110262283476
803	200	WT	M9	48	0.5	190	0.3263291515662796
820	200	WT	M9	49	1.5	170	0.5397694160403808
821	200	WT	M9	49	1.5	180	0.496798924093544
822	200	WT	M9	49	1.5	190	0.5504801486508896
877	200	WT	M9	56	0.5	170	0.3724318596561068
878	200	WT	M9	56	0.5	180	0.4107633314493916
879	200	WT	M9	56	0.5	190	0.4586708081946059
896	200	WT	M9	57	0.5	170	0.4124148254167852
897	200	WT	M9	57	0.5	180	0.4762720231396589
898	200	WT	M9	57	0.5	190	0.4802312399800302
991	200	WT	M9	73	1.5	170	0.3328606987370602
992	200	WT	M9	73	1.5	180	0.3518203073981381
993	200	WT	M9	73	1.5	190	0.37242569685482
1048	200	aak-2(ok524)	M9	17	0.5	170	0.2499234183756285
1049	200	aak-2(ok524)	M9	17	0.5	180	0.2767472024069319
1050	200	aak-2(ok524)	M9	17	0.5	190	0.3580322658726361
1067	200	aak-2(ok524)	M9	21	0.5	170	0.1837883085580972
1068	200	aak-2(ok524)	M9	21	0.5	180	0.2381399571860966
1069	200	aak-2(ok524)	M9	21	0.5	190	0.2673015286409336
1086	200	aak-2(ok524)	M9	23	0.5	170	0.1535713380370143
1087	200	aak-2(ok524)	M9	23	0.5	180	0.1475491253835622
1088	200	aak-2(ok524)	M9	23	0.5	190	0.1770176452773585
1105	200	aak-2(ok524)	M9	24	0.5	170	0.1048428780573258
1106	200	aak-2(ok524)	M9	24	0.5	180	0.1225942765614627
1107	200	aak-2(ok524)	M9	24	0.5	190	0.1513898451911832
1124	200	aak-2(rr48)	M9	17	0.5	170	0.0953255863287194
1125	200	aak-2(rr48)	M9	17	0.5	180	0.1151158475397838
1126	200	aak-2(rr48)	M9	17	0.5	190	0.1392455815634882
1143	200	aak-2(rr48)	M9	21	0.5	170	0.1642949059454941
1144	200	aak-2(rr48)	M9	21	0.5	180	0.2157500446141801
1145	200	aak-2(rr48)	M9	21	0.5	190	0.2351267538502092
1162	200	aak-2(rr48)	M9	23	0.5	170	0.1026481381710492
1163	200	aak-2(rr48)	M9	23	0.5	180	0.0892461718029666
1164	200	aak-2(rr48)	M9	23	0.5	190	0.1305379168246359
1181	200	aak-2(rr48)	M9	24	0.5	170	0.1066651412093855
1182	200	aak-2(rr48)	M9	24	0.5	180	0.1234882649552791
1183	200	aak-2(rr48)	M9	24	0.5	190	0.1508707716522119
2504	200	kynu-1	M9	4	1.0	170	1e-05
2505	200	kynu-1	M9	4	1.0	180	1e-05
2506	200	kynu-1	M9	4	1.0	190	1e-05
2523	200	kynu-1	M9	10	1.0	170	0.0007881682043673
2524	200	kynu-1	M9	10	1.0	180	0.0023219814241486
2525	200	kynu-1	M9	10	1.0	190	0.0009059940566789
2542	200	kynu-1	M9	11	1.0	170	0.0034354164312351
2543	200	kynu-1	M9	11	1.0	180	1e-05
2544	200	kynu-1	M9	11	1.0	190	1e-05
2561	200	kynu-1	M9	56	0.5	170	0.003591254299564
2562	200	kynu-1	M9	56	0.5	180	0.0009891084706225
2563	200	kynu-1	M9	56	0.5	190	0.0005380686371824
2580	200	kynu-1	M9	57	0.5	170	1e-05
2581	200	kynu-1	M9	57	0.5	180	1e-05
2582	200	kynu-1	M9	57	0.5	190	1e-05
2599	200	kynu-1	M9	73	0.5	170	0.0062651056471792
2600	200	kynu-1	M9	73	0.5	180	0.0065547218267402
2601	200	kynu-1	M9	73	0.5	190	0.0015869196650855
3719	200	rict-1(ft7)	M9	41	0.5	170	0.1147573867159732
3720	200	rict-1(ft7)	M9	41	0.5	180	0.124759514938321
3721	200	rict-1(ft7)	M9	41	0.5	190	0.1594559987353187
3738	200	rict-1(ft7)	M9	42	0.5	170	0.0536999639960717
3739	200	rict-1(ft7)	M9	42	0.5	180	0.0734771773755757
3740	200	rict-1(ft7)	M9	42	0.5	190	0.0969710046500157
3757	200	rict-1(ft7)	M9	43	0.5	170	0.0498518801003201
3758	200	rict-1(ft7)	M9	43	0.5	180	0.0564849312477707
3759	200	rict-1(ft7)	M9	43	0.5	190	0.0701012308649262
3776	200	rict-1(mg360)	M9	41	0.5	170	0.0863890625157871
3777	200	rict-1(mg360)	M9	41	0.5	180	0.0898202691163949
3778	200	rict-1(mg360)	M9	41	0.5	190	0.1398897935979199
3795	200	rict-1(mg360)	M9	42	0.5	170	0.0908125073310396
3796	200	rict-1(mg360)	M9	42	0.5	180	0.1085779340265785
3797	200	rict-1(mg360)	M9	42	0.5	190	0.1161097274817841
3814	200	rict-1(mg360)	M9	43	0.5	170	0.0316540334054009
3815	200	rict-1(mg360)	M9	43	0.5	180	0.0377262752176501
3816	200	rict-1(mg360)	M9	43	0.5	190	0.0405538304288528
3852	200	sgk-1	M9	39	0.5	170	0.2753055342734925
3853	200	sgk-1	M9	39	0.5	180	0.2984479183885007
3854	200	sgk-1	M9	39	0.5	190	0.3149763141302428
3871	200	sgk-1	M9	44	0.5	170	0.0560836595740215
3872	200	sgk-1	M9	44	0.5	180	0.066188215080152
3873	200	sgk-1	M9	44	0.5	190	0.0805750470986984
3890	200	sgk-1	M9	48	0.5	170	0.225327289751447
3891	200	sgk-1	M9	48	0.5	180	0.2359788185042546
3892	200	sgk-1	M9	48	0.5	190	0.2556447397425326
3909	200	sgk-1	M9	49	1.0	170	0.1494877797075184
3910	200	sgk-1	M9	49	1.0	180	0.1706825733197289
3911	200	sgk-1	M9	49	1.0	190	0.1843523556564119
