# Supplementary material for: Identification of enzymes that have helminth-specific active sites and are required for Rhodoquinone-dependent metabolism as targets for new anthelmintics
Source: PLoS Negl Trop Dis. 2021 Nov 29;15(11):e0009991. doi: 10.1371/journal.pntd.0009991 (PMC8659336; doi:10.1371/journal.pntd.0009991)
Supplement: S2 Data — (CSV) [file pntd.0009991.s015.csv]

	concentration	phenotype	drug	bio_rep	tech_rep	timepoint	mobility_score_x
383	200	WT	M9	4	1.5	170	0.2126647452351864
384	200	WT	M9	4	1.5	180	0.237417163037999
385	200	WT	M9	4	1.5	190	0.2536253591787462
402	200	WT	M9	10	1.5	170	0.2028349610453211
403	200	WT	M9	10	1.5	180	0.2325375015319181
404	200	WT	M9	10	1.5	190	0.2225984698652027
421	200	WT	M9	11	1.5	170	0.3954599816981786
422	200	WT	M9	11	1.5	180	0.4175882201687579
423	200	WT	M9	11	1.5	190	0.3995145066252906
649	200	WT	M9	40	1.5	170	0.5577055300046314
650	200	WT	M9	40	1.5	180	0.5599394966034841
651	200	WT	M9	40	1.5	190	0.5879233275446457
706	200	WT	M9	43	1.5	170	0.2843838328982289
707	200	WT	M9	43	1.5	180	0.3145772641291396
708	200	WT	M9	43	1.5	190	0.3412791935794781
744	200	WT	M9	45	0.5	170	0.2490285655924261
745	200	WT	M9	45	0.5	180	0.3081296840078714
746	200	WT	M9	45	0.5	190	0.3638696278286926
763	200	WT	M9	46	0.5	170	0.5265073973728169
764	200	WT	M9	46	0.5	180	0.5145986915067862
765	200	WT	M9	46	0.5	190	0.5025320297283816
782	200	WT	M9	47	0.5	170	0.355185450593245
783	200	WT	M9	47	0.5	180	0.4170100954424127
784	200	WT	M9	47	0.5	190	0.4241995362388222
839	200	WT	M9	54	0.5	170	0.4307817022594713
840	200	WT	M9	54	0.5	180	0.4343925835597289
841	200	WT	M9	54	0.5	190	0.4243381357374605
858	200	WT	M9	55	0.5	170	0.33822840475192
859	200	WT	M9	55	0.5	180	0.3079999851900507
860	200	WT	M9	55	0.5	190	0.2947938952085628
877	200	WT	M9	56	0.5	170	0.3724318596561068
878	200	WT	M9	56	0.5	180	0.4107633314493916
879	200	WT	M9	56	0.5	190	0.4586708081946059
896	200	WT	M9	57	0.5	170	0.4124148254167852
897	200	WT	M9	57	0.5	180	0.4762720231396589
898	200	WT	M9	57	0.5	190	0.4802312399800302
915	200	WT	M9	58	0.5	170	0.3899695702470538
916	200	WT	M9	58	0.5	180	0.4349393165282351
917	200	WT	M9	58	0.5	190	0.4528099230429242
991	200	WT	M9	73	1.5	170	0.3328606987370602
992	200	WT	M9	73	1.5	180	0.3518203073981381
993	200	WT	M9	73	1.5	190	0.37242569685482
2143	200	hif-1	M9	10	1.0	170	0.1147380610126178
2144	200	hif-1	M9	10	1.0	180	0.137122849981824
2145	200	hif-1	M9	10	1.0	190	0.1465942650281032
2162	200	hif-1	M9	11	1.0	170	0.2127162891815314
2163	200	hif-1	M9	11	1.0	180	0.2081408460950856
2164	200	hif-1	M9	11	1.0	190	0.2441919758500418
2181	200	hif-1	M9	40	1.0	170	0.5434740862440524
2182	200	hif-1	M9	40	1.0	180	0.5172939433626038
2183	200	hif-1	M9	40	1.0	190	0.5328442533097226
2200	200	hif-1	M9	54	0.5	170	0.3900717532918263
2201	200	hif-1	M9	54	0.5	180	0.4017181457557399
2202	200	hif-1	M9	54	0.5	190	0.3963590181432523
2219	200	hif-1	M9	55	0.5	170	0.3560990108668493
2220	200	hif-1	M9	55	0.5	180	0.3875746249196528
2221	200	hif-1	M9	55	0.5	190	0.3954272455061708
2238	200	hif-1	M9	58	0.5	170	0.3268822739309808
2239	200	hif-1	M9	58	0.5	180	0.3342512499057461
2240	200	hif-1	M9	58	0.5	190	0.2770235214250037
2447	200	ire-1(zc14)	M9	43	0.5	170	0.3130421071411745
2448	200	ire-1(zc14)	M9	43	0.5	180	0.3124966905269786
2449	200	ire-1(zc14)	M9	43	0.5	190	0.3537001914943152
2466	200	ire-1(zc14)	M9	45	1.0	170	0.325438745953314
2467	200	ire-1(zc14)	M9	45	1.0	180	0.3883214691014134
2468	200	ire-1(zc14)	M9	45	1.0	190	0.4027894363014141
2485	200	ire-1(zc14)	M9	46	0.5	170	0.3188210451161831
2486	200	ire-1(zc14)	M9	46	0.5	180	0.3107066631153914
2487	200	ire-1(zc14)	M9	46	0.5	190	0.3166743082813074
2504	200	kynu-1	M9	4	1.0	170	1e-05
2505	200	kynu-1	M9	4	1.0	180	1e-05
2506	200	kynu-1	M9	4	1.0	190	1e-05
2523	200	kynu-1	M9	10	1.0	170	0.0007881682043673
2524	200	kynu-1	M9	10	1.0	180	0.0023219814241486
2525	200	kynu-1	M9	10	1.0	190	0.0009059940566789
2542	200	kynu-1	M9	11	1.0	170	0.0034354164312351
2543	200	kynu-1	M9	11	1.0	180	1e-05
2544	200	kynu-1	M9	11	1.0	190	1e-05
2561	200	kynu-1	M9	56	0.5	170	0.003591254299564
2562	200	kynu-1	M9	56	0.5	180	0.0009891084706225
2563	200	kynu-1	M9	56	0.5	190	0.0005380686371824
2580	200	kynu-1	M9	57	0.5	170	1e-05
2581	200	kynu-1	M9	57	0.5	180	1e-05
2582	200	kynu-1	M9	57	0.5	190	1e-05
2599	200	kynu-1	M9	73	0.5	170	0.0062651056471792
2600	200	kynu-1	M9	73	0.5	180	0.0065547218267402
2601	200	kynu-1	M9	73	0.5	190	0.0015869196650855
4251	200	xbp-1	M9	43	0.5	170	0.2145943389702421
4252	200	xbp-1	M9	43	0.5	180	0.2308401429041711
4253	200	xbp-1	M9	43	0.5	190	0.2458001821532897
4270	200	xbp-1	M9	46	0.5	170	0.3617306604252671
4271	200	xbp-1	M9	46	0.5	180	0.3533874700011197
4272	200	xbp-1	M9	46	0.5	190	0.4049566045069946
4289	200	xbp-1	M9	47	0.5	170	0.3219240268430615
4290	200	xbp-1	M9	47	0.5	180	0.3306431456634258
4291	200	xbp-1	M9	47	0.5	190	0.3537309790476914
