# Supplementary material for: Identification of enzymes that have helminth-specific active sites and are required for Rhodoquinone-dependent metabolism as targets for new anthelmintics
Source: PLoS Negl Trop Dis. 2021 Nov 29;15(11):e0009991. doi: 10.1371/journal.pntd.0009991 (PMC8659336; doi:10.1371/journal.pntd.0009991)
Supplement: S3 Data — (TXT) [file pntd.0009991.s016.txt]

time	FMS	KCN_conc	strain	bio_rep	tech_rep
5	0.040803171806230665	200	N2	1	1
5	0.023659331405831735	200	N2	1	2
15	0.011287638209430743	200	N2	1	1
15	0.01851337760820128	200	N2	1	2
25	0.07187590097923838	200	N2	1	1
25	0.05171309803426329	200	N2	1	2
35	0.15628472325317372	200	N2	1	1
35	0.20056207870384626	200	N2	1	2
45	0.22164624793608947	200	N2	1	1
45	0.2189450220947654	200	N2	1	2
55	0.20373866213700265	200	N2	1	1
55	0.2370807619718079	200	N2	1	2
65	0.2297081574365864	200	N2	1	1
65	0.24760479095563098	200	N2	1	2
75	0.17859474028731653	200	N2	1	1
75	0.17065518915836161	200	N2	1	2
85	0.2344629490329632	200	N2	1	1
85	0.2344629490329632	200	N2	1	2
95	0.24827349636117596	200	N2	1	1
95	0.19444156924915176	200	N2	1	2
105	0.30075504552614135	200	N2	1	1
105	0.2985712924544262	200	N2	1	2
115	0.3711167712665749	200	N2	1	1
115	0.30112146362694553	200	N2	1	2
125	0.33768242067350296	200	N2	1	1
125	0.32559213800538034	200	N2	1	2
135	0.46117696871371217	200	N2	1	1
135	0.42729922135727505	200	N2	1	2
145	0.48941621712113575	200	N2	1	1
145	0.4113583095414743	200	N2	1	2
155	0.49980798121514447	200	N2	1	1
155	0.5162929527601224	200	N2	1	2
165	0.6438504197733727	200	N2	1	1
165	0.6361376849628894	200	N2	1	2
175	0.588038064276488	200	N2	1	1
175	0.577553919611943	200	N2	1	2
185	0.547985566202257	200	N2	1	1
185	0.5676294262540691	200	N2	1	2
5	0.1168287515854318	200	N2	2	1
5	0.03936680579126959	200	N2	2	2
5	0.019244167788512737	200	N2	2	3
15	0.12217794425194398	200	N2	2	1
15	0.04854291039207693	200	N2	2	2
15	0.011324922429099368	200	N2	2	3
25	0.26116383290257794	200	N2	2	1
25	0.22529906728735813	200	N2	2	2
25	0.08606179063415571	200	N2	2	3
35	0.3717340163415377	200	N2	2	1
35	0.36360357731777004	200	N2	2	2
35	0.16948996312439904	200	N2	2	3
45	0.4377050483417328	200	N2	2	1
45	0.40921695008829717	200	N2	2	2
45	0.2839500533748747	200	N2	2	3
55	0.47086989904162757	200	N2	2	1
55	0.43865477115756485	200	N2	2	2
55	0.335196795337335	200	N2	2	3
65	0.4340342820424913	200	N2	2	1
65	0.3675934797315725	200	N2	2	2
65	0.2681983042228266	200	N2	2	3
75	0.39502834521789515	200	N2	2	1
75	0.4712536153000586	200	N2	2	2
75	0.3217646468207905	200	N2	2	3
85	0.555921058865431	200	N2	2	1
85	0.536090134906225	200	N2	2	2
85	0.3701809567916049	200	N2	2	3
95	0.6058242278011416	200	N2	2	1
95	0.5900798929217529	200	N2	2	2
95	0.322619964250886	200	N2	2	3
105	0.6379030408612832	200	N2	2	1
105	0.4786049668511345	200	N2	2	2
105	0.37528375282269705	200	N2	2	3
115	0.728916815403331	200	N2	2	1
115	0.5615857621984641	200	N2	2	2
115	0.43475140840624243	200	N2	2	3
125	0.7245128357713817	200	N2	2	1
125	0.4924726452128914	200	N2	2	2
125	0.4676415306733939	200	N2	2	3
135	0.6274867594391395	200	N2	2	1
135	0.5671379409951478	200	N2	2	2
135	0.6151663616648957	200	N2	2	3
145	0.7933442344700712	200	N2	2	1
145	0.6591171566601522	200	N2	2	2
145	0.5551937384768864	200	N2	2	3
155	0.8660739212447138	200	N2	2	1
155	0.7765638212492737	200	N2	2	2
155	0.6368473801096418	200	N2	2	3
165	0.8803689355984576	200	N2	2	1
165	0.7378257791632136	200	N2	2	2
165	0.7294785715304611	200	N2	2	3
175	0.9809720006499734	200	N2	2	1
175	0.823826519404197	200	N2	2	2
175	0.767003052006074	200	N2	2	3
185	0.9855407013137206	200	N2	2	1
185	0.893412632905399	200	N2	2	2
185	0.7939824562200222	200	N2	2	3
5	0.040394284854070796	200	N2	3	1
5	0.04051638766340915	200	N2	3	2
5	0.040214980194669375	200	N2	3	3
5	0.04093989794148727	200	N2	3	4
15	0.05796705466056679	200	N2	3	1
15	0.04977106497087657	200	N2	3	2
15	0.023171859354654017	200	N2	3	3
15	0.020386333694577617	200	N2	3	4
25	0.1467062267960881	200	N2	3	1
25	0.131868384235489	200	N2	3	2
25	0.07690754565339934	200	N2	3	3
25	0.07812025577771606	200	N2	3	4
35	0.1663618553459277	200	N2	3	1
35	0.23695954642314151	200	N2	3	2
35	0.1291244524136646	200	N2	3	3
35	0.13300156720097706	200	N2	3	4
45	0.32985051735614335	200	N2	3	1
45	0.2960414945708253	200	N2	3	2
45	0.2216409594650228	200	N2	3	3
45	0.1833037946958934	200	N2	3	4
55	0.2673467579648538	200	N2	3	1
55	0.35172516856190195	200	N2	3	2
55	0.24579956523337987	200	N2	3	3
55	0.23475237047484965	200	N2	3	4
65	0.27869532910846206	200	N2	3	1
65	0.42705034400307434	200	N2	3	2
65	0.20773164466733202	200	N2	3	3
65	0.20130399865497986	200	N2	3	4
75	0.41081321946342514	200	N2	3	1
75	0.3867942057671545	200	N2	3	2
75	0.2779782952163246	200	N2	3	3
75	0.2702463076862733	200	N2	3	4
85	0.3365817778236252	200	N2	3	1
85	0.3785368460796408	200	N2	3	2
85	0.23191831008999603	200	N2	3	3
85	0.30560881602036105	200	N2	3	4
95	0.3922498420042652	200	N2	3	1
95	0.35063873959616776	200	N2	3	2
95	0.27748203740350186	200	N2	3	3
95	0.34340657105053035	200	N2	3	4
105	0.4380381553901197	200	N2	3	1
105	0.4979542282680523	200	N2	3	2
105	0.34025797332726665	200	N2	3	3
105	0.4389704805665844	200	N2	3	4
115	0.575603414763499	200	N2	3	1
115	0.4957815124585897	200	N2	3	2
115	0.4344428134838656	200	N2	3	3
115	0.47511534483104284	200	N2	3	4
125	0.618482802036874	200	N2	3	1
125	0.6458095759444683	200	N2	3	2
125	0.49450004189245744	200	N2	3	3
125	0.5685535830001748	200	N2	3	4
135	0.6618241151711322	200	N2	3	1
135	0.6398280236560153	200	N2	3	2
135	0.5141136858346576	200	N2	3	3
135	0.568152047499677	200	N2	3	4
145	0.7326486581844027	200	N2	3	1
145	0.6856519587227269	200	N2	3	2
145	0.5778815603921401	200	N2	3	3
145	0.6305584846676634	200	N2	3	4
155	0.7460650680738801	200	N2	3	1
155	0.7479929061769293	200	N2	3	2
155	0.587202030237429	200	N2	3	3
155	0.6738654163713282	200	N2	3	4
165	0.77149974290201	200	N2	3	1
165	0.8068991155966826	200	N2	3	2
165	0.6347685952252768	200	N2	3	3
165	0.7260462445238788	200	N2	3	4
175	0.7919687514798093	200	N2	3	1
175	0.8094910370133072	200	N2	3	2
175	0.6068168418126697	200	N2	3	3
175	0.7826491906383017	200	N2	3	4
185	0.820383103941596	200	N2	3	1
185	0.829292830697485	200	N2	3	2
185	0.6428110915785114	200	N2	3	3
185	0.76003498772662	200	N2	3	4
5	0.03405411021194573	200	N2	4	1
5	0.024008985608920813	200	N2	4	2
5	0.013091840174515448	200	N2	4	3
15	0.010434656310402723	200	N2	4	1
15	0.010786024288169925	200	N2	4	2
15	0.0003433429878617738	200	N2	4	3
25	0.061623077644457507	200	N2	4	1
25	0.026201597573693277	200	N2	4	2
25	0.02040999269915489	200	N2	4	3
35	0.19001232109616076	200	N2	4	1
35	0.10488230122515801	200	N2	4	2
35	0.07006809711284932	200	N2	4	3
45	0.23959670389628376	200	N2	4	1
45	0.18671049519447006	200	N2	4	2
45	0.2163577187360975	200	N2	4	3
55	0.2550008680003655	200	N2	4	1
55	0.19665003151258229	200	N2	4	2
55	0.24433328947547855	200	N2	4	3
65	0.2668363616076358	200	N2	4	1
65	0.22123111433058193	200	N2	4	2
65	0.21665157272605826	200	N2	4	3
75	0.28396227012446157	200	N2	4	1
75	0.2678224396447951	200	N2	4	2
75	0.21591356222914526	200	N2	4	3
85	0.30685088781596753	200	N2	4	1
85	0.20804110705335466	200	N2	4	2
85	0.237480934635631	200	N2	4	3
95	0.4043734373529344	200	N2	4	1
95	0.2799073054697964	200	N2	4	2
95	0.27608713567008325	200	N2	4	3
105	0.374492787310284	200	N2	4	1
105	0.2741578377988534	200	N2	4	2
105	0.2566193918795557	200	N2	4	3
115	0.46962200201832943	200	N2	4	1
115	0.3278046584939886	200	N2	4	2
115	0.3124610752045552	200	N2	4	3
125	0.5175114131239134	200	N2	4	1
125	0.36980552658227855	200	N2	4	2
125	0.3414338747645344	200	N2	4	3
135	0.5889074219124328	200	N2	4	1
135	0.38751666775592175	200	N2	4	2
135	0.3911860390360175	200	N2	4	3
145	0.5865631831758124	200	N2	4	1
145	0.46668560306921736	200	N2	4	2
145	0.4891662783804886	200	N2	4	3
155	0.6936432825468569	200	N2	4	1
155	0.5164145238564084	200	N2	4	2
155	0.5095934825235708	200	N2	4	3
165	0.6782886219622043	200	N2	4	1
165	0.5823445029449658	200	N2	4	2
165	0.542013553260134	200	N2	4	3
175	0.8558616511450075	200	N2	4	1
175	0.6687176074884723	200	N2	4	2
175	0.605137320491673	200	N2	4	3
185	0.8623028661314425	200	N2	4	1
185	0.7117281729919566	200	N2	4	2
185	0.679170588603918	200	N2	4	3
5	0.041086157543799705	200	tdo-2(zg216)	1	1
5	0.02649526221712179	200	tdo-2(zg216)	1	2
5	0.03843090052369137	200	tdo-2(zg216)	1	3
15	0.03353799419432627	200	tdo-2(zg216)	1	1
15	0.04072410121218795	200	tdo-2(zg216)	1	2
15	0.007674513434756252	200	tdo-2(zg216)	1	3
25	0.06008267009563217	200	tdo-2(zg216)	1	1
25	0.04745227234107322	200	tdo-2(zg216)	1	2
25	0.05829782739564264	200	tdo-2(zg216)	1	3
35	0.07533484899038086	200	tdo-2(zg216)	1	1
35	0.07265904068142322	200	tdo-2(zg216)	1	2
35	0.049825521142806035	200	tdo-2(zg216)	1	3
45	0.07041770419992642	200	tdo-2(zg216)	1	1
45	0.08631708540228487	200	tdo-2(zg216)	1	2
45	0.022979072818638282	200	tdo-2(zg216)	1	3
55	0.0874784450204488	200	tdo-2(zg216)	1	1
55	0.08983819736289247	200	tdo-2(zg216)	1	2
55	0.03493293307889015	200	tdo-2(zg216)	1	3
65	0.06417172310182628	200	tdo-2(zg216)	1	1
65	0.06963530842994856	200	tdo-2(zg216)	1	2
65	0.05935615853681338	200	tdo-2(zg216)	1	3
75	0.10815615242170812	200	tdo-2(zg216)	1	1
75	0.0924645881156359	200	tdo-2(zg216)	1	2
75	0.06366620161602897	200	tdo-2(zg216)	1	3
85	0.1010293660060459	200	tdo-2(zg216)	1	1
85	0.20240503813043384	200	tdo-2(zg216)	1	2
85	0.046142896449886235	200	tdo-2(zg216)	1	3
95	0.09069842862835796	200	tdo-2(zg216)	1	1
95	0.058328056226076175	200	tdo-2(zg216)	1	2
95	0.07134291781409188	200	tdo-2(zg216)	1	3
105	0.06904329757831829	200	tdo-2(zg216)	1	1
105	0.07576759873873647	200	tdo-2(zg216)	1	2
105	0.039665021810337125	200	tdo-2(zg216)	1	3
115	0.04840129355439288	200	tdo-2(zg216)	1	1
115	0.08124880136596262	200	tdo-2(zg216)	1	2
115	0.07209672161776073	200	tdo-2(zg216)	1	3
125	0.10715309380675397	200	tdo-2(zg216)	1	1
125	0.07465451702078123	200	tdo-2(zg216)	1	2
125	0.041409769680281795	200	tdo-2(zg216)	1	3
135	0.14371830330675575	200	tdo-2(zg216)	1	1
135	0.07745709080759453	200	tdo-2(zg216)	1	2
135	0.067387449351582	200	tdo-2(zg216)	1	3
145	0.08128108246115463	200	tdo-2(zg216)	1	1
145	0.054222857688387145	200	tdo-2(zg216)	1	2
145	0.1011761325525906	200	tdo-2(zg216)	1	3
155	0.10205922572058253	200	tdo-2(zg216)	1	1
155	0.09943506867698061	200	tdo-2(zg216)	1	2
155	0.05644059116119244	200	tdo-2(zg216)	1	3
165	0.08867715979056366	200	tdo-2(zg216)	1	1
165	0.06816029579497558	200	tdo-2(zg216)	1	2
165	0.0556740496607705	200	tdo-2(zg216)	1	3
175	0.06656993554069926	200	tdo-2(zg216)	1	1
175	0.08453853474218119	200	tdo-2(zg216)	1	2
175	0.058677438486728746	200	tdo-2(zg216)	1	3
185	0.09114518229682438	200	tdo-2(zg216)	1	1
185	0.07858683732174665	200	tdo-2(zg216)	1	2
185	0.07603905848718319	200	tdo-2(zg216)	1	3
5	0.0002422674622800413	200	tdo-2(zg216)	2	1
5	0.003327879309053716	200	tdo-2(zg216)	2	2
5	0.0	200	tdo-2(zg216)	2	3
15	0.011808745944571434	200	tdo-2(zg216)	2	1
15	0.0008382139504833113	200	tdo-2(zg216)	2	2
15	0.0	200	tdo-2(zg216)	2	3
25	0.001413136614220023	200	tdo-2(zg216)	2	1
25	0.000623970231993487	200	tdo-2(zg216)	2	2
25	0.0022958390462667296	200	tdo-2(zg216)	2	3
35	0.005389178071807428	200	tdo-2(zg216)	2	1
35	0.0005949093993341934	200	tdo-2(zg216)	2	2
35	0.005685679489073295	200	tdo-2(zg216)	2	3
45	0.004324299239772752	200	tdo-2(zg216)	2	1
45	0.011979047409458802	200	tdo-2(zg216)	2	2
45	0.006219277048313333	200	tdo-2(zg216)	2	3
55	0.008759088098507018	200	tdo-2(zg216)	2	1
55	0.005554257493328267	200	tdo-2(zg216)	2	2
55	0.0031224730447054387	200	tdo-2(zg216)	2	3
65	0.01032773636407998	200	tdo-2(zg216)	2	1
65	0.006635620063856051	200	tdo-2(zg216)	2	2
65	0.008836370218705706	200	tdo-2(zg216)	2	3
75	0.015893286455948542	200	tdo-2(zg216)	2	1
75	0.017430549576371683	200	tdo-2(zg216)	2	2
75	0.006864240201455128	200	tdo-2(zg216)	2	3
85	0.017105660251117417	200	tdo-2(zg216)	2	1
85	0.01133374806856446	200	tdo-2(zg216)	2	2
85	0.008729731273984196	200	tdo-2(zg216)	2	3
95	0.023240271771335738	200	tdo-2(zg216)	2	1
95	0.01859398090585502	200	tdo-2(zg216)	2	2
95	0.007678450353238159	200	tdo-2(zg216)	2	3
105	0.021642402346970617	200	tdo-2(zg216)	2	1
105	0.01653308712943519	200	tdo-2(zg216)	2	2
105	0.012623699635712587	200	tdo-2(zg216)	2	3
115	0.019454678780064943	200	tdo-2(zg216)	2	1
115	0.01780674550007827	200	tdo-2(zg216)	2	2
115	0.010296453000372931	200	tdo-2(zg216)	2	3
125	0.018410344470634186	200	tdo-2(zg216)	2	1
125	0.011936865470848018	200	tdo-2(zg216)	2	2
125	0.023394913044545242	200	tdo-2(zg216)	2	3
135	0.022202243161962953	200	tdo-2(zg216)	2	1
135	0.02631629850581841	200	tdo-2(zg216)	2	2
135	0.002916983657840485	200	tdo-2(zg216)	2	3
145	0.021497973169663284	200	tdo-2(zg216)	2	1
145	0.027682149675844994	200	tdo-2(zg216)	2	2
145	0.024737069925474534	200	tdo-2(zg216)	2	3
155	0.023335150703883444	200	tdo-2(zg216)	2	1
155	0.02648451566254254	200	tdo-2(zg216)	2	2
155	0.02730928297533006	200	tdo-2(zg216)	2	3
165	0.0049848543041319405	200	tdo-2(zg216)	2	1
165	0.032167991881482894	200	tdo-2(zg216)	2	2
165	0.016509240532546265	200	tdo-2(zg216)	2	3
175	0.033599880125134034	200	tdo-2(zg216)	2	1
175	0.04334948184250092	200	tdo-2(zg216)	2	2
175	0.022678510972170943	200	tdo-2(zg216)	2	3
185	0.04216554696303923	200	tdo-2(zg216)	2	1
185	0.032101923112521705	200	tdo-2(zg216)	2	2
185	0.027381292157739004	200	tdo-2(zg216)	2	3
5	0.05560258448844366	200	tdo-2(zg216)	3	1
5	0.029601026072339	200	tdo-2(zg216)	3	2
15	0.0010392539577002038	200	tdo-2(zg216)	3	1
15	0.013852295844968632	200	tdo-2(zg216)	3	2
25	0.014248678572243923	200	tdo-2(zg216)	3	1
25	0.024816128573702065	200	tdo-2(zg216)	3	2
35	0.07315348313687739	200	tdo-2(zg216)	3	1
35	0.03239485740873705	200	tdo-2(zg216)	3	2
45	0.03361646488768807	200	tdo-2(zg216)	3	1
45	0.046132260820907885	200	tdo-2(zg216)	3	2
55	0.026417436348092342	200	tdo-2(zg216)	3	1
55	0.04937068172801288	200	tdo-2(zg216)	3	2
65	0.033926884338167256	200	tdo-2(zg216)	3	1
65	0.04336372269108476	200	tdo-2(zg216)	3	2
75	0.034752519167169975	200	tdo-2(zg216)	3	1
75	0.028975282641865524	200	tdo-2(zg216)	3	2
85	0.03893342968323215	200	tdo-2(zg216)	3	1
85	0.049517771322145736	200	tdo-2(zg216)	3	2
95	0.042555378049799246	200	tdo-2(zg216)	3	1
95	0.05915074143619753	200	tdo-2(zg216)	3	2
105	0.04402721254322321	200	tdo-2(zg216)	3	1
105	0.042588917938141284	200	tdo-2(zg216)	3	2
115	0.037023940328243646	200	tdo-2(zg216)	3	1
115	0.05832704564506439	200	tdo-2(zg216)	3	2
125	0.04885845947199408	200	tdo-2(zg216)	3	1
125	0.04181378878587618	200	tdo-2(zg216)	3	2
135	0.05084574750463197	200	tdo-2(zg216)	3	1
135	0.05250490302696817	200	tdo-2(zg216)	3	2
145	0.023884193261897082	200	tdo-2(zg216)	3	1
145	0.036065665637193885	200	tdo-2(zg216)	3	2
155	0.0344326681273548	200	tdo-2(zg216)	3	1
155	0.026707934648460555	200	tdo-2(zg216)	3	2
165	0.024879356545237347	200	tdo-2(zg216)	3	1
165	0.04929108424408394	200	tdo-2(zg216)	3	2
175	0.04781870270959175	200	tdo-2(zg216)	3	1
175	0.02409403612077011	200	tdo-2(zg216)	3	2
185	0.043897322798038284	200	tdo-2(zg216)	3	1
185	0.04105247188929476	200	tdo-2(zg216)	3	2
5	0.012489096888411004	200	tdo-2(zg216)	4	1
5	0.011579658418540877	200	tdo-2(zg216)	4	2
5	0.002033717459830707	200	tdo-2(zg216)	4	3
15	0.01391069303670748	200	tdo-2(zg216)	4	1
15	0.0027839840910034467	200	tdo-2(zg216)	4	2
15	0.0010830225403395527	200	tdo-2(zg216)	4	3
25	0.03079812695730328	200	tdo-2(zg216)	4	1
25	0.024528895288397693	200	tdo-2(zg216)	4	2
25	0.0008894445283709336	200	tdo-2(zg216)	4	3
35	0.03165666258159033	200	tdo-2(zg216)	4	1
35	0.028077515375820254	200	tdo-2(zg216)	4	2
35	0.00216863497876907	200	tdo-2(zg216)	4	3
45	0.013122287540613188	200	tdo-2(zg216)	4	1
45	0.011659107395396292	200	tdo-2(zg216)	4	2
45	0.009050346813865707	200	tdo-2(zg216)	4	3
55	0.04191761811642553	200	tdo-2(zg216)	4	1
55	0.02858526932690909	200	tdo-2(zg216)	4	2
55	0.04262146935979358	200	tdo-2(zg216)	4	3
65	0.037717864058622916	200	tdo-2(zg216)	4	1
65	0.029947976231577206	200	tdo-2(zg216)	4	2
65	0.028180225370730613	200	tdo-2(zg216)	4	3
75	0.06125092393804304	200	tdo-2(zg216)	4	1
75	0.043889955779461406	200	tdo-2(zg216)	4	2
75	0.02547048769549226	200	tdo-2(zg216)	4	3
85	0.04247398922097196	200	tdo-2(zg216)	4	1
85	0.028114287738145168	200	tdo-2(zg216)	4	2
85	0.008972074232083573	200	tdo-2(zg216)	4	3
95	0.03552406890335714	200	tdo-2(zg216)	4	1
95	0.04219422503867541	200	tdo-2(zg216)	4	2
95	0.06579957597541	200	tdo-2(zg216)	4	3
105	0.03862090236765222	200	tdo-2(zg216)	4	1
105	0.0471046930225513	200	tdo-2(zg216)	4	2
105	0.04169924287619451	200	tdo-2(zg216)	4	3
115	0.022038201549095547	200	tdo-2(zg216)	4	1
115	0.0456913512921045	200	tdo-2(zg216)	4	2
115	0.020945210370550933	200	tdo-2(zg216)	4	3
125	0.05215371070456075	200	tdo-2(zg216)	4	1
125	0.04557994996622972	200	tdo-2(zg216)	4	2
125	0.018100374985337266	200	tdo-2(zg216)	4	3
135	0.03298797742177388	200	tdo-2(zg216)	4	1
135	0.046364697112756065	200	tdo-2(zg216)	4	2
135	0.04391211598277674	200	tdo-2(zg216)	4	3
145	0.039893740249350204	200	tdo-2(zg216)	4	1
145	0.048672645682144924	200	tdo-2(zg216)	4	2
145	0.029556776848510064	200	tdo-2(zg216)	4	3
155	0.043011667479825925	200	tdo-2(zg216)	4	1
155	0.0421364035243228	200	tdo-2(zg216)	4	2
155	0.040201303957916865	200	tdo-2(zg216)	4	3
165	0.07785019426321244	200	tdo-2(zg216)	4	1
165	0.04054923505251508	200	tdo-2(zg216)	4	2
165	0.021130402327850233	200	tdo-2(zg216)	4	3
175	0.04770731240627781	200	tdo-2(zg216)	4	1
175	0.06096418481770615	200	tdo-2(zg216)	4	2
175	0.0360966426057038	200	tdo-2(zg216)	4	3
185	0.03151492853840826	200	tdo-2(zg216)	4	1
185	0.05193211111463914	200	tdo-2(zg216)	4	2
185	0.06853732886477691	200	tdo-2(zg216)	4	3
5	0.010260424516977281	200	tdo-2(zg217)	1	1
5	0.022085627705098122	200	tdo-2(zg217)	1	2
15	0.000576152062025546	200	tdo-2(zg217)	1	1
15	0.0	200	tdo-2(zg217)	1	2
25	0.0	200	tdo-2(zg217)	1	1
25	0.0011199854546105287	200	tdo-2(zg217)	1	2
35	0.0	200	tdo-2(zg217)	1	1
35	0.0	200	tdo-2(zg217)	1	2
45	0.0	200	tdo-2(zg217)	1	1
45	0.002418389957056003	200	tdo-2(zg217)	1	2
55	0.0	200	tdo-2(zg217)	1	1
55	0.0	200	tdo-2(zg217)	1	2
65	0.0	200	tdo-2(zg217)	1	1
65	0.006656572185468803	200	tdo-2(zg217)	1	2
75	0.0	200	tdo-2(zg217)	1	1
75	0.0005035718177215865	200	tdo-2(zg217)	1	2
85	0.0	200	tdo-2(zg217)	1	1
85	0.004056563518326964	200	tdo-2(zg217)	1	2
95	0.0	200	tdo-2(zg217)	1	1
95	0.0020486758947451666	200	tdo-2(zg217)	1	2
105	6.467206915790136e-05	200	tdo-2(zg217)	1	1
105	0.0	200	tdo-2(zg217)	1	2
115	0.0	200	tdo-2(zg217)	1	1
115	0.0007296461844727616	200	tdo-2(zg217)	1	2
125	0.0	200	tdo-2(zg217)	1	1
125	0.0007365226778304608	200	tdo-2(zg217)	1	2
135	0.0	200	tdo-2(zg217)	1	1
135	0.001557229732639674	200	tdo-2(zg217)	1	2
145	0.0	200	tdo-2(zg217)	1	1
145	0.007621291569532427	200	tdo-2(zg217)	1	2
155	0.0	200	tdo-2(zg217)	1	1
155	0.0039779571762458025	200	tdo-2(zg217)	1	2
165	0.0003707291196264413	200	tdo-2(zg217)	1	1
165	0.0009050699799305627	200	tdo-2(zg217)	1	2
175	0.00020360089489610648	200	tdo-2(zg217)	1	1
175	0.008749223668969514	200	tdo-2(zg217)	1	2
185	0.0	200	tdo-2(zg217)	1	1
185	0.0082797999661515	200	tdo-2(zg217)	1	2
5	0.006575040611626536	200	tdo-2(zg217)	2	1
5	0.0006506689681293483	200	tdo-2(zg217)	2	2
5	0.0014528621721829917	200	tdo-2(zg217)	2	3
15	0.009417292222891942	200	tdo-2(zg217)	2	1
15	0.005279882425653991	200	tdo-2(zg217)	2	2
15	0.00429980258467478	200	tdo-2(zg217)	2	3
25	0.01418846188925876	200	tdo-2(zg217)	2	1
25	0.013328866824299736	200	tdo-2(zg217)	2	2
25	0.021124703981018993	200	tdo-2(zg217)	2	3
35	0.02377679627084906	200	tdo-2(zg217)	2	1
35	0.010787286021665203	200	tdo-2(zg217)	2	2
35	0.015195903863282447	200	tdo-2(zg217)	2	3
45	0.01813311922425901	200	tdo-2(zg217)	2	1
45	0.03273786133954008	200	tdo-2(zg217)	2	2
45	0.0158807951002122	200	tdo-2(zg217)	2	3
55	0.015097296261131017	200	tdo-2(zg217)	2	1
55	0.012334573795049847	200	tdo-2(zg217)	2	2
55	0.024665175511047775	200	tdo-2(zg217)	2	3
65	0.02086674503018851	200	tdo-2(zg217)	2	1
65	0.03166293586626366	200	tdo-2(zg217)	2	2
65	0.011338806685097355	200	tdo-2(zg217)	2	3
75	0.014018971069713242	200	tdo-2(zg217)	2	1
75	0.020241487317121852	200	tdo-2(zg217)	2	2
75	0.027590925238374343	200	tdo-2(zg217)	2	3
85	0.020225154380584816	200	tdo-2(zg217)	2	1
85	0.01710783041357859	200	tdo-2(zg217)	2	2
85	0.01624836625256426	200	tdo-2(zg217)	2	3
95	0.024426274825861384	200	tdo-2(zg217)	2	1
95	0.017245666612859166	200	tdo-2(zg217)	2	2
95	0.030976106628896348	200	tdo-2(zg217)	2	3
105	0.034093389874249036	200	tdo-2(zg217)	2	1
105	0.024625163567863827	200	tdo-2(zg217)	2	2
105	0.04761683570282441	200	tdo-2(zg217)	2	3
115	0.019619531923605143	200	tdo-2(zg217)	2	1
115	0.04383029898206877	200	tdo-2(zg217)	2	2
115	0.042862098589795304	200	tdo-2(zg217)	2	3
125	0.031297846236043675	200	tdo-2(zg217)	2	1
125	0.023498725799066183	200	tdo-2(zg217)	2	2
125	0.03516678689258164	200	tdo-2(zg217)	2	3
135	0.03148442418215461	200	tdo-2(zg217)	2	1
135	0.033976155952159776	200	tdo-2(zg217)	2	2
135	0.039248358248936556	200	tdo-2(zg217)	2	3
145	0.049641999232429394	200	tdo-2(zg217)	2	1
145	0.021158269694691013	200	tdo-2(zg217)	2	2
145	0.04195651658343832	200	tdo-2(zg217)	2	3
155	0.028809866151711137	200	tdo-2(zg217)	2	1
155	0.05332133914101251	200	tdo-2(zg217)	2	2
155	0.046700793604485924	200	tdo-2(zg217)	2	3
165	0.04521230929676531	200	tdo-2(zg217)	2	1
165	0.04313164788311771	200	tdo-2(zg217)	2	2
165	0.03226461948303194	200	tdo-2(zg217)	2	3
175	0.049851336363600424	200	tdo-2(zg217)	2	1
175	0.042660586571002766	200	tdo-2(zg217)	2	2
175	0.03580403786747182	200	tdo-2(zg217)	2	3
185	0.0546734582794244	200	tdo-2(zg217)	2	1
185	0.04398117655379485	200	tdo-2(zg217)	2	2
185	0.04015753525687439	200	tdo-2(zg217)	2	3
5	0.031125257031744003	200	tdo-2(zg217)	3	1
5	0.007323477607864234	200	tdo-2(zg217)	3	2
5	0.020051374647637125	200	tdo-2(zg217)	3	3
15	0.0019648405069438188	200	tdo-2(zg217)	3	1
15	0.004287634592923704	200	tdo-2(zg217)	3	2
15	0.0016317058714021408	200	tdo-2(zg217)	3	3
25	0.0006889716142234482	200	tdo-2(zg217)	3	1
25	0.0044353380624254975	200	tdo-2(zg217)	3	2
25	0.00011764188940083807	200	tdo-2(zg217)	3	3
35	0.003679136051641484	200	tdo-2(zg217)	3	1
35	0.0002814853324520987	200	tdo-2(zg217)	3	2
35	0.0011035351200960935	200	tdo-2(zg217)	3	3
45	0.003425104094108604	200	tdo-2(zg217)	3	1
45	0.0017115309146533756	200	tdo-2(zg217)	3	2
45	0.0028976183978040677	200	tdo-2(zg217)	3	3
55	0.0003945459563229803	200	tdo-2(zg217)	3	1
55	0.004593823104648326	200	tdo-2(zg217)	3	2
55	0.0	200	tdo-2(zg217)	3	3
65	0.0023370147028945157	200	tdo-2(zg217)	3	1
65	0.007753320137427736	200	tdo-2(zg217)	3	2
65	0.004037659048138416	200	tdo-2(zg217)	3	3
75	0.006817729343727831	200	tdo-2(zg217)	3	1
75	0.0033975339950041384	200	tdo-2(zg217)	3	2
75	0.009240578393649411	200	tdo-2(zg217)	3	3
85	0.0006082277046594317	200	tdo-2(zg217)	3	1
85	0.0011815984520591701	200	tdo-2(zg217)	3	2
85	0.006030733471967268	200	tdo-2(zg217)	3	3
95	2.933740357983653e-05	200	tdo-2(zg217)	3	1
95	0.004697469998804725	200	tdo-2(zg217)	3	2
95	0.007440286410164585	200	tdo-2(zg217)	3	3
105	0.0016257064550769438	200	tdo-2(zg217)	3	1
105	0.009346509374587706	200	tdo-2(zg217)	3	2
105	0.008895860862627196	200	tdo-2(zg217)	3	3
115	0.001261583578044714	200	tdo-2(zg217)	3	1
115	0.012601043082358487	200	tdo-2(zg217)	3	2
115	0.01362941388810992	200	tdo-2(zg217)	3	3
125	0.010216561771633631	200	tdo-2(zg217)	3	1
125	0.008508214447631583	200	tdo-2(zg217)	3	2
125	0.002937926882020099	200	tdo-2(zg217)	3	3
135	0.005211023794041836	200	tdo-2(zg217)	3	1
135	0.005306213251801995	200	tdo-2(zg217)	3	2
135	0.00016048238522139638	200	tdo-2(zg217)	3	3
145	0.001955198657256151	200	tdo-2(zg217)	3	1
145	0.00420298938357847	200	tdo-2(zg217)	3	2
145	0.008373488489291368	200	tdo-2(zg217)	3	3
155	0.0010445798587673534	200	tdo-2(zg217)	3	1
155	0.003878388966200143	200	tdo-2(zg217)	3	2
155	0.0044200008573546225	200	tdo-2(zg217)	3	3
165	0.011064956663027675	200	tdo-2(zg217)	3	1
165	0.0038187428794231497	200	tdo-2(zg217)	3	2
165	0.0066596740742204345	200	tdo-2(zg217)	3	3
175	0.005435914846790867	200	tdo-2(zg217)	3	1
175	0.006782928605941562	200	tdo-2(zg217)	3	2
175	0.005194625325751594	200	tdo-2(zg217)	3	3
185	0.009167249736327975	200	tdo-2(zg217)	3	1
185	0.00924256180935076	200	tdo-2(zg217)	3	2
185	0.007857091150774185	200	tdo-2(zg217)	3	3
5	0.010685634878468776	200	tdo-2(zg217)	4	1
5	0.035477453478484765	200	tdo-2(zg217)	4	2
5	0.010338844201862988	200	tdo-2(zg217)	4	3
15	0.002722625419637712	200	tdo-2(zg217)	4	1
15	0.0060650382558244224	200	tdo-2(zg217)	4	2
15	0.00021779059879742325	200	tdo-2(zg217)	4	3
25	0.009338705589352939	200	tdo-2(zg217)	4	1
25	0.02453429823985782	200	tdo-2(zg217)	4	2
25	0.0057491303912798036	200	tdo-2(zg217)	4	3
35	0.018168865113099182	200	tdo-2(zg217)	4	1
35	0.014358350238483607	200	tdo-2(zg217)	4	2
35	0.003297828532602843	200	tdo-2(zg217)	4	3
45	0.02346205319009382	200	tdo-2(zg217)	4	1
45	0.0138791935286796	200	tdo-2(zg217)	4	2
45	0.009715113553920844	200	tdo-2(zg217)	4	3
55	0.02230049316996796	200	tdo-2(zg217)	4	1
55	0.020731270577076074	200	tdo-2(zg217)	4	2
55	0.017557035562363738	200	tdo-2(zg217)	4	3
65	0.026883424391253973	200	tdo-2(zg217)	4	1
65	0.03394576404321022	200	tdo-2(zg217)	4	2
65	0.02202717386485023	200	tdo-2(zg217)	4	3
75	0.029527253521062363	200	tdo-2(zg217)	4	1
75	0.022536562640457707	200	tdo-2(zg217)	4	2
75	0.028648607450886612	200	tdo-2(zg217)	4	3
85	0.025888766759942294	200	tdo-2(zg217)	4	1
85	0.022340080084275637	200	tdo-2(zg217)	4	2
85	0.022975627580583132	200	tdo-2(zg217)	4	3
95	0.009951998827800398	200	tdo-2(zg217)	4	1
95	0.03261589992839793	200	tdo-2(zg217)	4	2
95	0.023801806181000505	200	tdo-2(zg217)	4	3
105	0.04366480432912934	200	tdo-2(zg217)	4	1
105	0.038138994538897485	200	tdo-2(zg217)	4	2
105	0.016962661610390558	200	tdo-2(zg217)	4	3
115	0.03133575639488838	200	tdo-2(zg217)	4	1
115	0.05117674667007473	200	tdo-2(zg217)	4	2
115	0.03942958648877753	200	tdo-2(zg217)	4	3
125	0.03582276318410072	200	tdo-2(zg217)	4	1
125	0.03618730025628983	200	tdo-2(zg217)	4	2
125	0.02154495227392474	200	tdo-2(zg217)	4	3
135	0.05450234799240069	200	tdo-2(zg217)	4	1
135	0.010739095241558581	200	tdo-2(zg217)	4	2
135	0.03914961763227711	200	tdo-2(zg217)	4	3
145	0.03565725455545201	200	tdo-2(zg217)	4	1
145	0.03946698347143607	200	tdo-2(zg217)	4	2
145	0.023230049447184858	200	tdo-2(zg217)	4	3
155	0.03832682602938748	200	tdo-2(zg217)	4	1
155	0.021689663665604177	200	tdo-2(zg217)	4	2
155	0.019637739914849156	200	tdo-2(zg217)	4	3
165	0.03833722909403227	200	tdo-2(zg217)	4	1
165	0.026244255770590873	200	tdo-2(zg217)	4	2
165	0.01630368340417258	200	tdo-2(zg217)	4	3
175	0.03417657216846036	200	tdo-2(zg217)	4	1
175	0.018620007186929643	200	tdo-2(zg217)	4	2
175	0.037329970933357194	200	tdo-2(zg217)	4	3
185	0.040800353035195684	200	tdo-2(zg217)	4	1
185	0.026425692317936175	200	tdo-2(zg217)	4	2
185	0.036689065577748765	200	tdo-2(zg217)	4	3
