# Supplementary material for: Identification of enzymes that have helminth-specific active sites and are required for Rhodoquinone-dependent metabolism as targets for new anthelmintics
Source: PLoS Negl Trop Dis. 2021 Nov 29;15(11):e0009991. doi: 10.1371/journal.pntd.0009991 (PMC8659336; doi:10.1371/journal.pntd.0009991)
Supplement: S4 Data — (FASTA) [file pntd.0009991.s017.fasta]

>NP_498284.1_C.elegans
MACPYLGSGELTHRVTFMEGGEECQQGVNKVEMGFGQTYSEYLQLDKILTAQRLKSEADGQRVDDEHLFIVIHQAHELWF
KQIIFDLDNVRKLLNNTIVDETKTLKIVSGLDRMTKILSLLTEQITLLDTMSPLDFVDFRKYLTPASGFQSLQFRVLENK
LGVRQERRIKYNAQHYKNVFNDTDLKTLNVTEEEKSLLTLIESWLERTPGLKSTSEDEGFWIKYEKSVNKYLADLAKQAA
DPSNTEEIAKQLTAEYHKTADAFQSILDPRQHEQHIRNGNRLLSHDATKGAMMIYFYRDMPRFSQPYQILTFLMDIDSLF
TKWRYNHVLLVQRMLGAKQGTGGSSGYMYLRSTVSDRYKVFLDLFNLSTWLIPREYIPMLSPRMVKTLSEHSNLSHSQSS
ESD
>5TI9_A_H.sapiens
MLPVEGSEEDKSQTGVNRASKGGLIYGNYLHLEKVLNAQELQSETKGNKIHDEHLFIITHQAYELWFKQILWELDSVREI
FQNGHVRDERNMLKVVSRMHRVSVILKLLVQQFSILETMTALDFNDFREYLSPASGFQSLQFRLLENKIGVLQNMRVPYN
RRHYRDNFKGEENELLLKSEQEKTLLELVEAWLERTPGLEPHGFNFWGKLEKNITRGLEEEFIRIQAKEESEEKEEQVAE
FQKQKEVLLSLFDEKRHEHLLSKGERRLSYRALQGALMIYFYREEPRFQVPFQLLTSLMDIDSLMTKWRYNHVCMVHRML
GSKAGTGGSSGYHYLRSTVSDRYKVFVDLFNLSTYLIPRHWIPKMNPTIHKFLEHHHHHH
>NP_001039778.1_B.taurus
MSGCPFLGKSFGYAFKPLSAQGSEEDKSQAGVNRASKGGLIYGNYLQLEKVLNAQELQSEMKGNKIHDEHLFIITHQAYE
LWFKQILWELDSVREIFQNGHVRDERNMLKVITRMHRVVVILKLLVQQFSVLETMTALDFNDFREYLSPASGFQSLQFRL
LENKIGVLQSLRVPYNRRHYRDNFRGKDNELLLKSEQERTLLQLVEAWLERTPGLEPHGFNFWGKLEKNIVKGLEEEFTK
IQAKEESEEKEEQMAEFQKQKEVLLSLFDEKRHEHLLSKGERRLSYKALQGALMIYFYREEPRFQVPFQLLTFLMDVDSL
MTKWRYNHVCLVHRMLGSKAGTGGSSGYQYLRSTVSDRYKVFVDLFNLSTYLVPRHWIPKMNPVIHKFLYTAEYCDSSYF
SSDESD
>XP_004017341.2_O.aries
MSGCPFLGNNFGYTFKPLSSQGSEEDKSQAGVNRASKGGLIYGNYLQLEKVLNAQELQSEIKGNKIHDEHLFIITHQAYE
LWFKQILWELDSVREIFQNGHVRDERNMLKVVTRMHRVVVILKLLVQQFSVLETMTALDFNDFREYLSPASGFQSLQFRL
LENKIGVLQSLRVPYNRRHYRDNFRGKDNELLLKSEQERTLLQLVEAWLERTPGLEPHGFNFWGELEKNIVKGLEEEFMK
IQAKEESEEKEEQMAEFQKQKEVLLSLFDEKRHEHLLSKGERRLSYKALQGALMIYFYREEPRFQVPFQLLTFLMDVDSL
MTKWRYNHVCMVHRMLGSKAGTGGSSGYQYLRSTVSDRYKVFVDLFNLSTYLVPRHWIPKMNPVIHKFLYTAEYCDSSYF
SSDESD
>XP_003129045.3_S.scrofa
MSGCPFLGNSFEYAFEKLSVEGSEEDKSQTSVNRASKGGLIYGNYLQLEKVLNAQELQSEIKGNKIHDEHLFIITHQAYE
LWFKQILWELDSVREIFQNGHVRDERNMLKVVTRMHRVVVILKLLVQQFSVLETMTALDFNDFREYLSPASGFQSLQFRL
LENKIGVLQSLRVPYNRRHYRDTFKGKDNELLLKSEQERTLLQLVEAWLERTPGLEPHGFNFWGKLEKNIVKGLEEEFIR
LQAKEESEEKEEQMAEFQKQKKVLLSLFDEKRHEHLLSKGERRLSYRALQGALMIYFYREEPRFQVPFQLLTFLMDIDTF
MTKWRYNHVCMVHRMLGSKAGTGGSSGYQYLRSTVSDRYKVFVDLFNLSTYLVPRHWIPKMNPIIHKFLYTAEYCDSSYF
SSDESD
>NP_064295.2_M.musculus
MSGCPFAGNSVGYTLKNVSMEDNEEDRAQTGVNRASKGGLIYGNYLQLEKILNAQELQSEVKGNKIHDEHLFIITHQAYE
LWFKQILWELDSVREIFQNGHVRDERNMLKVIARMHRVVVIFKLLVQQFSVLETMTALDFNDFREYLSPASGFQSLQFRL
LENKIGVLQSLRVPYNRKHYRDNFGGDYNELLLKSEQEQTLLQLVEAWLERTPGLEPNGFNFWGKFEKNILKGLEEEFLR
IQAKTDSEEKEEQMAEFRKQKEVLLCLFDEKRHDYLLSKGERRLSYRALQGALMIYFYREEPRFQVPFQLLTSLMDIDTL
MTKWRYNHVCMVHRMLGTKAGTGGSSGYHYLRSTVSDRYKVFVDLFNLSTYLVPRHWVPKMNPIIHKFLYTAEYSDSSYF
SSDESD
>XP_024833078.1_B.taurus
MSGCPFLGKSFGYAFKPLSAQGSEEDKSQAGVNRASKGGLIYGNYLQLEKVLNAQELQSEMKGNKIHDEHLFIITHQAYE
LWFKQILWELDSVREIFQNGHVRDERNMLKVITRMHRVVVILKLLVQQFSVLETMTALDFNDFREYLSPASGFQSLQFRL
LENKIGVLQSLRVPYNRRHYRDNFRGKDNELLLKSEQERTLLQLVEAWLERTPGLEPHGFNFWGKLEKNIVKGLEEEFTK
IQAKEESEEKEEQMAEFQKQKEVLLSLFDEKRHEHLLSKGERRLSYKALQGALMIYFYREEPRFQVPFQLLTFLMDVDSL
MTKWRYNHVCLVHRMLGSKAGTGGSSGYQYLRSTVRSFWRSLQTSLFLEGHQLDPGMRLDAVPIFASPVREGTKLTQGEV
FSTQGTAK
>ELU15694.1_C.teleta
MACPYLSGGAVGETNDEHQKGVNKATEGKRNYGEYLELNTLLDCQNLQSTAAGKEVHDEHLFIITHQAYELWFKQILFEI
DSVRKLFMEAPVMDESKTLLIISRMNRVVIILKLLADQFHILETMTPLDFMDFRGFLDPASGFQSLQFRLLENKLGVRQE
SRVKYNQQHYKSVFHDSKSYEMIDKSIDDPSLLDVVECWLERTPGLDVGFGFWGKYMRAAKTWIENGYLQPAREEQDPKL
REEKMADYRKQMETYDSVADIDVYNTHVARGDRRFSHMAFQGAMMISLYRDEPRFHQPFQILTLLMDLDSLLTKWRYNHV
MMVQRMIGSKVGTGGSSGYQYLRSTVGDRYKVFLDLFNLSTFLIPREYIPPLTPHMKQRLSIFEVRINQETHYTNRWPL
>XP_011412571.2_C.gigas
MATNGKLEAMEEDKAAAPKNYQEYLMLQRLLKCQVLQSAEAGKAVHDEHLFIITHQAYELWFKQMLFEID
SVRDTFASPSMNESRMLNVINRLQRVSLILKLLVDQFVILETMTPLDFLEFRQHLSTASGFQSLQFRLIE
NKLGVKQENRVKYNQQHYMKVFSDEESVKMLMESVEQPSLLLLLEKWLERTPGLQRHDFRFWQAFEIAVG
RWLDETIYQPYIEETDPKIKETLMAEYQKQKDSFDTILDPIKYNTFIERGERRLSHKAFQGALLISLYRD
EPRFHQPFQVLTLLMDIDSLMTKWRYNHVMMVQRMIGSKVGTGGSSGYHYLRSTISDRYKVFLDLFNLST
YVIPREYIPPLTMSMKRTLSTLFTEAESESGIEDQSSSLESSDQSTEEASNAMFTT
>XP_013068951.1_B.glabrata
MSMTESSDVDKGCCAMATSTGQNGKEDETNELNYHNYLMLDHILSSQVMQSELKDKAVHDEHLFIVTHQAYELWFKQILY
EIDSVRNMFMLPVLEETKTLLILNRLSRVALILKLLVDQVDILETMTPLDFLEFRLQLSSASGFQSLQFRLLENKIGVLE
SSRVKYNQQHYAKVFSKPEQVKMLEDSLEQPSLFQLLEKWLERTPGLAVKSFNFWELYKRSVDRWLQDMLQQSAQNETDE
SVKQSLIEEYKKQKESFESILDEEKYNAAVARGDRRMSHLAFKGALLISLYHDQPRFNQPSKLLSLLMDIDSLMTKWRYN
HVMMVQRMIGSKVGTGGSSGYQYLRSTVSDRYKVFLDLFNMSTYLIPRDYIPPLSRSLKRQLSILIHEYMPRDSDESNEE
SDGCENETEEKLQDLNLNGDTHKTIKFTL
>EYC22561.1_A.ceylanicum
MTCPFNGSKVTFMDMTEEDAQAGTNKVALGQGVTYGQYLQLHKLLDCQKLQSEEQGHRVDDEHLFIIIHQSYELWFKQII
FDIDIVRVLLNNTIVDETKTLRIVSGLDRTVRILKLLVDQITILDTMSPLDFVDFRKYLTPASGFQSLQFRLLENKMGVR
PDRRIKYNAQHYKNVFLDADDLRAMEESENDPSLLMLIQNWLERTPGLKQATVDGEVEEGFWPRYERAVRRYLSDLYEEA
MREGLPQNVHDQLLAEYHKTKDSFATILDPKQHAQQILNGTRLLSHDAMKGALMIYFYRDMPRFSQPYQILTYLMDIDSL
FTKWRYNHVILVQRMLGSKQGTGGSSGYMYLRSTVSDKYKVFLDLFNLSTWLIPREYIPSLSARMVKTLSEHSNLNSSIM
SSESE
>XP_024506610.1_S.ratti
MTSGGCPYFQKPEGNKKCKENKVVFEAGCNEEEDDVAQKGVNRLESAHGALSYSTYLKLDKLLDAQELRSANNDGDVVHD
EHLFIIVHQAYELWFKQIIFDIDVIRELLNRSFVDETKTLKIVSYLERIVRILKLLVDQMLILETMSPLDFIEFRSFLTS
SSGFQSLQFRLLENKLGIDPRNRVKYNAQHYKNAFDTEEERIKVEKSEQEPSLFALIEKWLERTPGIHPTEKEPGFWAQY
EEGVQKYLDNMKNEAENYTEGSEGYMVAIAEYEKTKSSYETILNKEYHEAAVEKRERRLSHDAMKGAMMICLHREMPRFS
QPYQILVYLMDIDSLFTKWRYNHLLAVQRMIGNKMGSGGSSGYLYLRSTIADKYKIFLDLFNLSTWIIPRVYISKPTRGM
IESVSHHKTLYSAKFDDQKDESNNS
>CDJ87046.1_H.contortus
MACPFNTSRVTFMETTAEDEAQAGTNKVALGQGVTYGQYLQLHKLLDCQKLQSEEQGHRVDDEHLFIIIH
QCYELWFKQIIYDIDTVRVLLNNTIVDETKTLKIVSGLDRTVRILKLLVDQITILDTMSPLDFVDFRKYL
TPASGFQSLQFRLLENKMGVRCDRRIKYNAQHYKNVFLDEKDVKAVEQSETEPSLLKLVQNWLERTPGME
RASIDGEEEEGFWPKYERAVKRYLNDLYEEAMNESLPQNVHDQLLAEYHKTRDSFATILDPKQHAQQILH
GTRLLSHDAMKGALMIYFYRDMPRFSQPYQILTYLMDIDSLFTKWRYNHVILVQRMLGSKQGTGGSSGYM
YLRSTVSDKYKVFLDLFNLSTWLIPREYIPSLSPRMVKTLSEHSNLSASMISSESE
