# Supplementary material for: Identification of enzymes that have helminth-specific active sites and are required for Rhodoquinone-dependent metabolism as targets for new anthelmintics
Source: PLoS Negl Trop Dis. 2021 Nov 29;15(11):e0009991. doi: 10.1371/journal.pntd.0009991 (PMC8659336; doi:10.1371/journal.pntd.0009991)
Supplement: S5 Data — (CSV) [file pntd.0009991.s018.csv]

	concentration	phenotype	drug	bio_rep	tech_rep	timepoint	mobility_score_x
192	200	GFP	M9	15	0	170	0.2937821211649276
193	200	GFP	M9	15	1	170	0.2758979789956756
196	200	f27d4.1	M9	15	0	170	0.07227966806189566
197	200	f27d4.1	M9	15	1	170	0.07428555155277734
200	200	let-721	M9	15	0	170	0.009981555820765977
201	200	let-721	M9	15	1	170	0.017508050981993015
204	200	GFP	M9	15	0	180	0.33559042430752706
205	200	GFP	M9	15	1	180	0.3170669762716784
208	200	f27d4.1	M9	15	0	180	0.0784944036938543
209	200	f27d4.1	M9	15	1	180	0.08393385804029171
212	200	let-721	M9	15	0	180	0.0281463166957328
213	200	let-721	M9	15	1	180	0.02761760937213985
216	200	GFP	M9	15	0	190	0.3491616790201752
217	200	GFP	M9	15	1	190	0.3601898271217284
220	200	f27d4.1	M9	15	0	190	0.08847571488020926
221	200	f27d4.1	M9	15	1	190	0.09029511085009544
224	200	let-721	M9	15	0	190	0.026365811659995082
225	200	let-721	M9	15	1	190	0.01905411550704866
648	200	GFP	M9	18	0	170	0.1278237282106012
649	200	GFP	M9	18	1	170	0.053442227581670686
650	200	GFP	M9	18	2	170	0.025915740100221026
651	200	GFP	M9	18	3	170	0.030312777914435467
654	200	f27d4.1	M9	18	0	170	0.02015621955755504
655	200	f27d4.1	M9	18	1	170	0.0226788902623266
656	200	f27d4.1	M9	18	2	170	0.029813119964925743
657	200	let-721	M9	18	0	170	0.003266026701975064
660	200	GFP	M9	18	0	180	0.13548629864093142
661	200	GFP	M9	18	1	180	0.07268714226927538
662	200	GFP	M9	18	2	180	0.03617333196958849
663	200	GFP	M9	18	3	180	0.019010371062206915
666	200	f27d4.1	M9	18	0	180	0.03209133551641738
667	200	f27d4.1	M9	18	1	180	0.024851989536004402
668	200	f27d4.1	M9	18	2	180	0.026054038004750597
669	200	let-721	M9	18	0	180	0.006616151456223876
672	200	GFP	M9	18	0	190	0.16697304600119595
673	200	GFP	M9	18	1	190	0.09937842237679444
674	200	GFP	M9	18	2	190	0.033257562510928484
675	200	GFP	M9	18	3	190	0.04367487801975485
678	200	f27d4.1	M9	18	0	190	0.04544329313576405
679	200	f27d4.1	M9	18	1	190	0.0218691653412627
680	200	f27d4.1	M9	18	2	190	0.02114416130675066
681	200	let-721	M9	18	0	190	0.002444489712772459
880	200	f27d4.1	M9	19	0	170	0.10527215452614098
881	200	f27d4.1	M9	19	1	170	0.1086296768214989
882	200	GFP	M9	19	0	170	0.17520519527374406
883	200	GFP	M9	19	1	170	0.11880604348360152
884	200	GFP	M9	19	2	170	0.14392882065596652
887	200	let-721	M9	19	0	170	0.004266029606245467
892	200	f27d4.1	M9	19	0	180	0.12217183597254892
893	200	f27d4.1	M9	19	1	180	0.13026252983293554
894	200	GFP	M9	19	0	180	0.16134449967091075
895	200	GFP	M9	19	1	180	0.12878073639954135
896	200	GFP	M9	19	2	180	0.16153106239012902
899	200	let-721	M9	19	0	180	0.006312646619748347
904	200	f27d4.1	M9	19	0	190	0.1173954829408938
905	200	f27d4.1	M9	19	1	190	0.15068202699837446
906	200	GFP	M9	19	0	190	0.2345902009482953
907	200	GFP	M9	19	1	190	0.1243635241475081
908	200	GFP	M9	19	2	190	0.17180412541800485
911	200	let-721	M9	19	0	190	0.0010265842547639923
4296	200	GFP	M9	50	0	170	0.0712015070347913
4297	200	GFP	M9	50	1	170	0.09099468320779797
4300	200	gpdh-1	M9	50	0	170	0.10008678672163157
4301	200	gpdh-1	M9	50	1	170	0.13462519122896482
4308	200	GFP	M9	50	0	180	0.08331342570473005
4309	200	GFP	M9	50	1	180	0.11160701754385964
4312	200	gpdh-1	M9	50	0	180	0.13587617468214486
4313	200	gpdh-1	M9	50	1	180	0.10838823876487363
4320	200	GFP	M9	50	0	190	0.13268042790417356
4321	200	GFP	M9	50	1	190	0.15691360487985634
4324	200	gpdh-1	M9	50	0	190	0.17216960057188813
4325	200	gpdh-1	M9	50	1	190	0.16764924732413716
4428	200	GFP	M9	51	0	170	0.06590577950461389
4429	200	GFP	M9	51	1	170	0.10259349920986584
4430	200	GFP	M9	51	2	170	0.07820318423047762
4431	200	dhod-1	M9	51	0	170	0.040066476390043
4432	200	dhod-1	M9	51	1	170	0.030589488399960056
4433	200	dhod-1	M9	51	2	170	0.04703884949565565
4434	200	GFP	M9	51	0	180	0.09744017144898202
4435	200	GFP	M9	51	1	180	0.1079943030528206
4436	200	GFP	M9	51	2	180	0.07812623742773422
4437	200	dhod-1	M9	51	0	180	0.04486469095198942
4438	200	dhod-1	M9	51	1	180	0.0322371119923424
4439	200	dhod-1	M9	51	2	180	0.051498222447943116
4440	200	GFP	M9	51	0	190	0.12045665219300385
4441	200	GFP	M9	51	1	190	0.1303614301472974
4442	200	GFP	M9	51	2	190	0.060511662318445535
4443	200	dhod-1	M9	51	0	190	0.050440528634361236
4444	200	dhod-1	M9	51	1	190	0.053942055677551885
4445	200	dhod-1	M9	51	2	190	0.052700576822233884
4638	200	GFP	M9	52	0	170	0.199940529289325
4639	200	GFP	M9	52	1	170	0.14126228393179632
4642	200	dhod-1	M9	52	0	170	0.04377488791735123
4643	200	dhod-1	M9	52	1	170	0.05035373566298639
4646	200	prdh-1	M9	52	0	170	0.14761080490138026
4647	200	prdh-1	M9	52	1	170	0.1249191775507565
4650	200	GFP	M9	52	0	180	0.2909887359198999
4651	200	GFP	M9	52	1	180	0.18370090812595824
4654	200	dhod-1	M9	52	0	180	0.05957643523735229
4655	200	dhod-1	M9	52	1	180	0.09079699879322103
4658	200	prdh-1	M9	52	0	180	0.1651173492867004
4659	200	prdh-1	M9	52	1	180	0.17721260405495126
4662	200	GFP	M9	52	0	190	0.30436261586869634
4663	200	GFP	M9	52	1	190	0.1974630637636081
4666	200	dhod-1	M9	52	0	190	0.08926759991884764
4667	200	dhod-1	M9	52	1	190	0.06680646288679194
4670	200	prdh-1	M9	52	0	190	0.1624141669678352
4671	200	prdh-1	M9	52	1	190	0.21071634531003186
5512	200	WT	M9	56	0	170	0.4207081646106036
5513	200	WT	M9	56	1	170	0.3241555547016101
5516	200	kynu-1	M9	56	0	170	0.001606991315024466
5517	200	kynu-1	M9	56	1	170	0.0055755172841035795
5524	200	WT	M9	56	0	180	0.4323501756816945
5525	200	WT	M9	56	1	180	0.38917648721708864
5528	200	kynu-1	M9	56	0	180	0.0019682169412450798
5529	200	kynu-1	M9	56	1	180	1e-05
5536	200	WT	M9	56	0	190	0.4693221293775232
5537	200	WT	M9	56	1	190	0.4480194870116886
5540	200	kynu-1	M9	56	0	190	0.0010661372743649134
5541	200	kynu-1	M9	56	1	190	1e-05
5740	200	WT	M9	57	0	170	0.4589110436198776
5741	200	WT	M9	57	1	170	0.3659186072136928
5742	200	kynu-1	M9	57	0	170	1e-05
5743	200	kynu-1	M9	57	1	170	1e-05
5752	200	WT	M9	57	0	180	0.5225267665952891
5753	200	WT	M9	57	1	180	0.43001727968402864
5754	200	kynu-1	M9	57	0	180	1e-05
5755	200	kynu-1	M9	57	1	180	1e-05
5764	200	WT	M9	57	0	190	0.5288869257950529
5765	200	WT	M9	57	1	190	0.4315755541650075
5766	200	kynu-1	M9	57	0	190	1e-05
5767	200	kynu-1	M9	57	1	190	1e-05
6576	200	GFP	M9	61	0	170	0.062055513360491615
6577	200	GFP	M9	61	1	170	0.06430881385661039
6578	200	dhod-1	M9	61	0	170	0.04934296977660972
6579	200	dhod-1	M9	61	1	170	0.04173063731094633
6582	200	gpdh-1	M9	61	0	170	0.02088587132234077
6583	200	gpdh-1	M9	61	1	170	0.042140738368125666
6584	200	prdh-1	M9	61	0	170	0.061332868514322236
6585	200	prdh-1	M9	61	1	170	0.05989593470616476
6588	200	GFP	M9	61	0	180	0.07340159752278405
6589	200	GFP	M9	61	1	180	0.07713019577046054
6590	200	dhod-1	M9	61	0	180	0.025644826563889712
6591	200	dhod-1	M9	61	1	180	0.060551136172926526
6594	200	gpdh-1	M9	61	0	180	0.03439533644452339
6595	200	gpdh-1	M9	61	1	180	0.05001070740238418
6596	200	prdh-1	M9	61	0	180	0.05997834544956989
6597	200	prdh-1	M9	61	1	180	0.06395582060813522
6600	200	GFP	M9	61	0	190	0.057546952719805984
6601	200	GFP	M9	61	1	190	0.07765376735389773
6602	200	dhod-1	M9	61	0	190	0.04341139695434866
6603	200	dhod-1	M9	61	1	190	0.05750084090144635
6606	200	gpdh-1	M9	61	0	190	0.0462837609151831
6607	200	gpdh-1	M9	61	1	190	0.05068674214125625
6608	200	prdh-1	M9	61	0	190	0.07058038056178167
6609	200	prdh-1	M9	61	1	190	0.06332278396851147
6994	200	GFP	M9	64	0	170	0.1105598101607162
6995	200	GFP	M9	64	1	170	0.10600095662092056
7000	200	prdh-1	M9	64	0	170	0.03197842848865713
7001	200	prdh-1	M9	64	1	170	0.050092496936789764
7002	200	gpdh-1	M9	64	0	170	0.015945280676149608
7003	200	gpdh-1	M9	64	1	170	0.05113438045375218
7005	200	dhod-1	M9	64	0	170	0.07214317474433081
7006	200	GFP	M9	64	0	180	0.11491382577868944
7007	200	GFP	M9	64	1	180	0.08726991890848243
7012	200	prdh-1	M9	64	0	180	0.04725394730854985
7013	200	prdh-1	M9	64	1	180	0.026617283950617285
7014	200	gpdh-1	M9	64	0	180	0.031184751128174037
7015	200	gpdh-1	M9	64	1	180	0.056296185340523275
7017	200	dhod-1	M9	64	0	180	0.0841823205961984
7018	200	GFP	M9	64	0	190	0.11028169014084507
7019	200	GFP	M9	64	1	190	0.1498289707146646
7024	200	prdh-1	M9	64	0	190	0.0659479453290631
7025	200	prdh-1	M9	64	1	190	0.051414458913336326
7026	200	gpdh-1	M9	64	0	190	0.03761812180675499
7027	200	gpdh-1	M9	64	1	190	0.05559906029757244
7029	200	dhod-1	M9	64	0	190	0.07861922141119221
7222	200	GFP	M9	68	0	170	0.16178131069057405
7223	200	GFP	M9	68	1	170	0.1478597232635812
7224	200	GFP	M9	68	2	170	0.0643596063893795
7225	200	GFP	M9	68	3	170	0.06353039134054954
7226	200	dhod-1	M9	68	0	170	0.11780259605783808
7227	200	dhod-1	M9	68	1	170	0.14260997122599814
7228	200	gpdh-1	M9	68	0	170	0.14249344355321075
7229	200	gpdh-1	M9	68	1	170	0.10230727955642996
7234	200	GFP	M9	68	0	180	0.18915995397008056
7235	200	GFP	M9	68	1	180	0.1564804166948522
7236	200	GFP	M9	68	2	180	0.0724781534030089
7237	200	GFP	M9	68	3	180	0.06367627243882297
7238	200	dhod-1	M9	68	0	180	0.1233319472271576
7239	200	dhod-1	M9	68	1	180	0.15774342891278376
7240	200	gpdh-1	M9	68	0	180	0.19195233702802011
7241	200	gpdh-1	M9	68	1	180	0.10573572551498353
7246	200	GFP	M9	68	0	190	0.18627336584910506
7247	200	GFP	M9	68	1	190	0.15480460638097035
7248	200	GFP	M9	68	2	190	0.06272961775971234
7249	200	GFP	M9	68	3	190	0.0745600425550778
7250	200	dhod-1	M9	68	0	190	0.17779776628438648
7251	200	dhod-1	M9	68	1	190	0.15705084547878034
7252	200	gpdh-1	M9	68	0	190	0.22533112331016866
7253	200	gpdh-1	M9	68	1	190	0.1256968754051601
7456	200	gpdh-1	M9	69	0	170	0.07778761664736734
7457	200	gpdh-1	M9	69	1	170	0.07872818305179917
7458	200	GFP	M9	69	0	170	0.12478555304740405
7459	200	GFP	M9	69	1	170	0.1013570446582997
7468	200	gpdh-1	M9	69	0	180	0.09743694987914443
7469	200	gpdh-1	M9	69	1	180	0.12672816468323828
7470	200	GFP	M9	69	0	180	0.1338424622767754
7471	200	GFP	M9	69	1	180	0.1207666460341321
7480	200	gpdh-1	M9	69	0	190	0.12451414019568426
7481	200	gpdh-1	M9	69	1	190	0.1299617213780304
7482	200	GFP	M9	69	0	190	0.14322079004003424
7483	200	GFP	M9	69	1	190	0.13631536468289368
7750	200	prdh-1	M9	71	0	170	0.4080192009035719
7751	200	prdh-1	M9	71	1	170	0.22840716405256464
7754	200	GFP	M9	71	0	170	0.31021886317115416
7755	200	GFP	M9	71	1	170	0.2562969264341458
7762	200	prdh-1	M9	71	0	180	0.4038010860245784
7763	200	prdh-1	M9	71	1	180	0.2722549455434541
7766	200	GFP	M9	71	0	180	0.35001740671582743
7767	200	GFP	M9	71	1	180	0.2894061757719715
7774	200	prdh-1	M9	71	0	190	0.4339302653137486
7775	200	prdh-1	M9	71	1	190	0.3156431837073982
7778	200	GFP	M9	71	0	190	0.37288325849903786
7779	200	GFP	M9	71	1	190	0.3112078558460067
8206	200	WT	M9	73	0	170	0.32688235792326586
8207	200	WT	M9	73	1	170	0.3388390395508547
8208	200	WT	M9	73	2	170	0.2526068243333185
8209	200	WT	M9	73	3	170	0.3641024652570305
8214	200	kynu-1	M9	73	0	170	0.0029917726252804786
8215	200	kynu-1	M9	73	1	170	0.009538438669078116
8218	200	WT	M9	73	0	180	0.3534097374624076
8219	200	WT	M9	73	1	180	0.3502308773338687
8220	200	WT	M9	73	2	180	0.3000352485019387
8221	200	WT	M9	73	3	180	0.4382911089408476
8226	200	kynu-1	M9	73	0	180	0.0014529711777962284
8227	200	kynu-1	M9	73	1	180	0.011656472475684349
8230	200	WT	M9	73	0	190	0.37653729436192296
8231	200	WT	M9	73	1	190	0.368314099347717
8232	200	WT	M9	73	2	190	0.33106514244238794
8233	200	WT	M9	73	3	190	0.4301767191701881
8238	200	kynu-1	M9	73	0	190	0.00017833259028087384
8239	200	kynu-1	M9	73	1	190	0.0029955067398901645
8662	200	prdh-1	M9	76	0	170	0.16703888220809712
8663	200	prdh-1	M9	76	1	170	0.13948138854035969
8666	200	GFP	M9	76	0	170	0.09802997269852494
8667	200	GFP	M9	76	1	170	0.07853738123420455
8674	200	prdh-1	M9	76	0	180	0.2215112126839023
8675	200	prdh-1	M9	76	1	180	0.187575923588119
8678	200	GFP	M9	76	0	180	0.10677026409395306
8679	200	GFP	M9	76	1	180	0.05882352941176471
8686	200	prdh-1	M9	76	0	190	0.224922245153039
8687	200	prdh-1	M9	76	1	190	0.17544194935499285
8690	200	GFP	M9	76	0	190	0.09210848786863818
8691	200	GFP	M9	76	1	190	0.12117976778326438
