# Supplementary material for: Identification of enzymes that have helminth-specific active sites and are required for Rhodoquinone-dependent metabolism as targets for new anthelmintics
Source: PLoS Negl Trop Dis. 2021 Nov 29;15(11):e0009991. doi: 10.1371/journal.pntd.0009991 (PMC8659336; doi:10.1371/journal.pntd.0009991)
Supplement: S7 Data — (CSV) [file pntd.0009991.s020.csv]

	concentration	phenotype	drug	bio_rep	tech_rep	timepoint	mobility_score_x
111	200	GFP	M9	50	0.5	170	0.08109809512129464
112	200	GFP	M9	50	0.5	180	0.09746022162429484
113	200	GFP	M9	50	0.5	190	0.14479701639201495
149	200	GFP	M9	52	0.5	170	0.17060140661056067
150	200	GFP	M9	52	0.5	180	0.23734482202292906
151	200	GFP	M9	52	0.5	190	0.2509128398161522
168	200	GFP	M9	54	0.5	170	0.41323117785631
169	200	GFP	M9	54	0.5	180	0.4524987849772333
170	200	GFP	M9	54	0.5	190	0.4449045430857944
187	200	GFP	M9	61	0.5	170	0.063182163608551
188	200	GFP	M9	61	0.5	180	0.0752658966466223
189	200	GFP	M9	61	0.5	190	0.06760036003685185
206	200	GFP	M9	62	0.5	170	0.19445188462307125
207	200	GFP	M9	62	0.5	180	0.202950934898783
208	200	GFP	M9	62	0.5	190	0.19922988019839266
225	200	GFP	M9	64	0.5	170	0.1082803833908184
226	200	GFP	M9	64	0.5	180	0.10109187234358594
227	200	GFP	M9	64	0.5	190	0.13005533042775486
244	200	GFP	M9	68	1.5	170	0.10610966482648036
245	200	GFP	M9	68	1.5	180	0.11447928504893055
246	200	GFP	M9	68	1.5	190	0.11468232446802408
263	200	GFP	M9	69	0.5	170	0.11307129885285187
264	200	GFP	M9	69	0.5	180	0.12730455415545375
265	200	GFP	M9	69	0.5	190	0.13976807736146396
288	200	GFP	M9	71	0.5	170	0.28325789480265
289	200	GFP	M9	71	0.5	180	0.3197117912438995
290	200	GFP	M9	71	0.5	190	0.3420455571725223
307	200	GFP	M9	76	0.5	170	0.08828367696636474
308	200	GFP	M9	76	0.5	180	0.08279689675285888
309	200	GFP	M9	76	0.5	190	0.10664412782595127
383	200	WT	M9	20	0.5	170	0.3678906355238164
384	200	WT	M9	20	0.5	180	0.40045763370360266
385	200	WT	M9	20	0.5	190	0.4548570812089754
402	200	WT	M9	21	0.5	170	0.4288039283710479
403	200	WT	M9	21	0.5	180	0.4773361974511955
404	200	WT	M9	21	0.5	190	0.5008256621040974
421	200	WT	M9	23	0.5	170	0.20450659917194505
422	200	WT	M9	23	0.5	180	0.2561650758274012
423	200	WT	M9	23	0.5	190	0.3068045379144013
763	200	WT	M9	53	1.5	170	0.5222508700846715
764	200	WT	M9	53	1.5	180	0.5299849499488261
765	200	WT	M9	53	1.5	190	0.5332799204056959
782	200	WT	M9	54	0.5	170	0.4307817022594713
783	200	WT	M9	54	0.5	180	0.4343925835597289
784	200	WT	M9	54	0.5	190	0.4243381357374605
801	200	WT	M9	55	0.5	170	0.3382284047519201
802	200	WT	M9	55	0.5	180	0.3079999851900507
803	200	WT	M9	55	0.5	190	0.2947938952085628
820	200	WT	M9	56	0.5	170	0.3724318596561069
821	200	WT	M9	56	0.5	180	0.4107633314493916
822	200	WT	M9	56	0.5	190	0.4586708081946059
839	200	WT	M9	57	0.5	170	0.4124148254167852
840	200	WT	M9	57	0.5	180	0.4762720231396589
841	200	WT	M9	57	0.5	190	0.4802312399800303
934	200	WT	M9	73	1.5	170	0.33286069873706026
935	200	WT	M9	73	1.5	180	0.3518203073981381
936	200	WT	M9	73	1.5	190	0.37242569685482
1637	200	f36a2.3	M9	52	0.5	170	0.03783197295413074
1638	200	f36a2.3	M9	52	0.5	180	0.03541502288357588
1639	200	f36a2.3	M9	52	0.5	190	0.025152018666052864
1656	200	f36a2.3	M9	54	0.5	170	0.4567885423671558
1657	200	f36a2.3	M9	54	0.5	180	0.4573619070312362
1658	200	f36a2.3	M9	54	0.5	190	0.4815658118772825
1675	200	f36a2.3	M9	61	0.5	170	0.024939790557409074
1676	200	f36a2.3	M9	61	0.5	180	0.023187176618763104
1677	200	f36a2.3	M9	61	0.5	190	0.020921844504946344
1694	200	f36a2.3	M9	64	0.5	170	0.03801861509158391
1695	200	f36a2.3	M9	64	0.5	180	0.02716596468642709
1696	200	f36a2.3	M9	64	0.5	190	0.03969342998477045
1713	200	f36a2.3	M9	69	0.5	170	0.11134973576563653
1714	200	f36a2.3	M9	69	0.5	180	0.1199804480565852
1715	200	f36a2.3	M9	69	0.5	190	0.1461502195020433
1738	200	f36a2.3	M9	71	0.5	170	0.18135539049795746
1739	200	f36a2.3	M9	71	0.5	180	0.2021321865234382
1740	200	f36a2.3	M9	71	0.5	190	0.2275990114950139
1757	200	f36a2.3	M9	76	0.5	170	0.08777244238714317
1758	200	f36a2.3	M9	76	0.5	180	0.07817820958209884
1759	200	f36a2.3	M9	76	0.5	190	0.07094823824739649
2124	200	icl-1	M9	53	0.5	170	0.35766509401017665
2125	200	icl-1	M9	53	0.5	180	0.4165730040279495
2126	200	icl-1	M9	53	0.5	190	0.4478229790052062
2143	200	icl-1	M9	54	0.5	170	0.3558551477466225
2144	200	icl-1	M9	54	0.5	180	0.4260407618232917
2145	200	icl-1	M9	54	0.5	190	0.45205463062800805
2162	200	icl-1	M9	55	0.5	170	0.3739688228937991
2163	200	icl-1	M9	55	0.5	180	0.41633487624323584
2164	200	icl-1	M9	55	0.5	190	0.4907180569565934
2314	200	kynu-1	M9	56	0.5	170	0.0035912542995640228
2315	200	kynu-1	M9	56	0.5	180	0.0009891084706225397
2316	200	kynu-1	M9	56	0.5	190	0.0005380686371824566
2333	200	kynu-1	M9	57	0.5	170	1e-05
2334	200	kynu-1	M9	57	0.5	180	1e-05
2335	200	kynu-1	M9	57	0.5	190	1e-05
2352	200	kynu-1	M9	73	0.5	170	0.006265105647179297
2353	200	kynu-1	M9	73	0.5	180	0.0065547218267402885
2354	200	kynu-1	M9	73	0.5	190	0.0015869196650855194
2637	200	mdh-1	M9	54	0.5	170	0.5409812809104708
2638	200	mdh-1	M9	54	0.5	180	0.4861917991150324
2639	200	mdh-1	M9	54	0.5	190	0.5507093269468847
2656	200	mdh-1	M9	62	0.5	170	0.25918161493737363
2657	200	mdh-1	M9	62	0.5	180	0.26393114942093154
2658	200	mdh-1	M9	62	0.5	190	0.32888727215428354
2675	200	mdh-1	M9	69	0.5	170	0.1333366336860795
2676	200	mdh-1	M9	69	0.5	180	0.1588578334679433
2677	200	mdh-1	M9	69	0.5	190	0.17225046382633874
2700	200	mdh-1	M9	71	0.5	170	0.2145540741116824
2701	200	mdh-1	M9	71	0.5	180	0.2617618818544418
2702	200	mdh-1	M9	71	0.5	190	0.27862902280980506
2719	200	mdh-1	M9	76	0.0	170	0.057380639509417436
2720	200	mdh-1	M9	76	0.0	180	0.0556219224381574
2721	200	mdh-1	M9	76	0.0	190	0.08551426714716134
2738	200	men-1	M9	50	0.5	170	0.0798540261851313
2739	200	men-1	M9	50	0.5	180	0.11570470423396825
2740	200	men-1	M9	50	0.5	190	0.10829163718822346
2757	200	men-1	M9	64	0.0	170	0.05127784723218495
2758	200	men-1	M9	64	0.0	180	0.06557679684936002
2759	200	men-1	M9	64	0.0	190	0.09027880530131688
2776	200	men-1	M9	68	0.5	170	0.15824464331293092
2777	200	men-1	M9	68	0.5	180	0.14098890516600768
2778	200	men-1	M9	68	0.5	190	0.1608545776739586
2795	200	men-1	M9	69	0.5	170	0.19829744684712125
2796	200	men-1	M9	69	0.5	180	0.19466346867765005
2797	200	men-1	M9	69	0.5	190	0.21711435611240576
2820	200	men-1	M9	71	0.5	170	0.18164563568263026
2821	200	men-1	M9	71	0.5	180	0.20836541277136425
2822	200	men-1	M9	71	0.5	190	0.21438006122059725
2839	200	men-1	M9	76	0.5	170	0.07893665766127933
2840	200	men-1	M9	76	0.5	180	0.07379122376820832
2841	200	men-1	M9	76	0.5	190	0.09540385641905566
3130	200	pyc-1	M9	62	0.5	170	0.2087064718037654
3131	200	pyc-1	M9	62	0.5	180	0.18320565948312906
3132	200	pyc-1	M9	62	0.5	190	0.21810782113948068
3149	200	pyc-1	M9	64	0.5	170	0.07163178310452914
3150	200	pyc-1	M9	64	0.5	180	0.08158216051731232
3151	200	pyc-1	M9	64	0.5	190	0.09971525176766632
3168	200	pyc-1	M9	71	0.5	170	0.274393556086428
3169	200	pyc-1	M9	71	0.5	180	0.2994814239350385
3170	200	pyc-1	M9	71	0.5	190	0.3243211718464245
3187	200	pyc-1	M9	76	0.5	170	0.1513425165325996
3188	200	pyc-1	M9	76	0.5	180	0.14738735405002926
3189	200	pyc-1	M9	76	0.5	190	0.2106590056032996
3852	200	vf13d12l.3.1	M9	20	0.5	170	0.2794018682307067
3853	200	vf13d12l.3.1	M9	20	0.5	180	0.335611855993844
3854	200	vf13d12l.3.1	M9	20	0.5	190	0.3504624771983985
3871	200	vf13d12l.3.1	M9	21	0.0	170	0.3948050145718647
3872	200	vf13d12l.3.1	M9	21	0.0	180	0.4295114798655318
3873	200	vf13d12l.3.1	M9	21	0.0	190	0.4337591643576981
3890	200	vf13d12l.3.1	M9	23	0.5	170	0.2203591255528653
3891	200	vf13d12l.3.1	M9	23	0.5	180	0.2453205326345924
3892	200	vf13d12l.3.1	M9	23	0.5	190	0.2781992586233845
