# Supplementary material for: Identification of enzymes that have helminth-specific active sites and are required for Rhodoquinone-dependent metabolism as targets for new anthelmintics
Source: PLoS Negl Trop Dis. 2021 Nov 29;15(11):e0009991. doi: 10.1371/journal.pntd.0009991 (PMC8659336; doi:10.1371/journal.pntd.0009991)
Supplement: S9 Data — (TXT) [file pntd.0009991.s022.txt]

time	FMS	KCN_conc	strain	bio_rep	tech_rep
5	0.047009444436324	200	N2	1	1
5	0.06716421331086012	200	N2	1	2
15	0.11886554973074742	200	N2	1	1
15	0.13787644238579616	200	N2	1	2
25	0.11494439130093274	200	N2	1	1
25	0.13148039345481394	200	N2	1	2
35	0.21799516517328135	200	N2	1	1
35	0.3387060055837609	200	N2	1	2
45	0.36809733311070886	200	N2	1	1
45	0.3670130268563414	200	N2	1	2
55	0.34456854659941266	200	N2	1	1
55	0.3649083785244961	200	N2	1	2
65	0.4294979502080623	200	N2	1	1
65	0.5112569465859969	200	N2	1	2
75	0.5564313584778735	200	N2	1	1
75	0.6227797331764098	200	N2	1	2
85	0.5395122874059359	200	N2	1	1
85	0.670907836592267	200	N2	1	2
95	0.6434480600402419	200	N2	1	1
95	0.7563174834425703	200	N2	1	2
105	0.6678765017825937	200	N2	1	1
105	0.7552773605803049	200	N2	1	2
115	0.6511359410445329	200	N2	1	1
115	0.7256190558296108	200	N2	1	2
125	0.7350226595902919	200	N2	1	1
125	0.7321982954162377	200	N2	1	2
135	0.6447918327432507	200	N2	1	1
135	0.7519974594898896	200	N2	1	2
145	0.6431948186414175	200	N2	1	1
145	0.7622387730455186	200	N2	1	2
155	0.6928324604676378	200	N2	1	1
155	0.715877790635895	200	N2	1	2
165	0.6559130081598441	200	N2	1	1
165	0.7332016565883599	200	N2	1	2
175	0.7357019630028193	200	N2	1	1
175	0.726910353698087	200	N2	1	2
185	0.6125461718578078	200	N2	1	1
185	0.7521960489291676	200	N2	1	2
5	0.04433620811608294	200	N2	2	1
5	0.07701574302110353	200	N2	2	2
15	0.0993382887693011	200	N2	2	1
15	0.1388890257481208	200	N2	2	2
25	0.12556267219910075	200	N2	2	1
25	0.1774974779956665	200	N2	2	2
35	0.2739594179820859	200	N2	2	1
35	0.3703260976239282	200	N2	2	2
45	0.3865782699694284	200	N2	2	1
45	0.41786713232358136	200	N2	2	2
55	0.40516464853680584	200	N2	2	1
55	0.46800134275851313	200	N2	2	2
65	0.4810755310197389	200	N2	2	1
65	0.5193793005554271	200	N2	2	2
75	0.5226678876553624	200	N2	2	1
75	0.6248047924150619	200	N2	2	2
85	0.6987174923062549	200	N2	2	1
85	0.7361347052070428	200	N2	2	2
95	0.7588253357588423	200	N2	2	1
95	0.7017688240409302	200	N2	2	2
105	0.7525712124699347	200	N2	2	1
105	0.8181502499908043	200	N2	2	2
115	0.8167443802298118	200	N2	2	1
115	0.7470413671237485	200	N2	2	2
125	0.8195192583734494	200	N2	2	1
125	0.7949012965469308	200	N2	2	2
135	0.7692844207982755	200	N2	2	1
135	0.7859375499284557	200	N2	2	2
145	0.7506111183483987	200	N2	2	1
145	0.8059813825660826	200	N2	2	2
155	0.7972021849731852	200	N2	2	1
155	0.7513541602907992	200	N2	2	2
165	0.7826527063818244	200	N2	2	1
165	0.7639762443105059	200	N2	2	2
175	0.6994691832649114	200	N2	2	1
175	0.7294197900391579	200	N2	2	2
185	0.7859753657197022	200	N2	2	1
185	0.7667238679718352	200	N2	2	2
5	0.02857736643481207	200	N2	3	1
5	0.013138671619178971	200	N2	3	2
15	0.022090598449322558	200	N2	3	1
15	0.057853927712404704	200	N2	3	2
25	0.019440670499410874	200	N2	3	1
25	0.052992038407850585	200	N2	3	2
35	0.03884865350378777	200	N2	3	1
35	0.07847923805010275	200	N2	3	2
45	0.1473475838638108	200	N2	3	1
45	0.18033261770883757	200	N2	3	2
55	0.20194454529325376	200	N2	3	1
55	0.2357993326339382	200	N2	3	2
65	0.21730191549629765	200	N2	3	1
65	0.2725245082185449	200	N2	3	2
75	0.2588397390262904	200	N2	3	1
75	0.37300471991384976	200	N2	3	2
85	0.3922364319160537	200	N2	3	1
85	0.4632394611187584	200	N2	3	2
95	0.555680181540226	200	N2	3	1
95	0.559407024150677	200	N2	3	2
105	0.6550801141696899	200	N2	3	1
105	0.6758285902365512	200	N2	3	2
115	0.6806539812824097	200	N2	3	1
115	0.7977992983535115	200	N2	3	2
125	0.8176316917050406	200	N2	3	1
125	0.9154506968503113	200	N2	3	2
135	0.8621053284432936	200	N2	3	1
135	0.9678015053640757	200	N2	3	2
145	0.8350742333681976	200	N2	3	1
145	0.9725228730444737	200	N2	3	2
155	0.9026744433745747	200	N2	3	1
155	1.0216939141963586	200	N2	3	2
165	0.9253162621819854	200	N2	3	1
165	1.0363581213193966	200	N2	3	2
175	1.0032642129762646	200	N2	3	1
175	1.0134238094757737	200	N2	3	2
185	0.981065806130723	200	N2	3	1
185	1.0597228786360144	200	N2	3	2
5	0.15711629127350848	200	N2	4	1
5	0.16145356248520076	200	N2	4	2
15	0.25217454724227056	200	N2	4	1
15	0.22943142961103075	200	N2	4	2
25	0.2989542787794598	200	N2	4	1
25	0.255984116270203	200	N2	4	2
35	0.4350984981870296	200	N2	4	1
35	0.39489435546949864	200	N2	4	2
45	0.4482257008622836	200	N2	4	1
45	0.4794326019823247	200	N2	4	2
55	0.4854708304928726	200	N2	4	1
55	0.6374622052829867	200	N2	4	2
65	0.5797743453308657	200	N2	4	1
65	0.5507565373787879	200	N2	4	2
75	0.6997409227481204	200	N2	4	1
75	0.7225118202703695	200	N2	4	2
85	0.842738017876662	200	N2	4	1
85	0.9654653277512338	200	N2	4	2
95	0.9368634498412655	200	N2	4	1
95	0.9356840862977229	200	N2	4	2
105	0.9209240785051216	200	N2	4	1
105	0.9356411307300243	200	N2	4	2
115	1.0199664437724811	200	N2	4	1
115	0.9965791338573656	200	N2	4	2
125	0.9685758860153265	200	N2	4	1
125	0.9954631936567196	200	N2	4	2
135	0.9566105713459023	200	N2	4	1
135	1.0031536014343234	200	N2	4	2
145	0.9979970478493939	200	N2	4	1
145	0.976948751804883	200	N2	4	2
155	0.9281442662216794	200	N2	4	1
155	0.9643764385151267	200	N2	4	2
165	0.9534935129724813	200	N2	4	1
165	1.0183870590346675	200	N2	4	2
175	0.8639037818044409	200	N2	4	1
175	0.9556921534616666	200	N2	4	2
185	0.8537152635722438	200	N2	4	1
185	0.9144658898633459	200	N2	4	2
5	0.32955639370989764	200	coq-2Delta6a	1	1
5	0.3004926819952755	200	coq-2Delta6a	1	2
15	0.2500413041085861	200	coq-2Delta6a	1	1
15	0.2570947497559918	200	coq-2Delta6a	1	2
25	0.4184914427957014	200	coq-2Delta6a	1	1
25	0.3382683343747589	200	coq-2Delta6a	1	2
35	0.6370545248823464	200	coq-2Delta6a	1	1
35	0.5304687516245165	200	coq-2Delta6a	1	2
45	0.5535437473882815	200	coq-2Delta6a	1	1
45	0.5417919121680363	200	coq-2Delta6a	1	2
55	0.6205830141359249	200	coq-2Delta6a	1	1
55	0.5503637618803532	200	coq-2Delta6a	1	2
65	0.7344929576395756	200	coq-2Delta6a	1	1
65	0.607698423082767	200	coq-2Delta6a	1	2
75	0.7062885149537808	200	coq-2Delta6a	1	1
75	0.6099070477794372	200	coq-2Delta6a	1	2
85	0.7451987584961209	200	coq-2Delta6a	1	1
85	0.7464205411011071	200	coq-2Delta6a	1	2
95	0.7332135596923435	200	coq-2Delta6a	1	1
95	0.6674653883781493	200	coq-2Delta6a	1	2
105	0.7370997908802646	200	coq-2Delta6a	1	1
105	0.7169260916806801	200	coq-2Delta6a	1	2
115	0.7509172909165962	200	coq-2Delta6a	1	1
115	0.7077794231708131	200	coq-2Delta6a	1	2
125	0.7200900744837003	200	coq-2Delta6a	1	1
125	0.6873664153097766	200	coq-2Delta6a	1	2
135	0.775292424828314	200	coq-2Delta6a	1	1
135	0.6938332730123056	200	coq-2Delta6a	1	2
145	0.7959061914971801	200	coq-2Delta6a	1	1
145	0.7323104010291119	200	coq-2Delta6a	1	2
155	0.7122205691811843	200	coq-2Delta6a	1	1
155	0.7027097440454284	200	coq-2Delta6a	1	2
165	0.7335776714604851	200	coq-2Delta6a	1	1
165	0.6861944001064566	200	coq-2Delta6a	1	2
175	0.7801486674262975	200	coq-2Delta6a	1	1
175	0.7458118678592481	200	coq-2Delta6a	1	2
185	0.7412254817404499	200	coq-2Delta6a	1	1
185	0.6846932113897883	200	coq-2Delta6a	1	2
5	0.09149011361012716	200	coq-2Delta6a	2	1
5	0.09608862120555546	200	coq-2Delta6a	2	2
15	0.17948470671327166	200	coq-2Delta6a	2	1
15	0.19527322612297401	200	coq-2Delta6a	2	2
25	0.13883738233265364	200	coq-2Delta6a	2	1
25	0.17715891283251597	200	coq-2Delta6a	2	2
35	0.2412923195218282	200	coq-2Delta6a	2	1
35	0.2188211214090149	200	coq-2Delta6a	2	2
45	0.3206682171777914	200	coq-2Delta6a	2	1
45	0.2513065110909002	200	coq-2Delta6a	2	2
55	0.3588539687303104	200	coq-2Delta6a	2	1
55	0.30571576668368955	200	coq-2Delta6a	2	2
65	0.4979253355897518	200	coq-2Delta6a	2	1
65	0.4211158495244422	200	coq-2Delta6a	2	2
75	0.6112257100490568	200	coq-2Delta6a	2	1
75	0.5248115131479498	200	coq-2Delta6a	2	2
85	0.6058074166111246	200	coq-2Delta6a	2	1
85	0.5508452018099294	200	coq-2Delta6a	2	2
95	0.7755728116610827	200	coq-2Delta6a	2	1
95	0.5353093991603484	200	coq-2Delta6a	2	2
105	0.8153451749067064	200	coq-2Delta6a	2	1
105	0.6275460007150981	200	coq-2Delta6a	2	2
115	0.80758318647232	200	coq-2Delta6a	2	1
115	0.7130949736266069	200	coq-2Delta6a	2	2
125	0.8152906432453837	200	coq-2Delta6a	2	1
125	0.7022966784877108	200	coq-2Delta6a	2	2
135	0.8230686064973395	200	coq-2Delta6a	2	1
135	0.7144106763119511	200	coq-2Delta6a	2	2
145	0.9189847052521615	200	coq-2Delta6a	2	1
145	0.7849332766198072	200	coq-2Delta6a	2	2
155	0.852286431117236	200	coq-2Delta6a	2	1
155	0.7354700131615659	200	coq-2Delta6a	2	2
165	0.8158870299272006	200	coq-2Delta6a	2	1
165	0.7655811178943107	200	coq-2Delta6a	2	2
175	0.8811613205690285	200	coq-2Delta6a	2	1
175	0.7013689115701823	200	coq-2Delta6a	2	2
185	0.8584394757125043	200	coq-2Delta6a	2	1
185	0.8079141844456165	200	coq-2Delta6a	2	2
5	0.10131514242216992	200	coq-2Delta6a	3	1
5	0.0535448194557285	200	coq-2Delta6a	3	2
15	0.1329524027700195	200	coq-2Delta6a	3	1
15	0.13136139794609367	200	coq-2Delta6a	3	2
25	0.22071105837132188	200	coq-2Delta6a	3	1
25	0.192569662302645	200	coq-2Delta6a	3	2
35	0.2793169130427468	200	coq-2Delta6a	3	1
35	0.24273613839204458	200	coq-2Delta6a	3	2
45	0.35471900143509566	200	coq-2Delta6a	3	1
45	0.23040709234862508	200	coq-2Delta6a	3	2
55	0.35838496023467287	200	coq-2Delta6a	3	1
55	0.3380068683062438	200	coq-2Delta6a	3	2
65	0.4440988399627827	200	coq-2Delta6a	3	1
65	0.3786125302779878	200	coq-2Delta6a	3	2
75	0.5073129893207445	200	coq-2Delta6a	3	1
75	0.47600883782962083	200	coq-2Delta6a	3	2
85	0.5396957022287839	200	coq-2Delta6a	3	1
85	0.5567817954208873	200	coq-2Delta6a	3	2
95	0.6388965829360856	200	coq-2Delta6a	3	1
95	0.53367541003951	200	coq-2Delta6a	3	2
105	0.6296413612094808	200	coq-2Delta6a	3	1
105	0.6848318035096029	200	coq-2Delta6a	3	2
115	0.6572367542172681	200	coq-2Delta6a	3	1
115	0.6493694161702159	200	coq-2Delta6a	3	2
125	0.691603796058391	200	coq-2Delta6a	3	1
125	0.7078827064456035	200	coq-2Delta6a	3	2
135	0.7326494730949931	200	coq-2Delta6a	3	1
135	0.7133844232541883	200	coq-2Delta6a	3	2
145	0.6409011416996027	200	coq-2Delta6a	3	1
145	0.6919257185186167	200	coq-2Delta6a	3	2
155	0.712551143094193	200	coq-2Delta6a	3	1
155	0.6790106066621635	200	coq-2Delta6a	3	2
165	0.7232482540181668	200	coq-2Delta6a	3	1
165	0.7634156101907769	200	coq-2Delta6a	3	2
175	0.6983203710600039	200	coq-2Delta6a	3	1
175	0.6734206268130933	200	coq-2Delta6a	3	2
185	0.7219532718475592	200	coq-2Delta6a	3	1
185	0.6938561717655329	200	coq-2Delta6a	3	2
5	0.055264982156022026	200	coq-2Delta6a	4	1
15	0.09058437477079477	200	coq-2Delta6a	4	1
25	0.14666506927393835	200	coq-2Delta6a	4	1
35	0.14746026118817138	200	coq-2Delta6a	4	1
45	0.17769430410773182	200	coq-2Delta6a	4	1
55	0.557025377295011	200	coq-2Delta6a	4	1
65	0.6651126236279258	200	coq-2Delta6a	4	1
75	0.41615261191950687	200	coq-2Delta6a	4	1
85	0.5602572497459329	200	coq-2Delta6a	4	1
95	0.7558008371133871	200	coq-2Delta6a	4	1
105	0.7246309466219647	200	coq-2Delta6a	4	1
115	0.8498378043657983	200	coq-2Delta6a	4	1
125	0.9325112982150457	200	coq-2Delta6a	4	1
135	0.9825851860156551	200	coq-2Delta6a	4	1
145	1.062587175151673	200	coq-2Delta6a	4	1
155	1.070863832519506	200	coq-2Delta6a	4	1
165	1.052581383081421	200	coq-2Delta6a	4	1
175	1.0675234951355603	200	coq-2Delta6a	4	1
185	1.1356971274146732	200	coq-2Delta6a	4	1
5	0.17516476346028304	200	coq-2Delta6a	5	1
5	0.19171453362516452	200	coq-2Delta6a	5	2
15	0.2903584091219657	200	coq-2Delta6a	5	1
15	0.3003495094873002	200	coq-2Delta6a	5	2
25	0.32568016748718226	200	coq-2Delta6a	5	1
25	0.24356932969307843	200	coq-2Delta6a	5	2
35	0.3611097968739247	200	coq-2Delta6a	5	1
35	0.36194010755850975	200	coq-2Delta6a	5	2
45	0.3668597399457924	200	coq-2Delta6a	5	1
45	0.5038338566755319	200	coq-2Delta6a	5	2
55	0.42688098745538194	200	coq-2Delta6a	5	1
55	0.4364711317463037	200	coq-2Delta6a	5	2
65	0.41850700842962757	200	coq-2Delta6a	5	1
65	0.5257575204379829	200	coq-2Delta6a	5	2
75	0.5954057996424754	200	coq-2Delta6a	5	1
75	0.6910260249592212	200	coq-2Delta6a	5	2
85	0.6930840378158569	200	coq-2Delta6a	5	1
85	0.7207929513618165	200	coq-2Delta6a	5	2
95	0.8324537317390367	200	coq-2Delta6a	5	1
95	0.889133639258123	200	coq-2Delta6a	5	2
105	0.8826556061908265	200	coq-2Delta6a	5	1
105	0.9293476044920791	200	coq-2Delta6a	5	2
115	0.958101958778574	200	coq-2Delta6a	5	1
115	0.9706346331184929	200	coq-2Delta6a	5	2
125	0.9526478869074192	200	coq-2Delta6a	5	1
125	0.9272877885934113	200	coq-2Delta6a	5	2
135	0.9354136485840541	200	coq-2Delta6a	5	1
135	0.9855581509762655	200	coq-2Delta6a	5	2
145	0.9445576462763186	200	coq-2Delta6a	5	1
145	0.9989266151313558	200	coq-2Delta6a	5	2
155	0.9844044253702263	200	coq-2Delta6a	5	1
155	0.9751067159238649	200	coq-2Delta6a	5	2
165	0.9046298008928976	200	coq-2Delta6a	5	1
165	0.9538588102263574	200	coq-2Delta6a	5	2
175	0.92067685383989	200	coq-2Delta6a	5	1
175	0.9196548315027507	200	coq-2Delta6a	5	2
185	0.953257224033149	200	coq-2Delta6a	5	1
185	0.900261255646361	200	coq-2Delta6a	5	2
5	0.053765139353749936	200	coq-2Delta6e	1	1
5	0.05249530386316045	200	coq-2Delta6e	1	2
15	0.029226549793983553	200	coq-2Delta6e	1	1
15	0.03691664995953291	200	coq-2Delta6e	1	2
25	0.021481579712274327	200	coq-2Delta6e	1	1
25	0.01782999352622956	200	coq-2Delta6e	1	2
35	0.045171129525541656	200	coq-2Delta6e	1	1
35	0.024260446457824804	200	coq-2Delta6e	1	2
45	0.02703138307201337	200	coq-2Delta6e	1	1
45	0.04745459333671987	200	coq-2Delta6e	1	2
55	0.04471205620813761	200	coq-2Delta6e	1	1
55	0.032486312285131755	200	coq-2Delta6e	1	2
65	0.03664486486778452	200	coq-2Delta6e	1	1
65	0.04151245687113806	200	coq-2Delta6e	1	2
75	0.05623605335691251	200	coq-2Delta6e	1	1
75	0.04724713998636894	200	coq-2Delta6e	1	2
85	0.08043628285335247	200	coq-2Delta6e	1	1
85	0.052805357692398365	200	coq-2Delta6e	1	2
95	0.09894306293186536	200	coq-2Delta6e	1	1
95	0.06795038131780864	200	coq-2Delta6e	1	2
105	0.09782998227500844	200	coq-2Delta6e	1	1
105	0.0641479381243418	200	coq-2Delta6e	1	2
115	0.12145630764714116	200	coq-2Delta6e	1	1
115	0.0760336658869702	200	coq-2Delta6e	1	2
125	0.11651404720407874	200	coq-2Delta6e	1	1
125	0.09481746301392081	200	coq-2Delta6e	1	2
135	0.12877056777782614	200	coq-2Delta6e	1	1
135	0.10403495381331077	200	coq-2Delta6e	1	2
145	0.14986985267441952	200	coq-2Delta6e	1	1
145	0.10910453495148154	200	coq-2Delta6e	1	2
155	0.16383329925823556	200	coq-2Delta6e	1	1
155	0.07873231959637739	200	coq-2Delta6e	1	2
165	0.19251896738643848	200	coq-2Delta6e	1	1
165	0.10073639202339087	200	coq-2Delta6e	1	2
175	0.20420024770994802	200	coq-2Delta6e	1	1
175	0.11784513340575928	200	coq-2Delta6e	1	2
185	0.1983482380264867	200	coq-2Delta6e	1	1
185	0.13349364633980412	200	coq-2Delta6e	1	2
5	0.16025915810548266	200	coq-2Delta6e	2	1
5	0.12393677264687429	200	coq-2Delta6e	2	2
15	0.08238937173786956	200	coq-2Delta6e	2	1
15	0.0630063684787437	200	coq-2Delta6e	2	2
25	0.059227378487412385	200	coq-2Delta6e	2	1
25	0.06725210822843766	200	coq-2Delta6e	2	2
35	0.10388842567506319	200	coq-2Delta6e	2	1
35	0.0895879317118669	200	coq-2Delta6e	2	2
45	0.11094945305979567	200	coq-2Delta6e	2	1
45	0.08377225512683115	200	coq-2Delta6e	2	2
55	0.12510043606416502	200	coq-2Delta6e	2	1
55	0.07813579094279322	200	coq-2Delta6e	2	2
65	0.13041853670679449	200	coq-2Delta6e	2	1
65	0.1272871153350403	200	coq-2Delta6e	2	2
75	0.14538733041211346	200	coq-2Delta6e	2	1
75	0.11884483547741731	200	coq-2Delta6e	2	2
85	0.15265079301188844	200	coq-2Delta6e	2	1
85	0.1055144250497947	200	coq-2Delta6e	2	2
95	0.10901733022601244	200	coq-2Delta6e	2	1
95	0.13560701298162353	200	coq-2Delta6e	2	2
105	0.170685351495755	200	coq-2Delta6e	2	1
105	0.11061767396421443	200	coq-2Delta6e	2	2
115	0.09840429310783659	200	coq-2Delta6e	2	1
115	0.1337595919718633	200	coq-2Delta6e	2	2
125	0.1317763210579358	200	coq-2Delta6e	2	1
125	0.1319709496017472	200	coq-2Delta6e	2	2
135	0.12703406836355524	200	coq-2Delta6e	2	1
135	0.12410413524165266	200	coq-2Delta6e	2	2
145	0.11810935585793234	200	coq-2Delta6e	2	1
145	0.13946193571227566	200	coq-2Delta6e	2	2
155	0.14289110173491656	200	coq-2Delta6e	2	1
155	0.09922562990777394	200	coq-2Delta6e	2	2
165	0.10056718047710353	200	coq-2Delta6e	2	1
165	0.0871434653308838	200	coq-2Delta6e	2	2
175	0.08192856344480921	200	coq-2Delta6e	2	1
175	0.08796080900288218	200	coq-2Delta6e	2	2
185	0.13023933977474372	200	coq-2Delta6e	2	1
185	0.09380860795230324	200	coq-2Delta6e	2	2
5	0.08887368096856801	200	coq-2Delta6e	3	1
5	0.1040208552888627	200	coq-2Delta6e	3	2
15	0.10049186582757412	200	coq-2Delta6e	3	1
15	0.07320550601849972	200	coq-2Delta6e	3	2
25	0.070799021046862	200	coq-2Delta6e	3	1
25	0.049787175726418866	200	coq-2Delta6e	3	2
35	0.07906405054186146	200	coq-2Delta6e	3	1
35	0.1390840494709887	200	coq-2Delta6e	3	2
45	0.14931128262932353	200	coq-2Delta6e	3	1
45	0.18859217339131717	200	coq-2Delta6e	3	2
55	0.15629419553852048	200	coq-2Delta6e	3	1
55	0.14304812754289056	200	coq-2Delta6e	3	2
65	0.18373306032520587	200	coq-2Delta6e	3	1
65	0.16166358118969026	200	coq-2Delta6e	3	2
75	0.13304287098507023	200	coq-2Delta6e	3	1
75	0.16026029875095157	200	coq-2Delta6e	3	2
85	0.2076286357397487	200	coq-2Delta6e	3	1
85	0.23655453084590508	200	coq-2Delta6e	3	2
95	0.2129623273494768	200	coq-2Delta6e	3	1
95	0.22647830508000294	200	coq-2Delta6e	3	2
105	0.22543744020000245	200	coq-2Delta6e	3	1
105	0.24904247739382662	200	coq-2Delta6e	3	2
115	0.16140960852368505	200	coq-2Delta6e	3	1
115	0.1826452613435261	200	coq-2Delta6e	3	2
125	0.2073448277081772	200	coq-2Delta6e	3	1
125	0.2221953752832305	200	coq-2Delta6e	3	2
135	0.20942073236316686	200	coq-2Delta6e	3	1
135	0.22387677431826175	200	coq-2Delta6e	3	2
145	0.21777290321989545	200	coq-2Delta6e	3	1
145	0.24166949931020015	200	coq-2Delta6e	3	2
155	0.20503909919580832	200	coq-2Delta6e	3	1
155	0.20720085877658115	200	coq-2Delta6e	3	2
165	0.20832242663403458	200	coq-2Delta6e	3	1
165	0.20316788923893764	200	coq-2Delta6e	3	2
175	0.21205963583331558	200	coq-2Delta6e	3	1
175	0.2142262002367394	200	coq-2Delta6e	3	2
185	0.18691543142064854	200	coq-2Delta6e	3	1
185	0.20916780081913272	200	coq-2Delta6e	3	2
5	0.039269304705189	200	coq-2Delta6e	4	1
5	0.00783584855959365	200	coq-2Delta6e	4	2
15	0.007917922713651064	200	coq-2Delta6e	4	1
15	0.010087709342609552	200	coq-2Delta6e	4	2
25	0.00830000597306127	200	coq-2Delta6e	4	1
25	0.001687819988249254	200	coq-2Delta6e	4	2
35	0.01750046254894991	200	coq-2Delta6e	4	1
35	0.010199154929716856	200	coq-2Delta6e	4	2
45	0.0024695954909165767	200	coq-2Delta6e	4	1
45	0.019936525943690567	200	coq-2Delta6e	4	2
55	0.014784143362932342	200	coq-2Delta6e	4	1
55	0.023301906258680942	200	coq-2Delta6e	4	2
65	0.02194476785844047	200	coq-2Delta6e	4	1
65	0.018907683693267167	200	coq-2Delta6e	4	2
75	0.020512149721109964	200	coq-2Delta6e	4	1
75	0.008409272212412137	200	coq-2Delta6e	4	2
85	0.02872717086277311	200	coq-2Delta6e	4	1
85	0.00606985547278897	200	coq-2Delta6e	4	2
95	0.02757503264971317	200	coq-2Delta6e	4	1
95	0.020503207420517717	200	coq-2Delta6e	4	2
105	0.020649586218113185	200	coq-2Delta6e	4	1
105	0.009453016719462805	200	coq-2Delta6e	4	2
115	0.016367103130082404	200	coq-2Delta6e	4	1
115	0.005502425889271866	200	coq-2Delta6e	4	2
125	0.014804428461790366	200	coq-2Delta6e	4	1
125	0.009283755171739488	200	coq-2Delta6e	4	2
135	0.014382177490333301	200	coq-2Delta6e	4	1
135	0.008388587703284512	200	coq-2Delta6e	4	2
145	0.034784564988483306	200	coq-2Delta6e	4	1
145	0.011438980759420675	200	coq-2Delta6e	4	2
155	0.0037142547623950856	200	coq-2Delta6e	4	1
155	0.009380598516347488	200	coq-2Delta6e	4	2
165	0.013427640752277066	200	coq-2Delta6e	4	1
165	0.030992000487379198	200	coq-2Delta6e	4	2
175	0.016400801104549168	200	coq-2Delta6e	4	1
175	0.0014070149549601488	200	coq-2Delta6e	4	2
185	0.017315491983459927	200	coq-2Delta6e	4	1
185	0.009456668478990326	200	coq-2Delta6e	4	2
5	0.039899188748159356	200	coq-2Delta6e	5	1
5	0.03142078608254711	200	coq-2Delta6e	5	2
15	0.00807462324879895	200	coq-2Delta6e	5	1
15	0.0410023097074742	200	coq-2Delta6e	5	2
25	0.016978404124968805	200	coq-2Delta6e	5	1
25	0.05023607191734508	200	coq-2Delta6e	5	2
35	0.008377671327672954	200	coq-2Delta6e	5	1
35	0.10290690798131522	200	coq-2Delta6e	5	2
45	0.012769569083664964	200	coq-2Delta6e	5	1
45	0.04060504025190986	200	coq-2Delta6e	5	2
55	0.02965905526115652	200	coq-2Delta6e	5	1
55	0.028663275379264923	200	coq-2Delta6e	5	2
65	0.027156228761287662	200	coq-2Delta6e	5	1
65	0.04360752501431839	200	coq-2Delta6e	5	2
75	0.04569928543515282	200	coq-2Delta6e	5	1
75	0.046454504649123714	200	coq-2Delta6e	5	2
85	0.03073235895505376	200	coq-2Delta6e	5	1
85	0.04334107394091006	200	coq-2Delta6e	5	2
95	0.03579555003940566	200	coq-2Delta6e	5	1
95	0.04344572323305666	200	coq-2Delta6e	5	2
105	0.026400436547905325	200	coq-2Delta6e	5	1
105	0.051243607344760606	200	coq-2Delta6e	5	2
115	0.04151249954695628	200	coq-2Delta6e	5	1
115	0.034782000712702314	200	coq-2Delta6e	5	2
125	0.02166709645692175	200	coq-2Delta6e	5	1
125	0.04358965271383744	200	coq-2Delta6e	5	2
135	0.023249669255654682	200	coq-2Delta6e	5	1
135	0.0229881884347215	200	coq-2Delta6e	5	2
145	0.031712612428099606	200	coq-2Delta6e	5	1
145	0.04332746282500548	200	coq-2Delta6e	5	2
155	0.009578034141236282	200	coq-2Delta6e	5	1
155	0.06382596439264634	200	coq-2Delta6e	5	2
165	0.01300886531828357	200	coq-2Delta6e	5	1
165	0.03203903671096261	200	coq-2Delta6e	5	2
175	0.025594557364531575	200	coq-2Delta6e	5	1
175	0.02717301344960874	200	coq-2Delta6e	5	2
185	0.018437929148566536	200	coq-2Delta6e	5	1
185	0.01840476319860269	200	coq-2Delta6e	5	2
5	0.07455935670364236	200	coq-2Delta6e F204L;A243S	1	1
5	0.10285100416899935	200	coq-2Delta6e F204L;A243S	1	2
15	0.13236179429854866	200	coq-2Delta6e F204L;A243S	1	1
15	0.14790211404310982	200	coq-2Delta6e F204L;A243S	1	2
25	0.12447230997777602	200	coq-2Delta6e F204L;A243S	1	1
25	0.18258235838701958	200	coq-2Delta6e F204L;A243S	1	2
35	0.24672318930359713	200	coq-2Delta6e F204L;A243S	1	1
35	0.23585695007933788	200	coq-2Delta6e F204L;A243S	1	2
45	0.31170179348108706	200	coq-2Delta6e F204L;A243S	1	1
45	0.3425287811525374	200	coq-2Delta6e F204L;A243S	1	2
55	0.40840225551024145	200	coq-2Delta6e F204L;A243S	1	1
55	0.29738581267423714	200	coq-2Delta6e F204L;A243S	1	2
65	0.3844953178239344	200	coq-2Delta6e F204L;A243S	1	1
65	0.31393033062029146	200	coq-2Delta6e F204L;A243S	1	2
75	0.414762777693768	200	coq-2Delta6e F204L;A243S	1	1
75	0.4173377752035118	200	coq-2Delta6e F204L;A243S	1	2
85	0.43254183207667657	200	coq-2Delta6e F204L;A243S	1	1
85	0.46875916625123526	200	coq-2Delta6e F204L;A243S	1	2
95	0.5471946531060238	200	coq-2Delta6e F204L;A243S	1	1
95	0.48988232177756263	200	coq-2Delta6e F204L;A243S	1	2
105	0.6408965975877724	200	coq-2Delta6e F204L;A243S	1	1
105	0.5591296068286473	200	coq-2Delta6e F204L;A243S	1	2
115	0.6299718439754787	200	coq-2Delta6e F204L;A243S	1	1
115	0.6374855495637723	200	coq-2Delta6e F204L;A243S	1	2
125	0.6498726356808705	200	coq-2Delta6e F204L;A243S	1	1
125	0.6474018176541916	200	coq-2Delta6e F204L;A243S	1	2
135	0.6678029555277172	200	coq-2Delta6e F204L;A243S	1	1
135	0.6047393529506843	200	coq-2Delta6e F204L;A243S	1	2
145	0.6939730125522042	200	coq-2Delta6e F204L;A243S	1	1
145	0.6076621663693675	200	coq-2Delta6e F204L;A243S	1	2
155	0.728040751104239	200	coq-2Delta6e F204L;A243S	1	1
155	0.6493756647317631	200	coq-2Delta6e F204L;A243S	1	2
165	0.6725226181185572	200	coq-2Delta6e F204L;A243S	1	1
165	0.6337956218929209	200	coq-2Delta6e F204L;A243S	1	2
175	0.6496384653286663	200	coq-2Delta6e F204L;A243S	1	1
175	0.6507973849635792	200	coq-2Delta6e F204L;A243S	1	2
185	0.6885397892929679	200	coq-2Delta6e F204L;A243S	1	1
185	0.69771619348994	200	coq-2Delta6e F204L;A243S	1	2
5	0.0360818269903606	200	coq-2Delta6e F204L;A243S	2	1
5	0.0991040852140513	200	coq-2Delta6e F204L;A243S	2	2
15	0.0680402596606594	200	coq-2Delta6e F204L;A243S	2	1
15	0.034733353816193566	200	coq-2Delta6e F204L;A243S	2	2
25	0.1241718561718307	200	coq-2Delta6e F204L;A243S	2	1
25	0.06925548330932525	200	coq-2Delta6e F204L;A243S	2	2
35	0.13721399690051878	200	coq-2Delta6e F204L;A243S	2	1
35	0.11160901907047631	200	coq-2Delta6e F204L;A243S	2	2
45	0.24598561975107372	200	coq-2Delta6e F204L;A243S	2	1
45	0.18217517636214495	200	coq-2Delta6e F204L;A243S	2	2
55	0.24870060319613457	200	coq-2Delta6e F204L;A243S	2	1
55	0.19579029438362688	200	coq-2Delta6e F204L;A243S	2	2
65	0.3190199231351351	200	coq-2Delta6e F204L;A243S	2	1
65	0.23046933004372352	200	coq-2Delta6e F204L;A243S	2	2
75	0.5157808420069061	200	coq-2Delta6e F204L;A243S	2	1
75	0.3746059330273068	200	coq-2Delta6e F204L;A243S	2	2
85	0.5564470626724191	200	coq-2Delta6e F204L;A243S	2	1
85	0.402797962907186	200	coq-2Delta6e F204L;A243S	2	2
95	0.6431401164174595	200	coq-2Delta6e F204L;A243S	2	1
95	0.5383050732950657	200	coq-2Delta6e F204L;A243S	2	2
105	0.7135209856387705	200	coq-2Delta6e F204L;A243S	2	1
105	0.5910748293335334	200	coq-2Delta6e F204L;A243S	2	2
115	0.7689798363003189	200	coq-2Delta6e F204L;A243S	2	1
115	0.5903500236175676	200	coq-2Delta6e F204L;A243S	2	2
125	0.684999831593048	200	coq-2Delta6e F204L;A243S	2	1
125	0.663765217669341	200	coq-2Delta6e F204L;A243S	2	2
135	0.743892849199249	200	coq-2Delta6e F204L;A243S	2	1
135	0.7006545495191868	200	coq-2Delta6e F204L;A243S	2	2
145	0.7660001160172223	200	coq-2Delta6e F204L;A243S	2	1
145	0.6708034067516221	200	coq-2Delta6e F204L;A243S	2	2
155	0.8522067004838171	200	coq-2Delta6e F204L;A243S	2	1
155	0.6563223864824269	200	coq-2Delta6e F204L;A243S	2	2
165	0.7422552444917365	200	coq-2Delta6e F204L;A243S	2	1
165	0.7143839849182047	200	coq-2Delta6e F204L;A243S	2	2
175	0.7842118012657224	200	coq-2Delta6e F204L;A243S	2	1
175	0.6414022536592889	200	coq-2Delta6e F204L;A243S	2	2
185	0.7597972729416603	200	coq-2Delta6e F204L;A243S	2	1
185	0.7418127654421985	200	coq-2Delta6e F204L;A243S	2	2
5	0.022588522902664963	200	coq-2Delta6e F204L;A243S	3	1
5	0.048723256454237585	200	coq-2Delta6e F204L;A243S	3	2
15	0.07639939880358147	200	coq-2Delta6e F204L;A243S	3	1
15	0.08583686644487107	200	coq-2Delta6e F204L;A243S	3	2
25	0.07267698039375249	200	coq-2Delta6e F204L;A243S	3	1
25	0.0700051949025895	200	coq-2Delta6e F204L;A243S	3	2
35	0.17193847056567887	200	coq-2Delta6e F204L;A243S	3	1
35	0.24707986775270285	200	coq-2Delta6e F204L;A243S	3	2
45	0.27420056748784444	200	coq-2Delta6e F204L;A243S	3	1
45	0.30459360929275214	200	coq-2Delta6e F204L;A243S	3	2
55	0.294035062124709	200	coq-2Delta6e F204L;A243S	3	1
55	0.28479784322775925	200	coq-2Delta6e F204L;A243S	3	2
65	0.45009481653368993	200	coq-2Delta6e F204L;A243S	3	1
65	0.4040484949099144	200	coq-2Delta6e F204L;A243S	3	2
75	0.5633740158385604	200	coq-2Delta6e F204L;A243S	3	1
75	0.5893399722543721	200	coq-2Delta6e F204L;A243S	3	2
85	0.6395718927827208	200	coq-2Delta6e F204L;A243S	3	1
85	0.6869014400793275	200	coq-2Delta6e F204L;A243S	3	2
95	0.7369582475466145	200	coq-2Delta6e F204L;A243S	3	1
95	0.6489955404762517	200	coq-2Delta6e F204L;A243S	3	2
105	0.7282326611821768	200	coq-2Delta6e F204L;A243S	3	1
105	0.8433974692724283	200	coq-2Delta6e F204L;A243S	3	2
115	0.781203398908446	200	coq-2Delta6e F204L;A243S	3	1
115	0.9104734813406193	200	coq-2Delta6e F204L;A243S	3	2
125	0.7990770669774663	200	coq-2Delta6e F204L;A243S	3	1
125	0.9083907766408759	200	coq-2Delta6e F204L;A243S	3	2
135	0.8315877816301727	200	coq-2Delta6e F204L;A243S	3	1
135	0.9427242953377958	200	coq-2Delta6e F204L;A243S	3	2
145	0.8962193476092418	200	coq-2Delta6e F204L;A243S	3	1
145	0.941344898884299	200	coq-2Delta6e F204L;A243S	3	2
155	0.9119998626176895	200	coq-2Delta6e F204L;A243S	3	1
155	0.9496634239760862	200	coq-2Delta6e F204L;A243S	3	2
165	0.7666983738119529	200	coq-2Delta6e F204L;A243S	3	1
165	0.9368989612057633	200	coq-2Delta6e F204L;A243S	3	2
175	0.8809379149995378	200	coq-2Delta6e F204L;A243S	3	1
175	0.9484254815190045	200	coq-2Delta6e F204L;A243S	3	2
185	0.8186353399750861	200	coq-2Delta6e F204L;A243S	3	1
185	0.9449796136873079	200	coq-2Delta6e F204L;A243S	3	2
5	0.04444268699532129	200	coq-2Delta6e F204L;A243S	4	1
5	0.043976136386883975	200	coq-2Delta6e F204L;A243S	4	2
5	0.03266572504300345	200	coq-2Delta6e F204L;A243S	4	3
15	0.006312473053545728	200	coq-2Delta6e F204L;A243S	4	1
15	0.014601295859305955	200	coq-2Delta6e F204L;A243S	4	2
15	0.01526865671648354	200	coq-2Delta6e F204L;A243S	4	3
25	0.031708820945067356	200	coq-2Delta6e F204L;A243S	4	1
25	0.019720693705852037	200	coq-2Delta6e F204L;A243S	4	2
25	0.03573968976800868	200	coq-2Delta6e F204L;A243S	4	3
35	0.06643689248275575	200	coq-2Delta6e F204L;A243S	4	1
35	0.062362913068761766	200	coq-2Delta6e F204L;A243S	4	2
35	0.6155453316729594	200	coq-2Delta6e F204L;A243S	4	3
45	0.1468534340533702	200	coq-2Delta6e F204L;A243S	4	1
45	0.09665260064393726	200	coq-2Delta6e F204L;A243S	4	2
45	0.10230586921164792	200	coq-2Delta6e F204L;A243S	4	3
55	0.19224314202050888	200	coq-2Delta6e F204L;A243S	4	1
55	0.18965852896048624	200	coq-2Delta6e F204L;A243S	4	2
55	0.20669637298286866	200	coq-2Delta6e F204L;A243S	4	3
65	0.25827942860953984	200	coq-2Delta6e F204L;A243S	4	1
65	0.27019206629835396	200	coq-2Delta6e F204L;A243S	4	2
65	0.193428644909742	200	coq-2Delta6e F204L;A243S	4	3
75	0.3320104492516555	200	coq-2Delta6e F204L;A243S	4	1
75	0.2770275057033277	200	coq-2Delta6e F204L;A243S	4	2
75	0.19133504521953731	200	coq-2Delta6e F204L;A243S	4	3
85	0.39765701587678637	200	coq-2Delta6e F204L;A243S	4	1
85	0.3497720637336405	200	coq-2Delta6e F204L;A243S	4	2
85	0.33145964945692247	200	coq-2Delta6e F204L;A243S	4	3
95	0.5088124732553088	200	coq-2Delta6e F204L;A243S	4	1
95	0.461503954696559	200	coq-2Delta6e F204L;A243S	4	2
95	0.4195477832698196	200	coq-2Delta6e F204L;A243S	4	3
105	0.6299941062972164	200	coq-2Delta6e F204L;A243S	4	1
105	0.6293030442135732	200	coq-2Delta6e F204L;A243S	4	2
105	0.5868119085915137	200	coq-2Delta6e F204L;A243S	4	3
115	0.7403965793447058	200	coq-2Delta6e F204L;A243S	4	1
115	0.6732279153807019	200	coq-2Delta6e F204L;A243S	4	2
115	0.6568863602735191	200	coq-2Delta6e F204L;A243S	4	3
125	0.7475605647402231	200	coq-2Delta6e F204L;A243S	4	1
125	0.7787774054286635	200	coq-2Delta6e F204L;A243S	4	2
125	0.7456585007379802	200	coq-2Delta6e F204L;A243S	4	3
135	0.8798389859286994	200	coq-2Delta6e F204L;A243S	4	1
135	0.8588019013291561	200	coq-2Delta6e F204L;A243S	4	2
135	0.8177753280992687	200	coq-2Delta6e F204L;A243S	4	3
145	0.9707530932748697	200	coq-2Delta6e F204L;A243S	4	1
145	0.9277712389713751	200	coq-2Delta6e F204L;A243S	4	2
145	0.8290697626403362	200	coq-2Delta6e F204L;A243S	4	3
155	0.9266880036885611	200	coq-2Delta6e F204L;A243S	4	1
155	0.9569286092589228	200	coq-2Delta6e F204L;A243S	4	2
155	0.9053788651848459	200	coq-2Delta6e F204L;A243S	4	3
165	0.9701724965951565	200	coq-2Delta6e F204L;A243S	4	1
165	1.042748532100705	200	coq-2Delta6e F204L;A243S	4	2
165	0.9358139426242936	200	coq-2Delta6e F204L;A243S	4	3
175	1.0426480533709253	200	coq-2Delta6e F204L;A243S	4	1
175	1.0223119249078259	200	coq-2Delta6e F204L;A243S	4	2
175	0.9834746579547816	200	coq-2Delta6e F204L;A243S	4	3
185	0.9967345935959189	200	coq-2Delta6e F204L;A243S	4	1
185	1.0680677652596453	200	coq-2Delta6e F204L;A243S	4	2
185	1.0225434061478367	200	coq-2Delta6e F204L;A243S	4	3
5	0.15800452275975543	200	coq-2Delta6e F204L;A243S	5	1
5	0.04113741705597051	200	coq-2Delta6e F204L;A243S	5	2
15	0.25360017517095385	200	coq-2Delta6e F204L;A243S	5	1
15	0.1698021662424571	200	coq-2Delta6e F204L;A243S	5	2
25	0.3006443683380142	200	coq-2Delta6e F204L;A243S	5	1
25	0.03220954408681064	200	coq-2Delta6e F204L;A243S	5	2
35	0.43755825702283174	200	coq-2Delta6e F204L;A243S	5	1
35	0.09877995921425577	200	coq-2Delta6e F204L;A243S	5	2
45	0.4507596722106647	200	coq-2Delta6e F204L;A243S	5	1
45	0.19925333292172953	200	coq-2Delta6e F204L;A243S	5	2
55	0.4882153611446786	200	coq-2Delta6e F204L;A243S	5	1
55	0.15466832314603157	200	coq-2Delta6e F204L;A243S	5	2
65	0.5830520056184587	200	coq-2Delta6e F204L;A243S	5	1
65	0.26906608151285616	200	coq-2Delta6e F204L;A243S	5	2
75	0.7036967946361502	200	coq-2Delta6e F204L;A243S	5	1
75	0.7496006201203188	200	coq-2Delta6e F204L;A243S	5	2
85	0.8475023006640676	200	coq-2Delta6e F204L;A243S	5	1
85	0.5218855995643995	200	coq-2Delta6e F204L;A243S	5	2
95	0.9421598555017983	200	coq-2Delta6e F204L;A243S	5	1
95	0.6202542773454283	200	coq-2Delta6e F204L;A243S	5	2
105	0.9261303735133664	200	coq-2Delta6e F204L;A243S	5	1
105	0.6647906141146861	200	coq-2Delta6e F204L;A243S	5	2
115	1.0257326587393105	200	coq-2Delta6e F204L;A243S	5	1
115	0.7903496719600012	200	coq-2Delta6e F204L;A243S	5	2
125	0.974051572793604	200	coq-2Delta6e F204L;A243S	5	1
125	0.7806015208037437	200	coq-2Delta6e F204L;A243S	5	2
135	0.962018614157115	200	coq-2Delta6e F204L;A243S	5	1
135	0.8668922127480723	200	coq-2Delta6e F204L;A243S	5	2
145	1.00363906239732	200	coq-2Delta6e F204L;A243S	5	1
145	0.8777556126455466	200	coq-2Delta6e F204L;A243S	5	2
155	0.933391379390883	200	coq-2Delta6e F204L;A243S	5	1
155	0.88112455521486	200	coq-2Delta6e F204L;A243S	5	2
165	0.9588839339994137	200	coq-2Delta6e F204L;A243S	5	1
165	0.8096714374378122	200	coq-2Delta6e F204L;A243S	5	2
175	0.8687877218075225	200	coq-2Delta6e F204L;A243S	5	1
175	0.8866714684196966	200	coq-2Delta6e F204L;A243S	5	2
185	0.8585416044389235	200	coq-2Delta6e F204L;A243S	5	1
185	0.8679594710129211	200	coq-2Delta6e F204L;A243S	5	2
