# Supplementary material for: Identification of enzymes that have helminth-specific active sites and are required for Rhodoquinone-dependent metabolism as targets for new anthelmintics
Source: PLoS Negl Trop Dis. 2021 Nov 29;15(11):e0009991. doi: 10.1371/journal.pntd.0009991 (PMC8659336; doi:10.1371/journal.pntd.0009991)
Supplement: S10 Data — (TXT) [file pntd.0009991.s023.txt]

time	FMS	KCN_conc	strain	bio_rep	tech_rep
5	0.1168287515854318	200	N2	1	1
5	0.03936680579126959	200	N2	1	2
5	0.019244167788512737	200	N2	1	3
15	0.12217794425194398	200	N2	1	1
15	0.04854291039207693	200	N2	1	2
15	0.011324922429099368	200	N2	1	3
25	0.26116383290257794	200	N2	1	1
25	0.22529906728735813	200	N2	1	2
25	0.08606179063415571	200	N2	1	3
35	0.3717340163415377	200	N2	1	1
35	0.36360357731777004	200	N2	1	2
35	0.16948996312439904	200	N2	1	3
45	0.4377050483417328	200	N2	1	1
45	0.40921695008829717	200	N2	1	2
45	0.2839500533748747	200	N2	1	3
55	0.47086989904162757	200	N2	1	1
55	0.43865477115756485	200	N2	1	2
55	0.335196795337335	200	N2	1	3
65	0.4340342820424913	200	N2	1	1
65	0.3675934797315725	200	N2	1	2
65	0.2681983042228266	200	N2	1	3
75	0.39502834521789515	200	N2	1	1
75	0.4712536153000586	200	N2	1	2
75	0.3217646468207905	200	N2	1	3
85	0.555921058865431	200	N2	1	1
85	0.536090134906225	200	N2	1	2
85	0.3701809567916049	200	N2	1	3
95	0.6058242278011416	200	N2	1	1
95	0.5900798929217529	200	N2	1	2
95	0.322619964250886	200	N2	1	3
105	0.6379030408612832	200	N2	1	1
105	0.4786049668511345	200	N2	1	2
105	0.37528375282269705	200	N2	1	3
115	0.728916815403331	200	N2	1	1
115	0.5615857621984641	200	N2	1	2
115	0.43475140840624243	200	N2	1	3
125	0.7245128357713817	200	N2	1	1
125	0.4924726452128914	200	N2	1	2
125	0.4676415306733939	200	N2	1	3
135	0.6274867594391395	200	N2	1	1
135	0.5671379409951478	200	N2	1	2
135	0.6151663616648957	200	N2	1	3
145	0.7933442344700712	200	N2	1	1
145	0.6591171566601522	200	N2	1	2
145	0.5551937384768864	200	N2	1	3
155	0.8660739212447138	200	N2	1	1
155	0.7765638212492737	200	N2	1	2
155	0.6368473801096418	200	N2	1	3
165	0.8803689355984576	200	N2	1	1
165	0.7378257791632136	200	N2	1	2
165	0.7294785715304611	200	N2	1	3
175	0.9809720006499734	200	N2	1	1
175	0.823826519404197	200	N2	1	2
175	0.767003052006074	200	N2	1	3
185	0.9855407013137206	200	N2	1	1
185	0.893412632905399	200	N2	1	2
185	0.7939824562200222	200	N2	1	3
5	0.03417905084442531	200	N2	2	1
5	0.0017694442143015698	200	N2	2	2
5	0.008240581874696517	200	N2	2	3
15	0.025092110738254448	200	N2	2	1
15	0.016110864059822063	200	N2	2	2
15	0.007771276625821764	200	N2	2	3
25	0.03327859240558004	200	N2	2	1
25	0.029128541999223805	200	N2	2	2
25	0.00586049108954724	200	N2	2	3
35	0.05666304841762938	200	N2	2	1
35	0.033832300804354086	200	N2	2	2
35	0.023515515052916883	200	N2	2	3
45	0.11293487270673923	200	N2	2	1
45	0.14217751398180764	200	N2	2	2
45	0.054318754551664045	200	N2	2	3
55	0.11549134761450724	200	N2	2	1
55	0.15126725174439296	200	N2	2	2
55	0.11423744926170079	200	N2	2	3
65	0.12694003763852496	200	N2	2	1
65	0.16690981665478755	200	N2	2	2
65	0.11956667561352356	200	N2	2	3
75	0.14920856445503938	200	N2	2	1
75	0.13718262367858214	200	N2	2	2
75	0.11520294811530506	200	N2	2	3
85	0.1881676320672924	200	N2	2	1
85	0.16384299205534927	200	N2	2	2
85	0.06799543107112238	200	N2	2	3
95	0.1981810589300434	200	N2	2	1
95	0.1470398808018673	200	N2	2	2
95	0.08381201048671318	200	N2	2	3
105	0.22834503706242112	200	N2	2	1
105	0.2653291139289738	200	N2	2	2
105	0.1197356546393404	200	N2	2	3
115	0.29271754168903585	200	N2	2	1
115	0.23931595381462928	200	N2	2	2
115	0.1686702656286614	200	N2	2	3
125	0.2721574874593064	200	N2	2	1
125	0.2583240496460865	200	N2	2	2
125	0.19960905781568036	200	N2	2	3
135	0.4207282026550781	200	N2	2	1
135	0.38963168737405585	200	N2	2	2
135	0.23133942836378937	200	N2	2	3
145	0.4628445708515637	200	N2	2	1
145	0.4499710472994501	200	N2	2	2
145	0.3463877299305001	200	N2	2	3
155	0.49561795058694136	200	N2	2	1
155	0.5121153787703957	200	N2	2	2
155	0.35120931697176205	200	N2	2	3
165	0.6029537162144177	200	N2	2	1
165	0.5444545803951304	200	N2	2	2
165	0.4347491322719634	200	N2	2	3
175	0.8305565315369907	200	N2	2	1
175	0.6894477490287849	200	N2	2	2
175	0.4720020818199501	200	N2	2	3
185	0.7762926916486136	200	N2	2	1
185	0.699220801876321	200	N2	2	2
185	0.5762875946039786	200	N2	2	3
5	0.040394284854070796	200	N2	3	1
5	0.04051638766340915	200	N2	3	2
5	0.040214980194669375	200	N2	3	3
5	0.04093989794148727	200	N2	3	4
15	0.05796705466056679	200	N2	3	1
15	0.04977106497087657	200	N2	3	2
15	0.023171859354654017	200	N2	3	3
15	0.020386333694577617	200	N2	3	4
25	0.1467062267960881	200	N2	3	1
25	0.131868384235489	200	N2	3	2
25	0.07690754565339934	200	N2	3	3
25	0.07812025577771606	200	N2	3	4
35	0.1663618553459277	200	N2	3	1
35	0.23695954642314151	200	N2	3	2
35	0.1291244524136646	200	N2	3	3
35	0.13300156720097706	200	N2	3	4
45	0.32985051735614335	200	N2	3	1
45	0.2960414945708253	200	N2	3	2
45	0.2216409594650228	200	N2	3	3
45	0.1833037946958934	200	N2	3	4
55	0.2673467579648538	200	N2	3	1
55	0.35172516856190195	200	N2	3	2
55	0.24579956523337987	200	N2	3	3
55	0.23475237047484965	200	N2	3	4
65	0.27869532910846206	200	N2	3	1
65	0.42705034400307434	200	N2	3	2
65	0.20773164466733202	200	N2	3	3
65	0.20130399865497986	200	N2	3	4
75	0.41081321946342514	200	N2	3	1
75	0.3867942057671545	200	N2	3	2
75	0.2779782952163246	200	N2	3	3
75	0.2702463076862733	200	N2	3	4
85	0.3365817778236252	200	N2	3	1
85	0.3785368460796408	200	N2	3	2
85	0.23191831008999603	200	N2	3	3
85	0.30560881602036105	200	N2	3	4
95	0.3922498420042652	200	N2	3	1
95	0.35063873959616776	200	N2	3	2
95	0.27748203740350186	200	N2	3	3
95	0.34340657105053035	200	N2	3	4
105	0.4380381553901197	200	N2	3	1
105	0.4979542282680523	200	N2	3	2
105	0.34025797332726665	200	N2	3	3
105	0.4389704805665844	200	N2	3	4
115	0.575603414763499	200	N2	3	1
115	0.4957815124585897	200	N2	3	2
115	0.4344428134838656	200	N2	3	3
115	0.47511534483104284	200	N2	3	4
125	0.618482802036874	200	N2	3	1
125	0.6458095759444683	200	N2	3	2
125	0.49450004189245744	200	N2	3	3
125	0.5685535830001748	200	N2	3	4
135	0.6618241151711322	200	N2	3	1
135	0.6398280236560153	200	N2	3	2
135	0.5141136858346576	200	N2	3	3
135	0.568152047499677	200	N2	3	4
145	0.7326486581844027	200	N2	3	1
145	0.6856519587227269	200	N2	3	2
145	0.5778815603921401	200	N2	3	3
145	0.6305584846676634	200	N2	3	4
155	0.7460650680738801	200	N2	3	1
155	0.7479929061769293	200	N2	3	2
155	0.587202030237429	200	N2	3	3
155	0.6738654163713282	200	N2	3	4
165	0.77149974290201	200	N2	3	1
165	0.8068991155966826	200	N2	3	2
165	0.6347685952252768	200	N2	3	3
165	0.7260462445238788	200	N2	3	4
175	0.7919687514798093	200	N2	3	1
175	0.8094910370133072	200	N2	3	2
175	0.6068168418126697	200	N2	3	3
175	0.7826491906383017	200	N2	3	4
185	0.820383103941596	200	N2	3	1
185	0.829292830697485	200	N2	3	2
185	0.6428110915785114	200	N2	3	3
185	0.76003498772662	200	N2	3	4
5	0.03405411021194573	200	N2	4	1
5	0.024008985608920813	200	N2	4	2
5	0.013091840174515448	200	N2	4	3
15	0.010434656310402723	200	N2	4	1
15	0.010786024288169925	200	N2	4	2
15	0.0003433429878617738	200	N2	4	3
25	0.061623077644457507	200	N2	4	1
25	0.026201597573693277	200	N2	4	2
25	0.02040999269915489	200	N2	4	3
35	0.19001232109616076	200	N2	4	1
35	0.10488230122515801	200	N2	4	2
35	0.07006809711284932	200	N2	4	3
45	0.23959670389628376	200	N2	4	1
45	0.18671049519447006	200	N2	4	2
45	0.2163577187360975	200	N2	4	3
55	0.2550008680003655	200	N2	4	1
55	0.19665003151258229	200	N2	4	2
55	0.24433328947547855	200	N2	4	3
65	0.2668363616076358	200	N2	4	1
65	0.22123111433058193	200	N2	4	2
65	0.21665157272605826	200	N2	4	3
75	0.28396227012446157	200	N2	4	1
75	0.2678224396447951	200	N2	4	2
75	0.21591356222914526	200	N2	4	3
85	0.30685088781596753	200	N2	4	1
85	0.20804110705335466	200	N2	4	2
85	0.237480934635631	200	N2	4	3
95	0.4043734373529344	200	N2	4	1
95	0.2799073054697964	200	N2	4	2
95	0.27608713567008325	200	N2	4	3
105	0.374492787310284	200	N2	4	1
105	0.2741578377988534	200	N2	4	2
105	0.2566193918795557	200	N2	4	3
115	0.46962200201832943	200	N2	4	1
115	0.3278046584939886	200	N2	4	2
115	0.3124610752045552	200	N2	4	3
125	0.5175114131239134	200	N2	4	1
125	0.36980552658227855	200	N2	4	2
125	0.3414338747645344	200	N2	4	3
135	0.5889074219124328	200	N2	4	1
135	0.38751666775592175	200	N2	4	2
135	0.3911860390360175	200	N2	4	3
145	0.5865631831758124	200	N2	4	1
145	0.46668560306921736	200	N2	4	2
145	0.4891662783804886	200	N2	4	3
155	0.6936432825468569	200	N2	4	1
155	0.5164145238564084	200	N2	4	2
155	0.5095934825235708	200	N2	4	3
165	0.6782886219622043	200	N2	4	1
165	0.5823445029449658	200	N2	4	2
165	0.542013553260134	200	N2	4	3
175	0.8558616511450075	200	N2	4	1
175	0.6687176074884723	200	N2	4	2
175	0.605137320491673	200	N2	4	3
185	0.8623028661314425	200	N2	4	1
185	0.7117281729919566	200	N2	4	2
185	0.679170588603918	200	N2	4	3
5	0.04025647948783036	200	tdo-2(zg218)	1	1
5	0.018451690884372898	200	tdo-2(zg218)	1	2
5	0.05111643012537247	200	tdo-2(zg218)	1	3
15	0.06133989553486141	200	tdo-2(zg218)	1	1
15	0.040451170415827534	200	tdo-2(zg218)	1	2
15	0.06380317120596037	200	tdo-2(zg218)	1	3
25	0.09549946637931167	200	tdo-2(zg218)	1	1
25	0.08951597890291231	200	tdo-2(zg218)	1	2
25	0.11019988192335411	200	tdo-2(zg218)	1	3
35	0.137918588935045	200	tdo-2(zg218)	1	1
35	0.10292867745569809	200	tdo-2(zg218)	1	2
35	0.07249582716138381	200	tdo-2(zg218)	1	3
45	0.15006065406421168	200	tdo-2(zg218)	1	1
45	0.11461001570281527	200	tdo-2(zg218)	1	2
45	0.13235694293293937	200	tdo-2(zg218)	1	3
55	0.12025673732288396	200	tdo-2(zg218)	1	1
55	0.11365942528242413	200	tdo-2(zg218)	1	2
55	0.07541245011830722	200	tdo-2(zg218)	1	3
65	0.167481937591174	200	tdo-2(zg218)	1	1
65	0.11601465896198444	200	tdo-2(zg218)	1	2
65	0.085904463045419	200	tdo-2(zg218)	1	3
75	0.09662680491340096	200	tdo-2(zg218)	1	1
75	0.06686576113814893	200	tdo-2(zg218)	1	2
75	0.13420356341293482	200	tdo-2(zg218)	1	3
85	0.1468422225919673	200	tdo-2(zg218)	1	1
85	0.10720026674482531	200	tdo-2(zg218)	1	2
85	0.09199969972199215	200	tdo-2(zg218)	1	3
95	0.16049443186854503	200	tdo-2(zg218)	1	1
95	0.09683609008450146	200	tdo-2(zg218)	1	2
95	0.09995456937669489	200	tdo-2(zg218)	1	3
105	0.15982305532882352	200	tdo-2(zg218)	1	1
105	0.09577866531894583	200	tdo-2(zg218)	1	2
105	0.1523228147098939	200	tdo-2(zg218)	1	3
115	0.1479326811275663	200	tdo-2(zg218)	1	1
115	0.12387992662860614	200	tdo-2(zg218)	1	2
115	0.14529508994395235	200	tdo-2(zg218)	1	3
125	0.14124020642000376	200	tdo-2(zg218)	1	1
125	0.11903965517324135	200	tdo-2(zg218)	1	2
125	0.14234791802617353	200	tdo-2(zg218)	1	3
135	0.1623556149662361	200	tdo-2(zg218)	1	1
135	0.13572477622912976	200	tdo-2(zg218)	1	2
135	0.10351311538876821	200	tdo-2(zg218)	1	3
145	0.1575714465638582	200	tdo-2(zg218)	1	1
145	0.13410677415402067	200	tdo-2(zg218)	1	2
145	0.13810427741776035	200	tdo-2(zg218)	1	3
155	0.15715212479003637	200	tdo-2(zg218)	1	1
155	0.09178722325715584	200	tdo-2(zg218)	1	2
155	0.15782398123472474	200	tdo-2(zg218)	1	3
165	0.2081706725316296	200	tdo-2(zg218)	1	1
165	0.13264505066419688	200	tdo-2(zg218)	1	2
165	0.17004921014494884	200	tdo-2(zg218)	1	3
175	0.1778923901098919	200	tdo-2(zg218)	1	1
175	0.14042893224208897	200	tdo-2(zg218)	1	2
175	0.18450803428298296	200	tdo-2(zg218)	1	3
185	0.17106883555873417	200	tdo-2(zg218)	1	1
185	0.1067646453405004	200	tdo-2(zg218)	1	2
185	0.1278770024744212	200	tdo-2(zg218)	1	3
5	0.002743149692416226	200	tdo-2(zg218)	2	1
5	0.006110224762254195	200	tdo-2(zg218)	2	2
5	0.0	200	tdo-2(zg218)	2	3
15	0.0045383495255360605	200	tdo-2(zg218)	2	1
15	0.006954115881540482	200	tdo-2(zg218)	2	2
15	0.0004990711635826381	200	tdo-2(zg218)	2	3
25	0.012764521950913599	200	tdo-2(zg218)	2	1
25	0.007850834816933069	200	tdo-2(zg218)	2	2
25	0.0053455485327430045	200	tdo-2(zg218)	2	3
35	0.019400407042692063	200	tdo-2(zg218)	2	1
35	0.012337698832964088	200	tdo-2(zg218)	2	2
35	0.0071764223929968295	200	tdo-2(zg218)	2	3
45	0.00536155747215911	200	tdo-2(zg218)	2	1
45	0.008853726933124818	200	tdo-2(zg218)	2	2
45	0.0	200	tdo-2(zg218)	2	3
55	0.01643874556470172	200	tdo-2(zg218)	2	1
55	0.011022926484392912	200	tdo-2(zg218)	2	2
55	0.01424270228582866	200	tdo-2(zg218)	2	3
65	0.023458129312337178	200	tdo-2(zg218)	2	1
65	0.014815903411092082	200	tdo-2(zg218)	2	2
65	0.006738560057994492	200	tdo-2(zg218)	2	3
75	0.01431647883385618	200	tdo-2(zg218)	2	1
75	0.030873224738335505	200	tdo-2(zg218)	2	2
75	0.004878775925572498	200	tdo-2(zg218)	2	3
85	0.043070098748385216	200	tdo-2(zg218)	2	1
85	0.020383379782440387	200	tdo-2(zg218)	2	2
85	0.00333907202740411	200	tdo-2(zg218)	2	3
95	0.016074937993755683	200	tdo-2(zg218)	2	1
95	0.020619612382245044	200	tdo-2(zg218)	2	2
95	0.02210665385925751	200	tdo-2(zg218)	2	3
105	0.020541936833505015	200	tdo-2(zg218)	2	1
105	0.026795693790481637	200	tdo-2(zg218)	2	2
105	0.009165347054663073	200	tdo-2(zg218)	2	3
115	0.03087960627176167	200	tdo-2(zg218)	2	1
115	0.02728269007434977	200	tdo-2(zg218)	2	2
115	0.013137796802090413	200	tdo-2(zg218)	2	3
125	0.06150344271268289	200	tdo-2(zg218)	2	1
125	0.0286989925843023	200	tdo-2(zg218)	2	2
125	0.016658761273771378	200	tdo-2(zg218)	2	3
135	0.05195661430617178	200	tdo-2(zg218)	2	1
135	0.02650285783656127	200	tdo-2(zg218)	2	2
135	0.012864567616230012	200	tdo-2(zg218)	2	3
145	0.03065653049639936	200	tdo-2(zg218)	2	1
145	0.05109816791050766	200	tdo-2(zg218)	2	2
145	0.01740231395447313	200	tdo-2(zg218)	2	3
155	0.055853302188574636	200	tdo-2(zg218)	2	1
155	0.03732775013227994	200	tdo-2(zg218)	2	2
155	0.030982393156302152	200	tdo-2(zg218)	2	3
165	0.04973629512829044	200	tdo-2(zg218)	2	1
165	0.03842436384056505	200	tdo-2(zg218)	2	2
165	0.033226070286029974	200	tdo-2(zg218)	2	3
175	0.046005868276446135	200	tdo-2(zg218)	2	1
175	0.03083627748477656	200	tdo-2(zg218)	2	2
175	0.022371997462204373	200	tdo-2(zg218)	2	3
185	0.0371362366084184	200	tdo-2(zg218)	2	1
185	0.048478258904760374	200	tdo-2(zg218)	2	2
185	0.030928830114110083	200	tdo-2(zg218)	2	3
5	0.014511196500670107	200	tdo-2(zg218)	3	1
5	0.010550051883903275	200	tdo-2(zg218)	3	2
5	0.0044668665721783836	200	tdo-2(zg218)	3	3
15	0.007485022993289431	200	tdo-2(zg218)	3	1
15	0.0045029534992079255	200	tdo-2(zg218)	3	2
15	0.004431039521787978	200	tdo-2(zg218)	3	3
25	0.013402553536339344	200	tdo-2(zg218)	3	1
25	0.0121660574007606	200	tdo-2(zg218)	3	2
25	0.011497753916076292	200	tdo-2(zg218)	3	3
35	0.02394352590665616	200	tdo-2(zg218)	3	1
35	0.019678837648135897	200	tdo-2(zg218)	3	2
35	0.012920789718119214	200	tdo-2(zg218)	3	3
45	0.014194749104881055	200	tdo-2(zg218)	3	1
45	0.020986187860949624	200	tdo-2(zg218)	3	2
45	0.011732413866111235	200	tdo-2(zg218)	3	3
55	0.020435054374545777	200	tdo-2(zg218)	3	1
55	0.019287448221652615	200	tdo-2(zg218)	3	2
55	0.010292352033780077	200	tdo-2(zg218)	3	3
65	0.020332746576750497	200	tdo-2(zg218)	3	1
65	0.00994644550811673	200	tdo-2(zg218)	3	2
65	0.006022597705193757	200	tdo-2(zg218)	3	3
75	0.022962584453461454	200	tdo-2(zg218)	3	1
75	0.010119672021207202	200	tdo-2(zg218)	3	2
75	0.007314898394362947	200	tdo-2(zg218)	3	3
85	0.01910634032361477	200	tdo-2(zg218)	3	1
85	0.012197939472978769	200	tdo-2(zg218)	3	2
85	0.008067796604605524	200	tdo-2(zg218)	3	3
95	0.02102837458280194	200	tdo-2(zg218)	3	1
95	0.01087957134504467	200	tdo-2(zg218)	3	2
95	0.01161855882137089	200	tdo-2(zg218)	3	3
105	0.012903059050536856	200	tdo-2(zg218)	3	1
105	0.011144162100380672	200	tdo-2(zg218)	3	2
105	0.0061392679754981245	200	tdo-2(zg218)	3	3
115	0.021366875406392077	200	tdo-2(zg218)	3	1
115	0.017540242186683035	200	tdo-2(zg218)	3	2
115	0.009000459784701409	200	tdo-2(zg218)	3	3
125	0.02926882583047623	200	tdo-2(zg218)	3	1
125	0.016137188400374893	200	tdo-2(zg218)	3	2
125	0.004363990692319647	200	tdo-2(zg218)	3	3
135	0.02300813197592003	200	tdo-2(zg218)	3	1
135	0.012296284172852114	200	tdo-2(zg218)	3	2
135	0.004056684387751151	200	tdo-2(zg218)	3	3
145	0.023799337589666996	200	tdo-2(zg218)	3	1
145	0.01130723627088364	200	tdo-2(zg218)	3	2
145	0.007960938608586382	200	tdo-2(zg218)	3	3
155	0.02152403296447521	200	tdo-2(zg218)	3	1
155	0.021122433426399828	200	tdo-2(zg218)	3	2
155	0.01998895781154256	200	tdo-2(zg218)	3	3
165	0.023528421182794614	200	tdo-2(zg218)	3	1
165	0.018478798153353862	200	tdo-2(zg218)	3	2
165	0.011830729689844591	200	tdo-2(zg218)	3	3
175	0.03112487008944773	200	tdo-2(zg218)	3	1
175	0.016790440920303684	200	tdo-2(zg218)	3	2
175	0.02202681675229942	200	tdo-2(zg218)	3	3
185	0.017698659108867306	200	tdo-2(zg218)	3	1
185	0.01325399960613711	200	tdo-2(zg218)	3	2
185	0.016623442725493983	200	tdo-2(zg218)	3	3
5	0.00339758358210707	200	tdo-2(zg218)	4	1
5	0.015520483703945596	200	tdo-2(zg218)	4	2
5	0.013015027924477236	200	tdo-2(zg218)	4	3
15	0.006354523637230516	200	tdo-2(zg218)	4	1
15	0.006766994221303445	200	tdo-2(zg218)	4	2
15	0.014317033146894052	200	tdo-2(zg218)	4	3
25	0.014375297329450167	200	tdo-2(zg218)	4	1
25	0.01172909191773904	200	tdo-2(zg218)	4	2
25	0.020462405275494238	200	tdo-2(zg218)	4	3
35	0.007801575581200076	200	tdo-2(zg218)	4	1
35	0.008060320216569512	200	tdo-2(zg218)	4	2
35	0.04462749448146417	200	tdo-2(zg218)	4	3
45	0.010938814260539772	200	tdo-2(zg218)	4	1
45	0.01755543572863705	200	tdo-2(zg218)	4	2
45	0.022330474932609902	200	tdo-2(zg218)	4	3
55	0.032943931517383604	200	tdo-2(zg218)	4	1
55	0.016654329542700266	200	tdo-2(zg218)	4	2
55	0.02383772191053893	200	tdo-2(zg218)	4	3
65	0.04116271396506336	200	tdo-2(zg218)	4	1
65	0.01403399698750983	200	tdo-2(zg218)	4	2
65	0.030672425299084528	200	tdo-2(zg218)	4	3
75	0.03182212000261872	200	tdo-2(zg218)	4	1
75	0.01934862652680804	200	tdo-2(zg218)	4	2
75	0.04231603400388084	200	tdo-2(zg218)	4	3
85	0.007466097463651994	200	tdo-2(zg218)	4	1
85	0.023988546023779915	200	tdo-2(zg218)	4	2
85	0.03581452813157386	200	tdo-2(zg218)	4	3
95	0.031478761447129744	200	tdo-2(zg218)	4	1
95	0.018426312425163682	200	tdo-2(zg218)	4	2
95	0.03341296293467493	200	tdo-2(zg218)	4	3
105	0.023222544714192474	200	tdo-2(zg218)	4	1
105	0.019808438486740527	200	tdo-2(zg218)	4	2
105	0.048353045767225156	200	tdo-2(zg218)	4	3
115	0.04451022759987154	200	tdo-2(zg218)	4	1
115	0.029729239299668704	200	tdo-2(zg218)	4	2
115	0.03169409799933461	200	tdo-2(zg218)	4	3
125	0.03492773343230483	200	tdo-2(zg218)	4	1
125	0.030803211988448632	200	tdo-2(zg218)	4	2
125	0.03286266892153278	200	tdo-2(zg218)	4	3
135	0.037482159880001205	200	tdo-2(zg218)	4	1
135	0.036089216418867455	200	tdo-2(zg218)	4	2
135	0.04326585812751223	200	tdo-2(zg218)	4	3
145	0.06483631601433475	200	tdo-2(zg218)	4	1
145	0.0233462294691042	200	tdo-2(zg218)	4	2
145	0.061730101358394414	200	tdo-2(zg218)	4	3
155	0.02803348974490821	200	tdo-2(zg218)	4	1
155	0.05414342413468696	200	tdo-2(zg218)	4	2
155	0.0318809005415882	200	tdo-2(zg218)	4	3
165	0.03012698476569773	200	tdo-2(zg218)	4	1
165	0.033198197205150465	200	tdo-2(zg218)	4	2
165	0.0512925994248228	200	tdo-2(zg218)	4	3
175	0.05017269467593362	200	tdo-2(zg218)	4	1
175	0.041521790993488274	200	tdo-2(zg218)	4	2
175	0.0512097168512817	200	tdo-2(zg218)	4	3
185	0.05280941408600347	200	tdo-2(zg218)	4	1
185	0.05444622199641249	200	tdo-2(zg218)	4	2
185	0.025644127433001464	200	tdo-2(zg218)	4	3
