# Supplementary material for: Identification of enzymes that have helminth-specific active sites and are required for Rhodoquinone-dependent metabolism as targets for new anthelmintics
Source: PLoS Negl Trop Dis. 2021 Nov 29;15(11):e0009991. doi: 10.1371/journal.pntd.0009991 (PMC8659336; doi:10.1371/journal.pntd.0009991)
Supplement: S11 Data — (CSV) [file pntd.0009991.s024.csv]

	time	FMS	KCN_conc	strain	bio_rep
1	5	0.35754048582996	250 µM	N2	rep1
2	15	0.428896440502246	250 µM	N2	rep1
3	25	0.40982653654358	250 µM	N2	rep1
4	35	0.490578206494308	250 µM	N2	rep1
5	45	0.55398492932182	250 µM	N2	rep1
6	55	0.470325930706721	250 µM	N2	rep1
7	65	0.436824097268895	250 µM	N2	rep1
8	75	0.436543595754379	250 µM	N2	rep1
9	85	0.430633394909045	250 µM	N2	rep1
10	95	0.469497421879853	250 µM	N2	rep1
11	105	0.420825367525875	250 µM	N2	rep1
12	115	0.395100502512563	250 µM	N2	rep1
13	125	0.42030088189521	250 µM	N2	rep1
14	135	0.410802791732695	250 µM	N2	rep1
15	145	0.43937477705354	250 µM	N2	rep1
16	155	0.465683457830556	250 µM	N2	rep1
17	165	0.422394854977873	250 µM	N2	rep1
18	175	0.448956065069809	250 µM	N2	rep1
19	185	0.423862581244197	250 µM	N2	rep1
20	5	0.00782427679276434	250 µM	N2	rep1
21	15	0.0273281797318517	250 µM	N2	rep1
22	25	0.0215711818705123	250 µM	N2	rep1
23	35	0.0658015508783035	250 µM	N2	rep1
24	45	0.0614840103987221	250 µM	N2	rep1
25	55	0.105796642382008	250 µM	N2	rep1
26	65	0.136312198907174	250 µM	N2	rep1
27	75	0.121805681670774	250 µM	N2	rep1
28	85	0.13318335208099	250 µM	N2	rep1
29	95	0.15339831229149	250 µM	N2	rep1
30	105	0.194367733797007	250 µM	N2	rep1
31	115	0.201407273233942	250 µM	N2	rep1
32	125	0.210163922966691	250 µM	N2	rep1
33	135	0.284979991720712	250 µM	N2	rep1
34	145	0.279262196173074	250 µM	N2	rep1
35	155	0.327480888108563	250 µM	N2	rep1
36	165	0.309088846022921	250 µM	N2	rep1
37	175	0.374468085106383	250 µM	N2	rep1
38	185	0.317763280521901	250 µM	N2	rep1
39	5	0.00108140582757585	250 µM	N2	rep1
40	15	0.0113410373555496	250 µM	N2	rep1
41	25	0.0208645847538524	250 µM	N2	rep1
42	35	0.0246049661399549	250 µM	N2	rep1
43	45	0.0793797667115298	250 µM	N2	rep1
44	55	0.0934684368596851	250 µM	N2	rep1
45	65	0.0891863603812042	250 µM	N2	rep1
46	75	0.084994038494294	250 µM	N2	rep1
47	85	0.0886222565412373	250 µM	N2	rep1
48	95	0.0662272531881358	250 µM	N2	rep1
49	105	0.127582272399712	250 µM	N2	rep1
50	115	0.112100671752941	250 µM	N2	rep1
51	125	0.162003540042853	250 µM	N2	rep1
52	135	0.189024390243902	250 µM	N2	rep1
53	145	0.23577546406852	250 µM	N2	rep1
54	155	0.255003555826476	250 µM	N2	rep1
55	165	0.228099827387802	250 µM	N2	rep1
56	175	0.278175917787844	250 µM	N2	rep1
57	185	0.37656473088289	250 µM	N2	rep1
58	5	0.0237050560970582	250 µM	N2	rep1
59	15	0.023538448876574	250 µM	N2	rep1
60	25	0.0309753514070596	250 µM	N2	rep1
61	35	0.0406649992643813	250 µM	N2	rep1
62	45	0.0572062740455756	250 µM	N2	rep1
63	55	0.105505692428167	250 µM	N2	rep1
64	65	0.105148636224333	250 µM	N2	rep1
65	75	0.0669608178230743	250 µM	N2	rep1
66	85	0.112012836732805	250 µM	N2	rep1
67	95	0.106193250235949	250 µM	N2	rep1
68	105	0.168995589077073	250 µM	N2	rep1
69	115	0.137054678324416	250 µM	N2	rep1
70	125	0.188867471509249	250 µM	N2	rep1
71	135	0.249968241869919	250 µM	N2	rep1
72	145	0.200809827740032	250 µM	N2	rep1
73	155	0.225591792881156	250 µM	N2	rep1
74	165	0.22730857593526	250 µM	N2	rep1
75	175	0.222751419673933	250 µM	N2	rep1
76	185	0.270527038254524	250 µM	N2	rep1
77	5	0.00274951883420401	250 µM	tdo-2	rep1
78	15	0.00781097441905878	250 µM	tdo-2	rep1
79	25	0.0201702226885858	250 µM	tdo-2	rep1
80	35	0.024812030075188	250 µM	tdo-2	rep1
81	45	0.0296255332595987	250 µM	tdo-2	rep1
82	55	0.0310798732428699	250 µM	tdo-2	rep1
83	65	0.0167450535192994	250 µM	tdo-2	rep1
84	75	0.0354056902002107	250 µM	tdo-2	rep1
85	85	0.0185534987197246	250 µM	tdo-2	rep1
86	95	0.0185626489401731	250 µM	tdo-2	rep1
87	105	0.0170078075543364	250 µM	tdo-2	rep1
88	115	0.0196612477657673	250 µM	tdo-2	rep1
89	125	0.0165958398568553	250 µM	tdo-2	rep1
90	135	0.0263238311433186	250 µM	tdo-2	rep1
91	145	0.014308426073132	250 µM	tdo-2	rep1
92	155	0.0179192532910668	250 µM	tdo-2	rep1
93	165	0.0144736842105263	250 µM	tdo-2	rep1
94	175	0.0180833445235218	250 µM	tdo-2	rep1
95	185	0.0330933988764045	250 µM	tdo-2	rep1
96	5	0	250 µM	tdo-2	rep1
97	15	0.00469761291669566	250 µM	tdo-2	rep1
98	25	0.0123917900027925	250 µM	tdo-2	rep1
99	35	0.00739931644409993	250 µM	tdo-2	rep1
100	45	0.0126864631256099	250 µM	tdo-2	rep1
101	55	0.0290851780213482	250 µM	tdo-2	rep1
102	65	0.0194761104956581	250 µM	tdo-2	rep1
103	75	0.0206879450210776	250 µM	tdo-2	rep1
104	85	0.0203698455434321	250 µM	tdo-2	rep1
105	95	0.0221608584711105	250 µM	tdo-2	rep1
106	105	0.00979904849818931	250 µM	tdo-2	rep1
107	115	0.0176213034740167	250 µM	tdo-2	rep1
108	125	0.0264412657130472	250 µM	tdo-2	rep1
109	135	0.0240440324449594	250 µM	tdo-2	rep1
110	145	0.0353891712060834	250 µM	tdo-2	rep1
111	155	0.0264020326251059	250 µM	tdo-2	rep1
112	165	0.0347029630710845	250 µM	tdo-2	rep1
113	175	0.0327170301892243	250 µM	tdo-2	rep1
114	185	0.0141187572590012	250 µM	tdo-2	rep1
115	5	0	250 µM	tdo-2	rep1
116	15	0.000105412955252201	250 µM	tdo-2	rep1
117	25	0.0206461780929866	250 µM	tdo-2	rep1
118	35	0.000910698023249585	250 µM	tdo-2	rep1
119	45	0.0086717655930195	250 µM	tdo-2	rep1
120	55	0.0144279946164199	250 µM	tdo-2	rep1
121	65	0.0152713993249599	250 µM	tdo-2	rep1
122	75	0.0107991360691145	250 µM	tdo-2	rep1
123	85	0	250 µM	tdo-2	rep1
124	95	0.015160943599027	250 µM	tdo-2	rep1
125	105	0.0272872279822263	250 µM	tdo-2	rep1
126	115	0.00380718092895215	250 µM	tdo-2	rep1
127	125	0.0155437420547787	250 µM	tdo-2	rep1
128	135	0	250 µM	tdo-2	rep1
129	145	0.017569460658417	250 µM	tdo-2	rep1
130	155	0.0334742374043185	250 µM	tdo-2	rep1
131	165	0.00137576265103481	250 µM	tdo-2	rep1
132	175	0.0124853458382181	250 µM	tdo-2	rep1
133	185	0.00796225302270717	250 µM	tdo-2	rep1
134	5	0.000300545274998927	250 µM	tdo-2	rep1
135	15	0.00228182396289231	250 µM	tdo-2	rep1
136	25	0.0167691023598149	250 µM	tdo-2	rep1
137	35	0.00414796938044421	250 µM	tdo-2	rep1
138	45	0.00999375390381012	250 µM	tdo-2	rep1
139	55	0.010799218779918	250 µM	tdo-2	rep1
140	65	0.00442597082707924	250 µM	tdo-2	rep1
141	75	0.011613811441755	250 µM	tdo-2	rep1
142	85	0.009962689529253	250 µM	tdo-2	rep1
143	95	0.00991884580703336	250 µM	tdo-2	rep1
144	105	0.00665116089280614	250 µM	tdo-2	rep1
145	115	0.0163119401758567	250 µM	tdo-2	rep1
146	125	0.0147404227747631	250 µM	tdo-2	rep1
147	135	0.0149515536251253	250 µM	tdo-2	rep1
148	145	0.0170235904299816	250 µM	tdo-2	rep1
149	155	0.0117003050436672	250 µM	tdo-2	rep1
150	165	0.0179779128499272	250 µM	tdo-2	rep1
151	175	0.0149143081418168	250 µM	tdo-2	rep1
152	185	0.0177397023191416	250 µM	tdo-2	rep1
153	5	0.00280373831775701	250 µM	let-721	rep1
154	15	0	250 µM	let-721	rep1
155	25	0.0132450331125828	250 µM	let-721	rep1
156	35	0.0551021784582181	250 µM	let-721	rep1
157	45	0.0504602795772247	250 µM	let-721	rep1
158	55	0.0453172205438066	250 µM	let-721	rep1
159	65	0.0445945945945946	250 µM	let-721	rep1
160	75	0.022047587862912	250 µM	let-721	rep1
161	85	0.0536831626848692	250 µM	let-721	rep1
162	95	0.0545952175165658	250 µM	let-721	rep1
163	105	0.0805244780161049	250 µM	let-721	rep1
164	115	0.0613506658211795	250 µM	let-721	rep1
165	125	0.0580445642692887	250 µM	let-721	rep1
166	135	0.0676873489121676	250 µM	let-721	rep1
167	145	0.0530262925710252	250 µM	let-721	rep1
168	155	0.0723262374967941	250 µM	let-721	rep1
169	165	0.120668668343747	250 µM	let-721	rep1
170	175	0.223009650180941	250 µM	let-721	rep1
171	185	0.152864689150752	250 µM	let-721	rep1
172	5	0.0359563253012048	250 µM	let-721	rep1
173	15	0.0222431345709642	250 µM	let-721	rep1
174	25	0.0339343425752679	250 µM	let-721	rep1
175	35	0.0119706985885296	250 µM	let-721	rep1
176	45	0.0325064157399487	250 µM	let-721	rep1
177	55	0.0686892790182376	250 µM	let-721	rep1
178	65	0.0676710929519918	250 µM	let-721	rep1
179	75	0.0694994281692619	250 µM	let-721	rep1
180	85	0.0773902641023281	250 µM	let-721	rep1
181	95	0.0258796419392006	250 µM	let-721	rep1
182	105	0.03003663003663	250 µM	let-721	rep1
183	115	0.0114526233359436	250 µM	let-721	rep1
184	125	0.0611483253588517	250 µM	let-721	rep1
185	135	0.123350491343004	250 µM	let-721	rep1
186	145	0.145392991124531	250 µM	let-721	rep1
187	155	0.0589890463270023	250 µM	let-721	rep1
188	165	0.123992925918648	250 µM	let-721	rep1
189	175	0.162450556526539	250 µM	let-721	rep1
190	185	0.144755991074027	250 µM	let-721	rep1
191	5	0	250 µM	let-721	rep1
192	15	0	250 µM	let-721	rep1
193	25	0	250 µM	let-721	rep1
194	35	0.00732762426061623	250 µM	let-721	rep1
195	45	0.0358054016011261	250 µM	let-721	rep1
196	55	0.0285714285714286	250 µM	let-721	rep1
197	65	0.058300485837382	250 µM	let-721	rep1
198	75	0.0237408688965782	250 µM	let-721	rep1
199	85	0.0243476743171306	250 µM	let-721	rep1
200	95	0.0368351648351648	250 µM	let-721	rep1
201	105	0.046178065418926	250 µM	let-721	rep1
202	115	0.0517651362721785	250 µM	let-721	rep1
203	125	0.0727491218339804	250 µM	let-721	rep1
204	135	0.0844001896633476	250 µM	let-721	rep1
205	145	0.0619347227683838	250 µM	let-721	rep1
206	155	0.0738747553816047	250 µM	let-721	rep1
207	165	0.0967394497209439	250 µM	let-721	rep1
208	175	0.130510126719376	250 µM	let-721	rep1
209	185	0.117605204309819	250 µM	let-721	rep1
210	5	0.0013728720483251	250 µM	let-721	rep1
211	15	0	250 µM	let-721	rep1
212	25	0.014875283446712	250 µM	let-721	rep1
213	35	0.0596837583401883	250 µM	let-721	rep1
214	45	0.0853805506628349	250 µM	let-721	rep1
215	55	0.0862472963229993	250 µM	let-721	rep1
216	65	0.0216760384545619	250 µM	let-721	rep1
217	75	0.0511713367018833	250 µM	let-721	rep1
218	85	0.0642644873699851	250 µM	let-721	rep1
219	95	0.044062228234612	250 µM	let-721	rep1
220	105	0.0465528014996876	250 µM	let-721	rep1
221	115	0.176351351351351	250 µM	let-721	rep1
222	125	0.113330573380253	250 µM	let-721	rep1
223	135	0.186110232901254	250 µM	let-721	rep1
224	145	0.191527625137376	250 µM	let-721	rep1
225	155	0.243492190628755	250 µM	let-721	rep1
226	165	0.141888498242089	250 µM	let-721	rep1
227	175	0.146119813464068	250 µM	let-721	rep1
228	185	0.147798370912525	250 µM	let-721	rep1
229	5	0.160933338335147	200 µM	N2	rep1
230	15	0.237588274956528	200 µM	N2	rep1
231	25	0.293035387001269	200 µM	N2	rep1
232	35	0.222319154133371	200 µM	N2	rep1
233	45	0.266118352268767	200 µM	N2	rep1
234	55	0.262012395187751	200 µM	N2	rep1
235	65	0.296790652961621	200 µM	N2	rep1
236	75	0.327562326869806	200 µM	N2	rep1
237	85	0.378806760651141	200 µM	N2	rep1
238	95	0.352279984672372	200 µM	N2	rep1
239	105	0.345551684088269	200 µM	N2	rep1
240	115	0.381794340340933	200 µM	N2	rep1
241	125	0.395120888695273	200 µM	N2	rep1
242	135	0.433757580934484	200 µM	N2	rep1
243	145	0.492731163751753	200 µM	N2	rep1
244	155	0.377797546586759	200 µM	N2	rep1
245	165	0.380812842400306	200 µM	N2	rep1
246	175	0.380802332690589	200 µM	N2	rep1
247	185	0.411046202867764	200 µM	N2	rep1
248	5	0.324909747292419	200 µM	N2	rep1
249	15	0.282701929949964	200 µM	N2	rep1
250	25	0.345914571575167	200 µM	N2	rep1
251	35	0.428743561165166	200 µM	N2	rep1
252	45	0.404788268741583	200 µM	N2	rep1
253	55	0.426860564585116	200 µM	N2	rep1
254	65	0.420617369967587	200 µM	N2	rep1
255	75	0.379887627565646	200 µM	N2	rep1
256	85	0.3640963178113	200 µM	N2	rep1
257	95	0.326255444529849	200 µM	N2	rep1
258	105	0.320906223114425	200 µM	N2	rep1
259	115	0.301665720866575	200 µM	N2	rep1
260	125	0.329825347066726	200 µM	N2	rep1
261	135	0.291382238887286	200 µM	N2	rep1
262	145	0.279838736999018	200 µM	N2	rep1
263	155	0.255686927560366	200 µM	N2	rep1
264	165	0.253715841123169	200 µM	N2	rep1
265	175	0.24986973286553	200 µM	N2	rep1
266	185	0.255264725463401	200 µM	N2	rep1
267	5	0.0243996765460746	200 µM	N2	rep1
268	15	0.0512812411134633	200 µM	N2	rep1
269	25	0.116836654636749	200 µM	N2	rep1
270	35	0.140573284206582	200 µM	N2	rep1
271	45	0.0859369882753652	200 µM	N2	rep1
272	55	0.148595265935594	200 µM	N2	rep1
273	65	0.18123417721519	200 µM	N2	rep1
274	75	0.202572860471797	200 µM	N2	rep1
275	85	0.164483988136892	200 µM	N2	rep1
276	95	0.234535458663255	200 µM	N2	rep1
277	105	0.233626688497749	200 µM	N2	rep1
278	115	0.252815934065934	200 µM	N2	rep1
279	125	0.262497887442961	200 µM	N2	rep1
280	135	0.347178658555904	200 µM	N2	rep1
281	145	0.272710828117651	200 µM	N2	rep1
282	155	0.287705516354409	200 µM	N2	rep1
283	165	0.320991170606665	200 µM	N2	rep1
284	175	0.350614493572538	200 µM	N2	rep1
285	185	0.308933505249586	200 µM	N2	rep1
286	5	0.0415150460399329	200 µM	N2	rep1
287	15	0.0501624187906047	200 µM	N2	rep1
288	25	0.0541153093855755	200 µM	N2	rep1
289	35	0.133986406713679	200 µM	N2	rep1
290	45	0.14229973987861	200 µM	N2	rep1
291	55	0.123551123486369	200 µM	N2	rep1
292	65	0.146777366543296	200 µM	N2	rep1
293	75	0.134820262561001	200 µM	N2	rep1
294	85	0.193830997090717	200 µM	N2	rep1
295	95	0.236161072887927	200 µM	N2	rep1
296	105	0.174111765756115	200 µM	N2	rep1
297	115	0.187846636122498	200 µM	N2	rep1
298	125	0.220246140712812	200 µM	N2	rep1
299	135	0.242874889086069	200 µM	N2	rep1
300	145	0.278839651183485	200 µM	N2	rep1
301	155	0.283440280781366	200 µM	N2	rep1
302	165	0.291902510488113	200 µM	N2	rep1
303	175	0.34783214833403	200 µM	N2	rep1
304	185	0.338968997837058	200 µM	N2	rep1
305	5	0.00307692307692308	200 µM	tdo-2	rep1
306	15	0.0275698158051099	200 µM	tdo-2	rep1
307	25	0.0435176433522369	200 µM	tdo-2	rep1
308	35	0.0633419431750447	200 µM	tdo-2	rep1
309	45	0.0381754885671335	200 µM	tdo-2	rep1
310	55	0.0679571832834352	200 µM	tdo-2	rep1
311	65	0.0628280839895013	200 µM	tdo-2	rep1
312	75	0.0517758676613688	200 µM	tdo-2	rep1
313	85	0.0802799505969535	200 µM	tdo-2	rep1
314	95	0.0439782636168331	200 µM	tdo-2	rep1
315	105	0.065626453549833	200 µM	tdo-2	rep1
316	115	0.0770229519182443	200 µM	tdo-2	rep1
317	125	0.0717898112742075	200 µM	tdo-2	rep1
318	135	0.0601202404809619	200 µM	tdo-2	rep1
319	145	0.0727502102607233	200 µM	tdo-2	rep1
320	155	0.0702579034941764	200 µM	tdo-2	rep1
321	165	0.0550004198505332	200 µM	tdo-2	rep1
322	175	0.0766227833381785	200 µM	tdo-2	rep1
323	185	0.110109622411693	200 µM	tdo-2	rep1
324	5	0.00527688105289297	200 µM	tdo-2	rep1
325	15	0.027122361868627	200 µM	tdo-2	rep1
326	25	0.0361431133538013	200 µM	tdo-2	rep1
327	35	0.0484281019408445	200 µM	tdo-2	rep1
328	45	0.0384258686781254	200 µM	tdo-2	rep1
329	55	0.059543489318413	200 µM	tdo-2	rep1
330	65	0.0576549939942715	200 µM	tdo-2	rep1
331	75	0.053162354609015	200 µM	tdo-2	rep1
332	85	0.091335866892345	200 µM	tdo-2	rep1
333	95	0.0636085626911315	200 µM	tdo-2	rep1
334	105	0.0633504349765782	200 µM	tdo-2	rep1
335	115	0.088832897244565	200 µM	tdo-2	rep1
336	125	0.0890604222748354	200 µM	tdo-2	rep1
337	135	0.0829015544041451	200 µM	tdo-2	rep1
338	145	0.0995797491627815	200 µM	tdo-2	rep1
339	155	0.0634463812669654	200 µM	tdo-2	rep1
340	165	0.129219460295967	200 µM	tdo-2	rep1
341	175	0.0870123456790124	200 µM	tdo-2	rep1
342	185	0.0791299393370647	200 µM	tdo-2	rep1
343	5	0.00551981283813423	200 µM	tdo-2	rep1
344	15	0.0495688144149197	200 µM	tdo-2	rep1
345	25	0.0569049523671006	200 µM	tdo-2	rep1
346	35	0.0532225866248396	200 µM	tdo-2	rep1
347	45	0.0820772912350882	200 µM	tdo-2	rep1
348	55	0.080117227499029	200 µM	tdo-2	rep1
349	65	0.0860811100779629	200 µM	tdo-2	rep1
350	75	0.0753357476988079	200 µM	tdo-2	rep1
351	85	0.0910331753554502	200 µM	tdo-2	rep1
352	95	0.0859753029071343	200 µM	tdo-2	rep1
353	105	0.0419785881027127	200 µM	tdo-2	rep1
354	115	0.0882630214470893	200 µM	tdo-2	rep1
355	125	0.0776643990929705	200 µM	tdo-2	rep1
356	135	0.0767236056801811	200 µM	tdo-2	rep1
357	145	0.0773885080815774	200 µM	tdo-2	rep1
358	155	0.104193348481719	200 µM	tdo-2	rep1
359	165	0.0842011064106736	200 µM	tdo-2	rep1
360	175	0.0899316140726703	200 µM	tdo-2	rep1
361	185	0.0810833025109933	200 µM	tdo-2	rep1
362	5	0.00152647224230738	200 µM	tdo-2	rep1
363	15	0.0169551520300166	200 µM	tdo-2	rep1
364	25	0.0230975890583022	200 µM	tdo-2	rep1
365	35	0.0450181352677619	200 µM	tdo-2	rep1
366	45	0.0419109347121582	200 µM	tdo-2	rep1
367	55	0.0451089152554825	200 µM	tdo-2	rep1
368	65	0.0559988394022922	200 µM	tdo-2	rep1
369	75	0.0807710458489128	200 µM	tdo-2	rep1
370	85	0.0624535039428656	200 µM	tdo-2	rep1
371	95	0.0669982666365212	200 µM	tdo-2	rep1
372	105	0.064008005633594	200 µM	tdo-2	rep1
373	115	0.0876977893567296	200 µM	tdo-2	rep1
374	125	0.053892671053132	200 µM	tdo-2	rep1
375	135	0.0522964106522578	200 µM	tdo-2	rep1
376	145	0.0494000859811623	200 µM	tdo-2	rep1
377	155	0.0713302225961906	200 µM	tdo-2	rep1
378	165	0.0932547278156343	200 µM	tdo-2	rep1
379	175	0.0734887246541596	200 µM	tdo-2	rep1
380	185	0.0441597163463476	200 µM	tdo-2	rep1
381	5	0.0017398028223468	200 µM	let-721	rep1
382	15	0.0202289060420548	200 µM	let-721	rep1
383	25	0.0518687512581359	200 µM	let-721	rep1
384	35	0.0539263924424326	200 µM	let-721	rep1
385	45	0.0303255436985006	200 µM	let-721	rep1
386	55	0.0833221341217578	200 µM	let-721	rep1
387	65	0.107248567290132	200 µM	let-721	rep1
388	75	0.0946985304216454	200 µM	let-721	rep1
389	85	0.134239592183517	200 µM	let-721	rep1
390	95	0.0785864596183151	200 µM	let-721	rep1
391	105	0.107690211838431	200 µM	let-721	rep1
392	115	0.0884837392650993	200 µM	let-721	rep1
393	125	0.107410258204464	200 µM	let-721	rep1
394	135	0.143708795062421	200 µM	let-721	rep1
395	145	0.104344239758042	200 µM	let-721	rep1
396	155	0.107290803645402	200 µM	let-721	rep1
397	165	0.0915808170515098	200 µM	let-721	rep1
398	175	0.119349503858875	200 µM	let-721	rep1
399	185	0.10042206374618	200 µM	let-721	rep1
400	5	0.0011522396658505	200 µM	let-721	rep1
401	15	0.0330625220770046	200 µM	let-721	rep1
402	25	0.0578018018018018	200 µM	let-721	rep1
403	35	0.0325537750830085	200 µM	let-721	rep1
404	45	0.0268994133638575	200 µM	let-721	rep1
405	55	0.0281028753070366	200 µM	let-721	rep1
406	65	0.035973891114078	200 µM	let-721	rep1
407	75	0.0764671870482798	200 µM	let-721	rep1
408	85	0.0398911408723054	200 µM	let-721	rep1
409	95	0.0647038448216141	200 µM	let-721	rep1
410	105	0.0700921128382268	200 µM	let-721	rep1
411	115	0.0800111513799833	200 µM	let-721	rep1
412	125	0.0673490580032636	200 µM	let-721	rep1
413	135	0.156799228065339	200 µM	let-721	rep1
414	145	0.0800898203592814	200 µM	let-721	rep1
415	155	0.0848245410178945	200 µM	let-721	rep1
416	165	0.0937477040628903	200 µM	let-721	rep1
417	175	0.0760085598795276	200 µM	let-721	rep1
418	185	0.114232500388018	200 µM	let-721	rep1
419	5	0.00641687564537542	200 µM	let-721	rep1
420	15	0.0143957668663917	200 µM	let-721	rep1
421	25	0.0208299430431245	200 µM	let-721	rep1
422	35	0.0665654466996963	200 µM	let-721	rep1
423	45	0.0263546798029557	200 µM	let-721	rep1
424	55	0.0799392866177587	200 µM	let-721	rep1
425	65	0.0328562426861104	200 µM	let-721	rep1
426	75	0.0187409024745269	200 µM	let-721	rep1
427	85	0.0643863179074447	200 µM	let-721	rep1
428	95	0.106928347855511	200 µM	let-721	rep1
429	105	0.0920490928495197	200 µM	let-721	rep1
430	115	0.0706501662356853	200 µM	let-721	rep1
431	125	0.0547971000847378	200 µM	let-721	rep1
432	135	0.136772361571226	200 µM	let-721	rep1
433	145	0.152962625341841	200 µM	let-721	rep1
434	155	0.10152922957801	200 µM	let-721	rep1
435	165	0.12470108936321	200 µM	let-721	rep1
436	175	0.105382180009046	200 µM	let-721	rep1
437	185	0.104514415781487	200 µM	let-721	rep1
438	5	0	200 µM	let-721	rep1
439	15	0.028997100289971	200 µM	let-721	rep1
440	25	0.0176028481012658	200 µM	let-721	rep1
441	35	0.0953729012104647	200 µM	let-721	rep1
442	45	0.0585567823343849	200 µM	let-721	rep1
443	55	0.0613558640112653	200 µM	let-721	rep1
444	65	0.0557613569896666	200 µM	let-721	rep1
445	75	0.0859993827795494	200 µM	let-721	rep1
446	85	0.0301715011645141	200 µM	let-721	rep1
447	95	0.0478270132083511	200 µM	let-721	rep1
448	105	0.0597393992932862	200 µM	let-721	rep1
449	115	0.0437199358631748	200 µM	let-721	rep1
450	125	0.117934616559731	200 µM	let-721	rep1
451	135	0.069355527102006	200 µM	let-721	rep1
452	145	0.0758938128880325	200 µM	let-721	rep1
453	155	0.0625830748781568	200 µM	let-721	rep1
454	165	0.127351218008017	200 µM	let-721	rep1
455	175	0.104961832061069	200 µM	let-721	rep1
456	185	0.122522708505367	200 µM	let-721	rep1
457	5	0.250320512820513	150 µM	N2	rep1
458	15	0.469087296210992	150 µM	N2	rep1
459	25	0.257753859226738	150 µM	N2	rep1
460	35	0.336890930379177	150 µM	N2	rep1
461	45	0.316512235685436	150 µM	N2	rep1
462	55	0.319898897058824	150 µM	N2	rep1
463	65	0.362314736146512	150 µM	N2	rep1
464	75	0.317528046792598	150 µM	N2	rep1
465	85	0.325189063408959	150 µM	N2	rep1
466	95	0.359881596595902	150 µM	N2	rep1
467	105	0.327137358184765	150 µM	N2	rep1
468	115	0.314288693113694	150 µM	N2	rep1
469	125	0.339255539999034	150 µM	N2	rep1
470	135	0.323973536690066	150 µM	N2	rep1
471	145	0.363462640932543	150 µM	N2	rep1
472	155	0.353813962335933	150 µM	N2	rep1
473	165	0.265447877306068	150 µM	N2	rep1
474	175	0.265670689563507	150 µM	N2	rep1
475	185	0.260424442785539	150 µM	N2	rep1
476	5	0.248677059496568	150 µM	N2	rep1
477	15	0.282503077022738	150 µM	N2	rep1
478	25	0.353851455063747	150 µM	N2	rep1
479	35	0.350228646349653	150 µM	N2	rep1
480	45	0.352071977408551	150 µM	N2	rep1
481	55	0.395694899391671	150 µM	N2	rep1
482	65	0.434527345797659	150 µM	N2	rep1
483	75	0.450481574539363	150 µM	N2	rep1
484	85	0.46710829289029	150 µM	N2	rep1
485	95	0.461370234908186	150 µM	N2	rep1
486	105	0.46975076075931	150 µM	N2	rep1
487	115	0.383819926076664	150 µM	N2	rep1
488	125	0.450016581303659	150 µM	N2	rep1
489	135	0.417859478311415	150 µM	N2	rep1
490	145	0.365018031942298	150 µM	N2	rep1
491	155	0.482157498841396	150 µM	N2	rep1
492	165	0.427892538228644	150 µM	N2	rep1
493	175	0.425991812999732	150 µM	N2	rep1
494	185	0.403746893519404	150 µM	N2	rep1
495	5	0.219533304483872	150 µM	N2	rep1
496	15	0.215438983270652	150 µM	N2	rep1
497	25	0.305435052057511	150 µM	N2	rep1
498	35	0.309331019857336	150 µM	N2	rep1
499	45	0.274479274790672	150 µM	N2	rep1
500	55	0.322135653816318	150 µM	N2	rep1
501	65	0.340927473712591	150 µM	N2	rep1
502	75	0.367926208198298	150 µM	N2	rep1
503	85	0.372354842072344	150 µM	N2	rep1
504	95	0.332619056415561	150 µM	N2	rep1
505	105	0.401051524710831	150 µM	N2	rep1
506	115	0.375548328543337	150 µM	N2	rep1
507	125	0.383561643835616	150 µM	N2	rep1
508	135	0.411099941068395	150 µM	N2	rep1
509	145	0.36502312397434	150 µM	N2	rep1
510	155	0.362796986671818	150 µM	N2	rep1
511	165	0.361667059100542	150 µM	N2	rep1
512	175	0.371858003821843	150 µM	N2	rep1
513	185	0.384992141525641	150 µM	N2	rep1
514	5	0.285927299105344	150 µM	N2	rep1
515	15	0.247162828947368	150 µM	N2	rep1
516	25	0.304276508494435	150 µM	N2	rep1
517	35	0.353763851738632	150 µM	N2	rep1
518	45	0.36282706301285	150 µM	N2	rep1
519	55	0.342608837569872	150 µM	N2	rep1
520	65	0.372531599563865	150 µM	N2	rep1
521	75	0.391618053423396	150 µM	N2	rep1
522	85	0.362221112221112	150 µM	N2	rep1
523	95	0.440391901718397	150 µM	N2	rep1
524	105	0.338516637954484	150 µM	N2	rep1
525	115	0.315712513293158	150 µM	N2	rep1
526	125	0.384336898173193	150 µM	N2	rep1
527	135	0.374765286962201	150 µM	N2	rep1
528	145	0.408213755566551	150 µM	N2	rep1
529	155	0.371809415768576	150 µM	N2	rep1
530	165	0.35487875160704	150 µM	N2	rep1
531	175	0.346877787689563	150 µM	N2	rep1
532	185	0.376519418914913	150 µM	N2	rep1
533	5	0.197367442552242	150 µM	tdo-2	rep1
534	15	0.218796346889392	150 µM	tdo-2	rep1
535	25	0.24495056361328	150 µM	tdo-2	rep1
536	35	0.237853574098116	150 µM	tdo-2	rep1
537	45	0.276918364221167	150 µM	tdo-2	rep1
538	55	0.280292190677009	150 µM	tdo-2	rep1
539	65	0.250041459369818	150 µM	tdo-2	rep1
540	75	0.29818104001712	150 µM	tdo-2	rep1
541	85	0.232229774172331	150 µM	tdo-2	rep1
542	95	0.267965478937025	150 µM	tdo-2	rep1
543	105	0.244140625	150 µM	tdo-2	rep1
544	115	0.186188937647683	150 µM	tdo-2	rep1
545	125	0.231024667931689	150 µM	tdo-2	rep1
546	135	0.179744614484843	150 µM	tdo-2	rep1
547	145	0.235526966848095	150 µM	tdo-2	rep1
548	155	0.271882229232387	150 µM	tdo-2	rep1
549	165	0.255947497949139	150 µM	tdo-2	rep1
550	175	0.254048763125111	150 µM	tdo-2	rep1
551	185	0.263568689375141	150 µM	tdo-2	rep1
552	5	0.123746101323443	150 µM	tdo-2	rep1
553	15	0.235580889522238	150 µM	tdo-2	rep1
554	25	0.17212290070428	150 µM	tdo-2	rep1
555	35	0.234810294507827	150 µM	tdo-2	rep1
556	45	0.206121886926073	150 µM	tdo-2	rep1
557	55	0.275450442048719	150 µM	tdo-2	rep1
558	65	0.27144130527458	150 µM	tdo-2	rep1
559	75	0.217071260767424	150 µM	tdo-2	rep1
560	85	0.225251729996271	150 µM	tdo-2	rep1
561	95	0.259008219391531	150 µM	tdo-2	rep1
562	105	0.23030303030303	150 µM	tdo-2	rep1
563	115	0.251195307163807	150 µM	tdo-2	rep1
564	125	0.212313876697157	150 µM	tdo-2	rep1
565	135	0.261663445991245	150 µM	tdo-2	rep1
566	145	0.223954792658056	150 µM	tdo-2	rep1
567	155	0.20252302945047	150 µM	tdo-2	rep1
568	165	0.191620288674721	150 µM	tdo-2	rep1
569	175	0.248979076327201	150 µM	tdo-2	rep1
570	185	0.20075941542673	150 µM	tdo-2	rep1
571	5	0.280494620651111	150 µM	tdo-2	rep1
572	15	0.179797774158523	150 µM	tdo-2	rep1
573	25	0.187077644462833	150 µM	tdo-2	rep1
574	35	0.213893903624497	150 µM	tdo-2	rep1
575	45	0.187450614180016	150 µM	tdo-2	rep1
576	55	0.211407793734161	150 µM	tdo-2	rep1
577	65	0.254148311306902	150 µM	tdo-2	rep1
578	75	0.263500931098696	150 µM	tdo-2	rep1
579	85	0.244094795611603	150 µM	tdo-2	rep1
580	95	0.214389506342536	150 µM	tdo-2	rep1
581	105	0.18501605975001	150 µM	tdo-2	rep1
582	115	0.223174454097206	150 µM	tdo-2	rep1
583	125	0.210330818340104	150 µM	tdo-2	rep1
584	135	0.187248567597221	150 µM	tdo-2	rep1
585	145	0.184432581367315	150 µM	tdo-2	rep1
586	155	0.194486468314002	150 µM	tdo-2	rep1
587	165	0.169888444179511	150 µM	tdo-2	rep1
588	175	0.196450147910504	150 µM	tdo-2	rep1
589	185	0.177875811553188	150 µM	tdo-2	rep1
590	5	0.0779860887189645	150 µM	tdo-2	rep1
591	15	0.211864749949382	150 µM	tdo-2	rep1
592	25	0.23114824335904	150 µM	tdo-2	rep1
593	35	0.212566785887756	150 µM	tdo-2	rep1
594	45	0.211735051113289	150 µM	tdo-2	rep1
595	55	0.195004712535344	150 µM	tdo-2	rep1
596	65	0.239349960077028	150 µM	tdo-2	rep1
597	75	0.266272731436947	150 µM	tdo-2	rep1
598	85	0.270692856444835	150 µM	tdo-2	rep1
599	95	0.228648222809213	150 µM	tdo-2	rep1
600	105	0.245508719656472	150 µM	tdo-2	rep1
601	115	0.259244842351109	150 µM	tdo-2	rep1
602	125	0.225062401774984	150 µM	tdo-2	rep1
603	135	0.222500117974612	150 µM	tdo-2	rep1
604	145	0.241933975497989	150 µM	tdo-2	rep1
605	155	0.243727072633896	150 µM	tdo-2	rep1
606	165	0.156336959271439	150 µM	tdo-2	rep1
607	175	0.252041832669323	150 µM	tdo-2	rep1
608	185	0.242287144438562	150 µM	tdo-2	rep1
609	5	0.0383221128948731	150 µM	let-721	rep1
610	15	0.0797423049391553	150 µM	let-721	rep1
611	25	0.076425156307466	150 µM	let-721	rep1
612	35	0.0447593342330184	150 µM	let-721	rep1
613	45	0.0506309148264984	150 µM	let-721	rep1
614	55	0.0612582781456954	150 µM	let-721	rep1
615	65	0.0962935507783543	150 µM	let-721	rep1
616	75	0.0960012694382736	150 µM	let-721	rep1
617	85	0.112452651515152	150 µM	let-721	rep1
618	95	0.121126974483597	150 µM	let-721	rep1
619	105	0.110058252427184	150 µM	let-721	rep1
620	115	0.118971061093248	150 µM	let-721	rep1
621	125	0.116000315432537	150 µM	let-721	rep1
622	135	0.136441469489415	150 µM	let-721	rep1
623	145	0.14020230533992	150 µM	let-721	rep1
624	155	0.0843413978494624	150 µM	let-721	rep1
625	165	0.102962962962963	150 µM	let-721	rep1
626	175	0.0968091310505707	150 µM	let-721	rep1
627	185	0.104658145320408	150 µM	let-721	rep1
628	5	0.0748105402210943	150 µM	let-721	rep1
629	15	0.0661039790056032	150 µM	let-721	rep1
630	25	0.0673668417104276	150 µM	let-721	rep1
631	35	0.0442687162811322	150 µM	let-721	rep1
632	45	0.103153745072273	150 µM	let-721	rep1
633	55	0.0771650087770626	150 µM	let-721	rep1
634	65	0.0957324106113033	150 µM	let-721	rep1
635	75	0.0858852239628434	150 µM	let-721	rep1
636	85	0.132134973194576	150 µM	let-721	rep1
637	95	0.0802622841965471	150 µM	let-721	rep1
638	105	0.0871127435324178	150 µM	let-721	rep1
639	115	0.0969973009446694	150 µM	let-721	rep1
640	125	0.13511939429237	150 µM	let-721	rep1
641	135	0.0831277120735131	150 µM	let-721	rep1
642	145	0.136207460732984	150 µM	let-721	rep1
643	155	0.114940660055276	150 µM	let-721	rep1
644	165	0.113730255164034	150 µM	let-721	rep1
645	175	0.152479469361971	150 µM	let-721	rep1
646	185	0.125818483215914	150 µM	let-721	rep1
647	5	0.0692646470038703	150 µM	let-721	rep1
648	15	0.110689563365282	150 µM	let-721	rep1
649	25	0.0933061501868841	150 µM	let-721	rep1
650	35	0.0649038461538462	150 µM	let-721	rep1
651	45	0.084594709294101	150 µM	let-721	rep1
652	55	0.0978580127516298	150 µM	let-721	rep1
653	65	0.109347317695415	150 µM	let-721	rep1
654	75	0.104339861913485	150 µM	let-721	rep1
655	85	0.0719604754403552	150 µM	let-721	rep1
656	95	0.096436953275016	150 µM	let-721	rep1
657	105	0.0910976265458177	150 µM	let-721	rep1
658	115	0.124755912345411	150 µM	let-721	rep1
659	125	0.15793697111176	150 µM	let-721	rep1
660	135	0.101949025487256	150 µM	let-721	rep1
661	145	0.112482202183199	150 µM	let-721	rep1
662	155	0.117244681578767	150 µM	let-721	rep1
663	165	0.137536202599852	150 µM	let-721	rep1
664	175	0.0753536646051041	150 µM	let-721	rep1
665	185	0.175192154783992	150 µM	let-721	rep1
666	5	0.139780543727481	150 µM	let-721	rep1
667	15	0.195870790796892	150 µM	let-721	rep1
668	25	0.159882824545174	150 µM	let-721	rep1
669	35	0.186843129622421	150 µM	let-721	rep1
670	45	0.196886647664986	150 µM	let-721	rep1
671	55	0.219541519717858	150 µM	let-721	rep1
672	65	0.206192877403089	150 µM	let-721	rep1
673	75	0.237225355669669	150 µM	let-721	rep1
674	85	0.191373568353505	150 µM	let-721	rep1
675	95	0.215128268580384	150 µM	let-721	rep1
676	105	0.222240788704152	150 µM	let-721	rep1
677	115	0.225222175201016	150 µM	let-721	rep1
678	125	0.183009708737864	150 µM	let-721	rep1
679	135	0.164696253182976	150 µM	let-721	rep1
680	145	0.155952474624282	150 µM	let-721	rep1
681	155	0.0986062998469347	150 µM	let-721	rep1
682	165	0.192885498559975	150 µM	let-721	rep1
683	175	0.119845586945078	150 µM	let-721	rep1
684	185	0.134254243409173	150 µM	let-721	rep1
685	5	0	250 µM	N2	rep2
686	15	0	250 µM	N2	rep2
687	25	0	250 µM	N2	rep2
688	35	0.0014760147601476	250 µM	N2	rep2
689	45	0	250 µM	N2	rep2
690	55	5.13320671423438e-05	250 µM	N2	rep2
691	65	0	250 µM	N2	rep2
692	75	0	250 µM	N2	rep2
693	85	0	250 µM	N2	rep2
694	95	0	250 µM	N2	rep2
695	105	0.00286012870579176	250 µM	N2	rep2
696	115	0.0261249792439254	250 µM	N2	rep2
697	125	0.0176688515246509	250 µM	N2	rep2
698	135	0.0180917262041945	250 µM	N2	rep2
699	145	0.00804770727188513	250 µM	N2	rep2
700	155	0.01721412260671	250 µM	N2	rep2
701	165	0.00893224422636187	250 µM	N2	rep2
702	175	0.031177208385594	250 µM	N2	rep2
703	185	0.00542409250759969	250 µM	N2	rep2
704	5	0.0046778154601801	250 µM	N2	rep2
705	15	0.000355277649483071	250 µM	N2	rep2
706	25	0	250 µM	N2	rep2
707	35	0	250 µM	N2	rep2
708	45	0.00165543336880691	250 µM	N2	rep2
709	55	0	250 µM	N2	rep2
710	65	0	250 µM	N2	rep2
711	75	0.00243961941937058	250 µM	N2	rep2
712	85	0.00129366106080207	250 µM	N2	rep2
713	95	0	250 µM	N2	rep2
714	105	0.013863722556993	250 µM	N2	rep2
715	115	0.0182464556474065	250 µM	N2	rep2
716	125	0.00964572252772018	250 µM	N2	rep2
717	135	0.00340746054519369	250 µM	N2	rep2
718	145	4.51467268623025e-05	250 µM	N2	rep2
719	155	0.00570010113082651	250 µM	N2	rep2
720	165	0.00117575130508395	250 µM	N2	rep2
721	175	0.00637390448516661	250 µM	N2	rep2
722	185	0.000740557886941496	250 µM	N2	rep2
723	5	0.0165691168875882	250 µM	N2	rep2
724	15	0	250 µM	N2	rep2
725	25	0	250 µM	N2	rep2
726	35	0.000235229544830831	250 µM	N2	rep2
727	45	0.00724875092145139	250 µM	N2	rep2
728	55	0	250 µM	N2	rep2
729	65	0.00232919254658385	250 µM	N2	rep2
730	75	0.00319363023886604	250 µM	N2	rep2
731	85	0.0110853886563975	250 µM	N2	rep2
732	95	0.0155424169130162	250 µM	N2	rep2
733	105	0.0188071681911518	250 µM	N2	rep2
734	115	0.0132183108390149	250 µM	N2	rep2
735	125	0.000474946568511043	250 µM	N2	rep2
736	135	0.00147449130050133	250 µM	N2	rep2
737	145	0.00823309012029185	250 µM	N2	rep2
738	155	0.00593413114429829	250 µM	N2	rep2
739	165	0.00494175785386516	250 µM	N2	rep2
740	175	0.0132619229788319	250 µM	N2	rep2
741	185	0.0117516863406408	250 µM	N2	rep2
742	5	0.0396107691778702	250 µM	N2	rep2
743	15	0.0269153515064562	250 µM	N2	rep2
744	25	0.0543819960631078	250 µM	N2	rep2
745	35	0.0951951410187023	250 µM	N2	rep2
746	45	0.0666325289637074	250 µM	N2	rep2
747	55	0.100576350623852	250 µM	N2	rep2
748	65	0.102513994236693	250 µM	N2	rep2
749	75	0.0583424389920864	250 µM	N2	rep2
750	85	0.0712457196050401	250 µM	N2	rep2
751	95	0.065646751227785	250 µM	N2	rep2
752	105	0.100451149020161	250 µM	N2	rep2
753	115	0.0919712293256417	250 µM	N2	rep2
754	125	0.130524344569288	250 µM	N2	rep2
755	135	0.160473553561199	250 µM	N2	rep2
756	145	0.149160747589381	250 µM	N2	rep2
757	155	0.206768625075712	250 µM	N2	rep2
758	165	0.163598662773476	250 µM	N2	rep2
759	175	0.184836534792011	250 µM	N2	rep2
760	185	0.139893963352246	250 µM	N2	rep2
761	5	0.000188764723648445	250 µM	tdo-2	rep2
762	15	0	250 µM	tdo-2	rep2
763	25	0	250 µM	tdo-2	rep2
764	35	0.00125038121378469	250 µM	tdo-2	rep2
765	45	0.00365687368290566	250 µM	tdo-2	rep2
766	55	0	250 µM	tdo-2	rep2
767	65	0.00235623766159333	250 µM	tdo-2	rep2
768	75	0.00777859920928289	250 µM	tdo-2	rep2
769	85	0	250 µM	tdo-2	rep2
770	95	0.00205843293492696	250 µM	tdo-2	rep2
771	105	0	250 µM	tdo-2	rep2
772	115	0	250 µM	tdo-2	rep2
773	125	0	250 µM	tdo-2	rep2
774	135	0.00051629780057137	250 µM	tdo-2	rep2
775	145	3.47149899326529e-05	250 µM	tdo-2	rep2
776	155	0.00113010312190987	250 µM	tdo-2	rep2
777	165	0.0015289432513156	250 µM	tdo-2	rep2
778	175	0.0034237935632681	250 µM	tdo-2	rep2
779	185	0.00198241061130334	250 µM	tdo-2	rep2
780	5	0.00185742412422453	250 µM	tdo-2	rep2
781	15	0	250 µM	tdo-2	rep2
782	25	0.000203915171288744	250 µM	tdo-2	rep2
783	35	0	250 µM	tdo-2	rep2
784	45	0	250 µM	tdo-2	rep2
785	55	9.21291035838221e-05	250 µM	tdo-2	rep2
786	65	0	250 µM	tdo-2	rep2
787	75	0	250 µM	tdo-2	rep2
788	85	0	250 µM	tdo-2	rep2
789	95	0	250 µM	tdo-2	rep2
790	105	0	250 µM	tdo-2	rep2
791	115	0	250 µM	tdo-2	rep2
792	125	0	250 µM	tdo-2	rep2
793	135	0.000198636032576309	250 µM	tdo-2	rep2
794	145	0	250 µM	tdo-2	rep2
795	155	0.00388290508829389	250 µM	tdo-2	rep2
796	165	0	250 µM	tdo-2	rep2
797	175	0	250 µM	tdo-2	rep2
798	185	0	250 µM	tdo-2	rep2
799	5	0	250 µM	tdo-2	rep2
800	15	0	250 µM	tdo-2	rep2
801	25	0	250 µM	tdo-2	rep2
802	35	0	250 µM	tdo-2	rep2
803	45	0.000257523361047752	250 µM	tdo-2	rep2
804	55	0.00108229147228961	250 µM	tdo-2	rep2
805	65	0	250 µM	tdo-2	rep2
806	75	0	250 µM	tdo-2	rep2
807	85	0	250 µM	tdo-2	rep2
808	95	0	250 µM	tdo-2	rep2
809	105	0	250 µM	tdo-2	rep2
810	115	0	250 µM	tdo-2	rep2
811	125	0.00884522887539233	250 µM	tdo-2	rep2
812	135	0.00167840183396103	250 µM	tdo-2	rep2
813	145	0.00697286012526096	250 µM	tdo-2	rep2
814	155	0	250 µM	tdo-2	rep2
815	165	0.00411383010305781	250 µM	tdo-2	rep2
816	175	0	250 µM	tdo-2	rep2
817	185	0	250 µM	tdo-2	rep2
818	5	0	250 µM	tdo-2	rep2
819	15	0	250 µM	tdo-2	rep2
820	25	0	250 µM	tdo-2	rep2
821	35	0	250 µM	tdo-2	rep2
822	45	0	250 µM	tdo-2	rep2
823	55	0	250 µM	tdo-2	rep2
824	65	0	250 µM	tdo-2	rep2
825	75	0	250 µM	tdo-2	rep2
826	85	0	250 µM	tdo-2	rep2
827	95	0	250 µM	tdo-2	rep2
828	105	4.30459300073178e-05	250 µM	tdo-2	rep2
829	115	0	250 µM	tdo-2	rep2
830	125	0	250 µM	tdo-2	rep2
831	135	0	250 µM	tdo-2	rep2
832	145	0	250 µM	tdo-2	rep2
833	155	0	250 µM	tdo-2	rep2
834	165	0.00201419089036393	250 µM	tdo-2	rep2
835	175	0	250 µM	tdo-2	rep2
836	185	0	250 µM	tdo-2	rep2
837	5	0.0197281893906181	250 µM	let-721	rep2
838	15	0.0403558705445498	250 µM	let-721	rep2
839	25	0.0365714071266395	250 µM	let-721	rep2
840	35	0.0635687804499311	250 µM	let-721	rep2
841	45	0.0727434967313922	250 µM	let-721	rep2
842	55	0.0744565217391304	250 µM	let-721	rep2
843	65	0.0977028145695364	250 µM	let-721	rep2
844	75	0.107853789540581	250 µM	let-721	rep2
845	85	0.0946472733369661	250 µM	let-721	rep2
846	95	0.106059984408977	250 µM	let-721	rep2
847	105	0.142998678996037	250 µM	let-721	rep2
848	115	0.177793143910821	250 µM	let-721	rep2
849	125	0.158697382289045	250 µM	let-721	rep2
850	135	0.195112143686891	250 µM	let-721	rep2
851	145	0.151565873420178	250 µM	let-721	rep2
852	155	0.180096254645954	250 µM	let-721	rep2
853	165	0.18970598981804	250 µM	let-721	rep2
854	175	0.224789967125289	250 µM	let-721	rep2
855	185	0.215175058518851	250 µM	let-721	rep2
856	5	0.00317253491204713	250 µM	let-721	rep2
857	15	0.000117277290425482	250 µM	let-721	rep2
858	25	0	250 µM	let-721	rep2
859	35	0.00220855399083331	250 µM	let-721	rep2
860	45	0.00100229095074456	250 µM	let-721	rep2
861	55	0.00762705649399858	250 µM	let-721	rep2
862	65	0.00201677365404953	250 µM	let-721	rep2
863	75	0.00130137995383784	250 µM	let-721	rep2
864	85	0.00489903511389635	250 µM	let-721	rep2
865	95	0.0106296396774114	250 µM	let-721	rep2
866	105	0.00577229803286159	250 µM	let-721	rep2
867	115	0.00705444914175113	250 µM	let-721	rep2
868	125	0.0142351473172222	250 µM	let-721	rep2
869	135	0.00724387719903415	250 µM	let-721	rep2
870	145	0.00225567996521361	250 µM	let-721	rep2
871	155	0.0123271196632592	250 µM	let-721	rep2
872	165	0.0204489586428591	250 µM	let-721	rep2
873	175	0.013875235232986	250 µM	let-721	rep2
874	185	0.0196160851898557	250 µM	let-721	rep2
875	5	0.00434202772694848	250 µM	let-721	rep2
876	15	0.000590101054805636	250 µM	let-721	rep2
877	25	0.00950770663334068	250 µM	let-721	rep2
878	35	0.0129805786761792	250 µM	let-721	rep2
879	45	0.0221568676320315	250 µM	let-721	rep2
880	55	0.000348293362523634	250 µM	let-721	rep2
881	65	0.010833855799373	250 µM	let-721	rep2
882	75	0.0001271520484195	250 µM	let-721	rep2
883	85	0.0060477154498629	250 µM	let-721	rep2
884	95	0.00807461351731187	250 µM	let-721	rep2
885	105	0.013807285546416	250 µM	let-721	rep2
886	115	0.00612768254825213	250 µM	let-721	rep2
887	125	0.00495103971834085	250 µM	let-721	rep2
888	135	0.011753128075355	250 µM	let-721	rep2
889	145	0.00675769626519091	250 µM	let-721	rep2
890	155	0.00270909972338666	250 µM	let-721	rep2
891	165	0.0136105208752082	250 µM	let-721	rep2
892	175	0.0161724287574136	250 µM	let-721	rep2
893	185	0.0328117563065207	250 µM	let-721	rep2
894	5	0.0101433952289698	250 µM	let-721	rep2
895	15	0.000420828189877679	250 µM	let-721	rep2
896	25	0.00135463114522775	250 µM	let-721	rep2
897	35	0.0121909730097528	250 µM	let-721	rep2
898	45	0.00607076780758557	250 µM	let-721	rep2
899	55	0.00698349356067477	250 µM	let-721	rep2
900	65	0.014553075923958	250 µM	let-721	rep2
901	75	0.011231128022585	250 µM	let-721	rep2
902	85	0.0278951292246521	250 µM	let-721	rep2
903	95	0.0199672976542356	250 µM	let-721	rep2
904	105	0.00364739679158194	250 µM	let-721	rep2
905	115	0.020173191061525	250 µM	let-721	rep2
906	125	0.00613104261411487	250 µM	let-721	rep2
907	135	0.00932880611859931	250 µM	let-721	rep2
908	145	0.00977855438690816	250 µM	let-721	rep2
909	155	0.0154921020656136	250 µM	let-721	rep2
910	165	0.0245298446443173	250 µM	let-721	rep2
911	175	0.0225692029489498	250 µM	let-721	rep2
912	185	0.0328333865191646	250 µM	let-721	rep2
913	5	0.00471766235016608	200 µM	N2	rep2
914	15	0.00147506222918779	200 µM	N2	rep2
915	25	0.00410422830963062	200 µM	N2	rep2
916	35	0.00590099975615704	200 µM	N2	rep2
917	45	0.0426952336593697	200 µM	N2	rep2
918	55	0.0559739907884042	200 µM	N2	rep2
919	65	0.0422565771630052	200 µM	N2	rep2
920	75	0.119254658385093	200 µM	N2	rep2
921	85	0.0913368229136035	200 µM	N2	rep2
922	95	0.107347735872086	200 µM	N2	rep2
923	105	0.109291281052119	200 µM	N2	rep2
924	115	0.131267201148738	200 µM	N2	rep2
925	125	0.167112766205051	200 µM	N2	rep2
926	135	0.195579048534358	200 µM	N2	rep2
927	145	0.150972035728881	200 µM	N2	rep2
928	155	0.217111368909513	200 µM	N2	rep2
929	165	0.177827619352772	200 µM	N2	rep2
930	175	0.303979523432263	200 µM	N2	rep2
931	185	0.261308918277382	200 µM	N2	rep2
932	5	0.00220758166327481	200 µM	N2	rep2
933	15	0.00355629773943161	200 µM	N2	rep2
934	25	0.00333746543339373	200 µM	N2	rep2
935	35	0.0119652621421679	200 µM	N2	rep2
936	45	0.020608052588332	200 µM	N2	rep2
937	55	0.00545775233784818	200 µM	N2	rep2
938	65	0.0153036198947059	200 µM	N2	rep2
939	75	0.00590981813432592	200 µM	N2	rep2
940	85	0.00293398533007335	200 µM	N2	rep2
941	95	0.0131535352196674	200 µM	N2	rep2
942	105	0.0231521811968103	200 µM	N2	rep2
943	115	0.0212575366063738	200 µM	N2	rep2
944	125	0.0525435872940053	200 µM	N2	rep2
945	135	0.0465083701057645	200 µM	N2	rep2
946	145	0.0411748558880044	200 µM	N2	rep2
947	155	0.0309405071293109	200 µM	N2	rep2
948	165	0.0312580443496488	200 µM	N2	rep2
949	175	0.0386469790568028	200 µM	N2	rep2
950	185	0.0340783611925523	200 µM	N2	rep2
951	5	0.0038815766258513	200 µM	N2	rep2
952	15	0.0116238480871265	200 µM	N2	rep2
953	25	0	200 µM	N2	rep2
954	35	0.0116843429804063	200 µM	N2	rep2
955	45	0.000922305024717775	200 µM	N2	rep2
956	55	0.00227918098938873	200 µM	N2	rep2
957	65	0.0107418219926641	200 µM	N2	rep2
958	75	0.0111561474618799	200 µM	N2	rep2
959	85	0.00627697136131816	200 µM	N2	rep2
960	95	0.0101514395074056	200 µM	N2	rep2
961	105	0.0268799472295515	200 µM	N2	rep2
962	115	0.0334907499675057	200 µM	N2	rep2
963	125	0.0419313850063532	200 µM	N2	rep2
964	135	0.0463943290771118	200 µM	N2	rep2
965	145	0.0601903937689312	200 µM	N2	rep2
966	155	0.0852219600160292	200 µM	N2	rep2
967	165	0.0528699510121083	200 µM	N2	rep2
968	175	0.0876659969618268	200 µM	N2	rep2
969	185	0.0987954148047406	200 µM	N2	rep2
970	5	0.0261936649328807	200 µM	N2	rep2
971	15	0.0696575148598924	200 µM	N2	rep2
972	25	0.103384289122559	200 µM	N2	rep2
973	35	0.133307856437693	200 µM	N2	rep2
974	45	0.154654243171645	200 µM	N2	rep2
975	55	0.168761813326933	200 µM	N2	rep2
976	65	0.140501747765026	200 µM	N2	rep2
977	75	0.0932173913043478	200 µM	N2	rep2
978	85	0.139605267394314	200 µM	N2	rep2
979	95	0.141869406481212	200 µM	N2	rep2
980	105	0.155864197530864	200 µM	N2	rep2
981	115	0.166777474901935	200 µM	N2	rep2
982	125	0.239218070130535	200 µM	N2	rep2
983	135	0.214645404951742	200 µM	N2	rep2
984	145	0.23488619588726	200 µM	N2	rep2
985	155	0.247425918816097	200 µM	N2	rep2
986	165	0.232054042016183	200 µM	N2	rep2
987	175	0.203009259259259	200 µM	N2	rep2
988	185	0.222647255440838	200 µM	N2	rep2
989	5	0.00132983924590292	200 µM	tdo-2	rep2
990	15	0.000702913576775735	200 µM	tdo-2	rep2
991	25	0	200 µM	tdo-2	rep2
992	35	0	200 µM	tdo-2	rep2
993	45	0.000524580335731415	200 µM	tdo-2	rep2
994	55	0.000881901840490798	200 µM	tdo-2	rep2
995	65	0	200 µM	tdo-2	rep2
996	75	0.000389165628891656	200 µM	tdo-2	rep2
997	85	0.00047713717693837	200 µM	tdo-2	rep2
998	95	0	200 µM	tdo-2	rep2
999	105	0.00028808955469586	200 µM	tdo-2	rep2
1000	115	0	200 µM	tdo-2	rep2
1001	125	0.00107136970496127	200 µM	tdo-2	rep2
1002	135	0	200 µM	tdo-2	rep2
1003	145	0.000649434991557345	200 µM	tdo-2	rep2
1004	155	0.00471453287197232	200 µM	tdo-2	rep2
1005	165	0.000436090881339671	200 µM	tdo-2	rep2
1006	175	0.00303924197729507	200 µM	tdo-2	rep2
1007	185	0.00177297105624751	200 µM	tdo-2	rep2
1008	5	0	200 µM	tdo-2	rep2
1009	15	0	200 µM	tdo-2	rep2
1010	25	0.0013998133582189	200 µM	tdo-2	rep2
1011	35	0	200 µM	tdo-2	rep2
1012	45	0.00478501841715722	200 µM	tdo-2	rep2
1013	55	0.000985187009605573	200 µM	tdo-2	rep2
1014	65	0	200 µM	tdo-2	rep2
1015	75	3.59621677994749e-05	200 µM	tdo-2	rep2
1016	85	3.64684001312862e-05	200 µM	tdo-2	rep2
1017	95	0.00122905027932961	200 µM	tdo-2	rep2
1018	105	0	200 µM	tdo-2	rep2
1019	115	0	200 µM	tdo-2	rep2
1020	125	0.00168634064080944	200 µM	tdo-2	rep2
1021	135	0.000548245614035088	200 µM	tdo-2	rep2
1022	145	0	200 µM	tdo-2	rep2
1023	155	0	200 µM	tdo-2	rep2
1024	165	0	200 µM	tdo-2	rep2
1025	175	0	200 µM	tdo-2	rep2
1026	185	0	200 µM	tdo-2	rep2
1027	5	0.00222491909385113	200 µM	tdo-2	rep2
1028	15	0	200 µM	tdo-2	rep2
1029	25	0	200 µM	tdo-2	rep2
1030	35	3.23174869922115e-05	200 µM	tdo-2	rep2
1031	45	0	200 µM	tdo-2	rep2
1032	55	0.0005014374540349	200 µM	tdo-2	rep2
1033	65	0	200 µM	tdo-2	rep2
1034	75	0	200 µM	tdo-2	rep2
1035	85	0	200 µM	tdo-2	rep2
1036	95	0	200 µM	tdo-2	rep2
1037	105	0.000214477211796247	200 µM	tdo-2	rep2
1038	115	0	200 µM	tdo-2	rep2
1039	125	0	200 µM	tdo-2	rep2
1040	135	0	200 µM	tdo-2	rep2
1041	145	0	200 µM	tdo-2	rep2
1042	155	0	200 µM	tdo-2	rep2
1043	165	0.000412912912912913	200 µM	tdo-2	rep2
1044	175	0.000529320579227948	200 µM	tdo-2	rep2
1045	185	0.00112774645148746	200 µM	tdo-2	rep2
1046	5	0.00248306997742664	200 µM	tdo-2	rep2
1047	15	0.000597966912497508	200 µM	tdo-2	rep2
1048	25	0.0184082666119209	200 µM	tdo-2	rep2
1049	35	0.00970840597545551	200 µM	tdo-2	rep2
1050	45	0.0130649717514124	200 µM	tdo-2	rep2
1051	55	0.00804893754024469	200 µM	tdo-2	rep2
1052	65	0.0129606835131417	200 µM	tdo-2	rep2
1053	75	0.00267111853088481	200 µM	tdo-2	rep2
1054	85	0.0097718659433752	200 µM	tdo-2	rep2
1055	95	0.0112578805163615	200 µM	tdo-2	rep2
1056	105	0	200 µM	tdo-2	rep2
1057	115	0.00842039607048183	200 µM	tdo-2	rep2
1058	125	0.00396432111000991	200 µM	tdo-2	rep2
1059	135	0.00543411139928369	200 µM	tdo-2	rep2
1060	145	0.000246447054957693	200 µM	tdo-2	rep2
1061	155	0	200 µM	tdo-2	rep2
1062	165	0.000544593858656948	200 µM	tdo-2	rep2
1063	175	0.0034303138101893	200 µM	tdo-2	rep2
1064	185	0.00395672854316622	200 µM	tdo-2	rep2
1065	5	0.0124818370215097	200 µM	let-721	rep2
1066	15	0.0126293271900775	200 µM	let-721	rep2
1067	25	0.00855699795466878	200 µM	let-721	rep2
1068	35	0.0157290663092196	200 µM	let-721	rep2
1069	45	0.0178459948765419	200 µM	let-721	rep2
1070	55	0.0213500246511329	200 µM	let-721	rep2
1071	65	0.0241940659293645	200 µM	let-721	rep2
1072	75	0.0111823533273519	200 µM	let-721	rep2
1073	85	0.0256659327375556	200 µM	let-721	rep2
1074	95	0.0268271166504558	200 µM	let-721	rep2
1075	105	0.0146242839492306	200 µM	let-721	rep2
1076	115	0.0349220143621644	200 µM	let-721	rep2
1077	125	0.0327108197326808	200 µM	let-721	rep2
1078	135	0.0437281774779696	200 µM	let-721	rep2
1079	145	0.0344819200933784	200 µM	let-721	rep2
1080	155	0.0469349123913993	200 µM	let-721	rep2
1081	165	0.0488194786030497	200 µM	let-721	rep2
1082	175	0.0513615813268847	200 µM	let-721	rep2
1083	185	0.0455692331217983	200 µM	let-721	rep2
1084	5	0.0307915758896151	200 µM	let-721	rep2
1085	15	0.0486378328459289	200 µM	let-721	rep2
1086	25	0.0485833037660297	200 µM	let-721	rep2
1087	35	0.0591134212720051	200 µM	let-721	rep2
1088	45	0.0775043892012926	200 µM	let-721	rep2
1089	55	0.0791109935176611	200 µM	let-721	rep2
1090	65	0.091257607034664	200 µM	let-721	rep2
1091	75	0.110255994815295	200 µM	let-721	rep2
1092	85	0.101450862304955	200 µM	let-721	rep2
1093	95	0.118475107012554	200 µM	let-721	rep2
1094	105	0.127310488058152	200 µM	let-721	rep2
1095	115	0.147289586305278	200 µM	let-721	rep2
1096	125	0.175583784253017	200 µM	let-721	rep2
1097	135	0.201252840385678	200 µM	let-721	rep2
1098	145	0.217876212441945	200 µM	let-721	rep2
1099	155	0.164044791772387	200 µM	let-721	rep2
1100	165	0.203444200574033	200 µM	let-721	rep2
1101	175	0.223260572987722	200 µM	let-721	rep2
1102	185	0.259322602280349	200 µM	let-721	rep2
1103	5	0.0346581413935915	200 µM	let-721	rep2
1104	15	0.0435616674569987	200 µM	let-721	rep2
1105	25	0.0632067328441951	200 µM	let-721	rep2
1106	35	0.0921856319965221	200 µM	let-721	rep2
1107	45	0.0858927641853201	200 µM	let-721	rep2
1108	55	0.0741653545103946	200 µM	let-721	rep2
1109	65	0.0797321288118834	200 µM	let-721	rep2
1110	75	0.113840774733743	200 µM	let-721	rep2
1111	85	0.0655643056742339	200 µM	let-721	rep2
1112	95	0.134848625127303	200 µM	let-721	rep2
1113	105	0.163028050016898	200 µM	let-721	rep2
1114	115	0.169201657524731	200 µM	let-721	rep2
1115	125	0.156500337805231	200 µM	let-721	rep2
1116	135	0.197155313086047	200 µM	let-721	rep2
1117	145	0.232452581397708	200 µM	let-721	rep2
1118	155	0.224982640228377	200 µM	let-721	rep2
1119	165	0.248035776053763	200 µM	let-721	rep2
1120	175	0.235559519437595	200 µM	let-721	rep2
1121	185	0.319176800748363	200 µM	let-721	rep2
1122	5	0.0361043367617432	200 µM	let-721	rep2
1123	15	0.00950570342205323	200 µM	let-721	rep2
1124	25	0.00816712308848121	200 µM	let-721	rep2
1125	35	0.0281282469942111	200 µM	let-721	rep2
1126	45	0.0276591982621435	200 µM	let-721	rep2
1127	55	0.0243815170721734	200 µM	let-721	rep2
1128	65	0.0411025641025641	200 µM	let-721	rep2
1129	75	0.0292993966221379	200 µM	let-721	rep2
1130	85	0.0347136192308706	200 µM	let-721	rep2
1131	95	0.0371267802816143	200 µM	let-721	rep2
1132	105	0.0368275066597094	200 µM	let-721	rep2
1133	115	0.0344907541591792	200 µM	let-721	rep2
1134	125	0.044836995547896	200 µM	let-721	rep2
1135	135	0.0540304503507904	200 µM	let-721	rep2
1136	145	0.077803134033166	200 µM	let-721	rep2
1137	155	0.0365405802423797	200 µM	let-721	rep2
1138	165	0.083074341123819	200 µM	let-721	rep2
1139	175	0.0627135805594229	200 µM	let-721	rep2
1140	185	0.0978024706685704	200 µM	let-721	rep2
1141	5	0.0377851811242778	150 µM	N2	rep2
1142	15	0.0404606286959228	150 µM	N2	rep2
1143	25	0.0579080709373869	150 µM	N2	rep2
1144	35	0.0557248585111014	150 µM	N2	rep2
1145	45	0.0685338255356713	150 µM	N2	rep2
1146	55	0.0960812655585	150 µM	N2	rep2
1147	65	0.114632813485224	150 µM	N2	rep2
1148	75	0.0955101710025124	150 µM	N2	rep2
1149	85	0.132620146176146	150 µM	N2	rep2
1150	95	0.123432055749129	150 µM	N2	rep2
1151	105	0.103839122486289	150 µM	N2	rep2
1152	115	0.110928136864736	150 µM	N2	rep2
1153	125	0.139432831595338	150 µM	N2	rep2
1154	135	0.151830793722993	150 µM	N2	rep2
1155	145	0.159640960571455	150 µM	N2	rep2
1156	155	0.20309522702979	150 µM	N2	rep2
1157	165	0.175510400616333	150 µM	N2	rep2
1158	175	0.231378910776362	150 µM	N2	rep2
1159	185	0.19999042649945	150 µM	N2	rep2
1160	5	0.0185334113174441	150 µM	N2	rep2
1161	15	0.0190412336573919	150 µM	N2	rep2
1162	25	0.00339610991046619	150 µM	N2	rep2
1163	35	0.00586800523171551	150 µM	N2	rep2
1164	45	0.0315812400174241	150 µM	N2	rep2
1165	55	0.0469528555001916	150 µM	N2	rep2
1166	65	0.0678998073217726	150 µM	N2	rep2
1167	75	0.0710219355866077	150 µM	N2	rep2
1168	85	0.0842113418035327	150 µM	N2	rep2
1169	95	0.0846735284657446	150 µM	N2	rep2
1170	105	0.110220271752891	150 µM	N2	rep2
1171	115	0.148088448026452	150 µM	N2	rep2
1172	125	0.126082409537754	150 µM	N2	rep2
1173	135	0.188993861291306	150 µM	N2	rep2
1174	145	0.158300641940086	150 µM	N2	rep2
1175	155	0.235286361039075	150 µM	N2	rep2
1176	165	0.223478184377199	150 µM	N2	rep2
1177	175	0.216594728625218	150 µM	N2	rep2
1178	185	0.241949950668221	150 µM	N2	rep2
1179	5	0.0607195065425892	150 µM	N2	rep2
1180	15	0.0126000450001607	150 µM	N2	rep2
1181	25	0.0151867247078847	150 µM	N2	rep2
1182	35	0.0492059182842405	150 µM	N2	rep2
1183	45	0.0704670043716605	150 µM	N2	rep2
1184	55	0.0749037204536622	150 µM	N2	rep2
1185	65	0.0872198220154352	150 µM	N2	rep2
1186	75	0.071656050955414	150 µM	N2	rep2
1187	85	0.105935328597492	150 µM	N2	rep2
1188	95	0.118032136480857	150 µM	N2	rep2
1189	105	0.0887110291652699	150 µM	N2	rep2
1190	115	0.122126124559955	150 µM	N2	rep2
1191	125	0.148525234870002	150 µM	N2	rep2
1192	135	0.167594416374069	150 µM	N2	rep2
1193	145	0.204442822606395	150 µM	N2	rep2
1194	155	0.184490942555459	150 µM	N2	rep2
1195	165	0.204911600424687	150 µM	N2	rep2
1196	175	0.190172786177106	150 µM	N2	rep2
1197	185	0.256720795090425	150 µM	N2	rep2
1198	5	0.0363834638643799	150 µM	N2	rep2
1199	15	0.00965296695487386	150 µM	N2	rep2
1200	25	0.00872279864107979	150 µM	N2	rep2
1201	35	0.041265173319985	150 µM	N2	rep2
1202	45	0.0595776772247361	150 µM	N2	rep2
1203	55	0.0619024780175859	150 µM	N2	rep2
1204	65	0.033334402771985	150 µM	N2	rep2
1205	75	0.0534308396745396	150 µM	N2	rep2
1206	85	0.0865219685974403	150 µM	N2	rep2
1207	95	0.0736451272268965	150 µM	N2	rep2
1208	105	0.134980856247825	150 µM	N2	rep2
1209	115	0.127802611664496	150 µM	N2	rep2
1210	125	0.102099521817095	150 µM	N2	rep2
1211	135	0.151916654566575	150 µM	N2	rep2
1212	145	0.123450612056355	150 µM	N2	rep2
1213	155	0.146801068191221	150 µM	N2	rep2
1214	165	0.165680916373437	150 µM	N2	rep2
1215	175	0.143487681566487	150 µM	N2	rep2
1216	185	0.146711635750422	150 µM	N2	rep2
1217	5	0.0123178562608051	150 µM	tdo-2	rep2
1218	15	0.00897414786761074	150 µM	tdo-2	rep2
1219	25	0.00519139867209487	150 µM	tdo-2	rep2
1220	35	0.00714878041806068	150 µM	tdo-2	rep2
1221	45	0.00775370581527936	150 µM	tdo-2	rep2
1222	55	0.00373014716596241	150 µM	tdo-2	rep2
1223	65	0.00578459008691567	150 µM	tdo-2	rep2
1224	75	0.00635820895522388	150 µM	tdo-2	rep2
1225	85	0.00416314709786412	150 µM	tdo-2	rep2
1226	95	0.0140832077734387	150 µM	tdo-2	rep2
1227	105	0.00911409729998756	150 µM	tdo-2	rep2
1228	115	0.00869128674970977	150 µM	tdo-2	rep2
1229	125	0.00871362696772142	150 µM	tdo-2	rep2
1230	135	0.0161859636849302	150 µM	tdo-2	rep2
1231	145	0.0138051968754982	150 µM	tdo-2	rep2
1232	155	0.00363427697016067	150 µM	tdo-2	rep2
1233	165	0.00870452443962631	150 µM	tdo-2	rep2
1234	175	0.0142061816087541	150 µM	tdo-2	rep2
1235	185	0.0157215410992139	150 µM	tdo-2	rep2
1236	5	0.00125470514429109	150 µM	tdo-2	rep2
1237	15	0.0111255507306095	150 µM	tdo-2	rep2
1238	25	0.0022121014964216	150 µM	tdo-2	rep2
1239	35	0.0257111777697201	150 µM	tdo-2	rep2
1240	45	0.0256081514221128	150 µM	tdo-2	rep2
1241	55	0.00541566057261124	150 µM	tdo-2	rep2
1242	65	0.0281003332748641	150 µM	tdo-2	rep2
1243	75	0.0151147472786522	150 µM	tdo-2	rep2
1244	85	0.0144427678378961	150 µM	tdo-2	rep2
1245	95	0.0211341134113411	150 µM	tdo-2	rep2
1246	105	0.0316444051955698	150 µM	tdo-2	rep2
1247	115	0.025268757619417	150 µM	tdo-2	rep2
1248	125	0.0320399654434136	150 µM	tdo-2	rep2
1249	135	0.0204849498327759	150 µM	tdo-2	rep2
1250	145	0.0509313930897871	150 µM	tdo-2	rep2
1251	155	0.019501625135428	150 µM	tdo-2	rep2
1252	165	0.0592182257938675	150 µM	tdo-2	rep2
1253	175	0.0264673891149337	150 µM	tdo-2	rep2
1254	185	0.0252435783879539	150 µM	tdo-2	rep2
1255	5	0.00237978810105949	150 µM	tdo-2	rep2
1256	15	0	150 µM	tdo-2	rep2
1257	25	0.00183609232921427	150 µM	tdo-2	rep2
1258	35	0.0110390589654652	150 µM	tdo-2	rep2
1259	45	0.00998547567175018	150 µM	tdo-2	rep2
1260	55	0.0125144985043648	150 µM	tdo-2	rep2
1261	65	0.010251433077553	150 µM	tdo-2	rep2
1262	75	0.0105621805792164	150 µM	tdo-2	rep2
1263	85	0.0150423461003666	150 µM	tdo-2	rep2
1264	95	0.00410638093099355	150 µM	tdo-2	rep2
1265	105	0.0178285127942025	150 µM	tdo-2	rep2
1266	115	0.00311354717348296	150 µM	tdo-2	rep2
1267	125	0.00996337963115701	150 µM	tdo-2	rep2
1268	135	0.0143074279672218	150 µM	tdo-2	rep2
1269	145	0.017730615534437	150 µM	tdo-2	rep2
1270	155	0.0207710031294061	150 µM	tdo-2	rep2
1271	165	0.00154964013912325	150 µM	tdo-2	rep2
1272	175	0.0124109160438032	150 µM	tdo-2	rep2
1273	185	0.00477038091847633	150 µM	tdo-2	rep2
1274	5	3.32701201051336e-05	150 µM	tdo-2	rep2
1275	15	0.00397833338433761	150 µM	tdo-2	rep2
1276	25	0.00420010030090271	150 µM	tdo-2	rep2
1277	35	0.00413832926985756	150 µM	tdo-2	rep2
1278	45	0.00618026867904889	150 µM	tdo-2	rep2
1279	55	0.000530873618899101	150 µM	tdo-2	rep2
1280	65	0.00251787692617585	150 µM	tdo-2	rep2
1281	75	0.00309734513274336	150 µM	tdo-2	rep2
1282	85	0.0035668525123801	150 µM	tdo-2	rep2
1283	95	0.0125310614128506	150 µM	tdo-2	rep2
1284	105	0.00897315290542007	150 µM	tdo-2	rep2
1285	115	0.00371057513914657	150 µM	tdo-2	rep2
1286	125	0.00526725768759969	150 µM	tdo-2	rep2
1287	135	0.00938424889915542	150 µM	tdo-2	rep2
1288	145	0.0109040290774109	150 µM	tdo-2	rep2
1289	155	0.0119808922104939	150 µM	tdo-2	rep2
1290	165	0.0125671153995798	150 µM	tdo-2	rep2
1291	175	0.00204523107177974	150 µM	tdo-2	rep2
1292	185	0.00728793309438471	150 µM	tdo-2	rep2
1293	5	0.051481546972491	150 µM	let-721	rep2
1294	15	0.0738785078635319	150 µM	let-721	rep2
1295	25	0.0569852516906317	150 µM	let-721	rep2
1296	35	0.117130550033135	150 µM	let-721	rep2
1297	45	0.126212854356142	150 µM	let-721	rep2
1298	55	0.114642665233745	150 µM	let-721	rep2
1299	65	0.0996667920675015	150 µM	let-721	rep2
1300	75	0.123878257108877	150 µM	let-721	rep2
1301	85	0.139012485505488	150 µM	let-721	rep2
1302	95	0.140639295516926	150 µM	let-721	rep2
1303	105	0.122894072203239	150 µM	let-721	rep2
1304	115	0.201946699007992	150 µM	let-721	rep2
1305	125	0.166135826569403	150 µM	let-721	rep2
1306	135	0.226003774321598	150 µM	let-721	rep2
1307	145	0.191485155040037	150 µM	let-721	rep2
1308	155	0.233473380161491	150 µM	let-721	rep2
1309	165	0.213404932378679	150 µM	let-721	rep2
1310	175	0.263173345075591	150 µM	let-721	rep2
1311	185	0.242926539844996	150 µM	let-721	rep2
1312	5	0.393000573723465	150 µM	let-721	rep2
1313	15	0.431087136455747	150 µM	let-721	rep2
1314	25	0.385030553056857	150 µM	let-721	rep2
1315	35	0.338062399368108	150 µM	let-721	rep2
1316	45	0.329826055224425	150 µM	let-721	rep2
1317	55	0.352715320399081	150 µM	let-721	rep2
1318	65	0.324452960810978	150 µM	let-721	rep2
1319	75	0.38583787247677	150 µM	let-721	rep2
1320	85	0.369245083255799	150 µM	let-721	rep2
1321	95	0.424	150 µM	let-721	rep2
1322	105	0.384824445423828	150 µM	let-721	rep2
1323	115	0.393265656276809	150 µM	let-721	rep2
1324	125	0.432344465163587	150 µM	let-721	rep2
1325	135	0.398274987316083	150 µM	let-721	rep2
1326	145	0.42307976366322	150 µM	let-721	rep2
1327	155	0.455447680690399	150 µM	let-721	rep2
1328	165	0.409873335498538	150 µM	let-721	rep2
1329	175	0.413631063844822	150 µM	let-721	rep2
1330	185	0.401170094397186	150 µM	let-721	rep2
1331	5	0.0493073100308171	150 µM	let-721	rep2
1332	15	0.0881076062134558	150 µM	let-721	rep2
1333	25	0.0779709154022142	150 µM	let-721	rep2
1334	35	0.0916368232567938	150 µM	let-721	rep2
1335	45	0.111953612845674	150 µM	let-721	rep2
1336	55	0.12016971837002	150 µM	let-721	rep2
1337	65	0.124256615048697	150 µM	let-721	rep2
1338	75	0.087204540961848	150 µM	let-721	rep2
1339	85	0.163383580565732	150 µM	let-721	rep2
1340	95	0.150749547686741	150 µM	let-721	rep2
1341	105	0.1862349425429	150 µM	let-721	rep2
1342	115	0.146948193570819	150 µM	let-721	rep2
1343	125	0.187246997423974	150 µM	let-721	rep2
1344	135	0.167052290606201	150 µM	let-721	rep2
1345	145	0.217692512656541	150 µM	let-721	rep2
1346	155	0.215238501760751	150 µM	let-721	rep2
1347	165	0.197550757331615	150 µM	let-721	rep2
1348	175	0.256160127176819	150 µM	let-721	rep2
1349	185	0.289546950139205	150 µM	let-721	rep2
1350	5	0.0381320005354991	150 µM	let-721	rep2
1351	15	0.0645981242878429	150 µM	let-721	rep2
1352	25	0.0609856262833676	150 µM	let-721	rep2
1353	35	0.072925795220388	150 µM	let-721	rep2
1354	45	0.110076448593679	150 µM	let-721	rep2
1355	55	0.11173001310616	150 µM	let-721	rep2
1356	65	0.113482848969977	150 µM	let-721	rep2
1357	75	0.116969180168108	150 µM	let-721	rep2
1358	85	0.132703327636473	150 µM	let-721	rep2
1359	95	0.105903083700441	150 µM	let-721	rep2
1360	105	0.137184019563542	150 µM	let-721	rep2
1361	115	0.131495172196059	150 µM	let-721	rep2
1362	125	0.163976189275085	150 µM	let-721	rep2
1363	135	0.175466912612405	150 µM	let-721	rep2
1364	145	0.196553182491013	150 µM	let-721	rep2
1365	155	0.20733830169178	150 µM	let-721	rep2
1366	165	0.177746903544296	150 µM	let-721	rep2
1367	175	0.219176892799259	150 µM	let-721	rep2
1368	185	0.24349573931999	150 µM	let-721	rep2
1369	5	0.00303848750844024	250 µM	N2	rep3
1370	15	0.000389256520046711	250 µM	N2	rep3
1371	25	0.00130758837118075	250 µM	N2	rep3
1372	35	0.000897857967420582	250 µM	N2	rep3
1373	45	0.00792386202144611	250 µM	N2	rep3
1374	55	0.0100671140939597	250 µM	N2	rep3
1375	65	0.00289169295478444	250 µM	N2	rep3
1376	75	0	250 µM	N2	rep3
1377	85	0.00192551748282351	250 µM	N2	rep3
1378	95	0.0122164813030913	250 µM	N2	rep3
1379	105	0.00797650874348074	250 µM	N2	rep3
1380	115	0.0023725834797891	250 µM	N2	rep3
1381	125	0.00576696229629953	250 µM	N2	rep3
1382	135	0.0120070076485921	250 µM	N2	rep3
1383	145	0.0332761290862668	250 µM	N2	rep3
1384	155	0.0229771516921491	250 µM	N2	rep3
1385	165	0.0310407790626902	250 µM	N2	rep3
1386	175	0.0455471289274106	250 µM	N2	rep3
1387	185	0.0242216056722597	250 µM	N2	rep3
1388	5	7.69289945380414e-05	250 µM	N2	rep3
1389	15	0.00011471397981034	250 µM	N2	rep3
1390	25	0.000725523140369635	250 µM	N2	rep3
1391	35	0	250 µM	N2	rep3
1392	45	0	250 µM	N2	rep3
1393	55	0	250 µM	N2	rep3
1394	65	0.000421310659159677	250 µM	N2	rep3
1395	75	0.00100650356147414	250 µM	N2	rep3
1396	85	0.00728211451028743	250 µM	N2	rep3
1397	95	0.000309585542355172	250 µM	N2	rep3
1398	105	0.00660563217058755	250 µM	N2	rep3
1399	115	0.00322743710386126	250 µM	N2	rep3
1400	125	0.000933561537264665	250 µM	N2	rep3
1401	135	0.0083134928379064	250 µM	N2	rep3
1402	145	0.00526895250078641	250 µM	N2	rep3
1403	155	0.0070313431057085	250 µM	N2	rep3
1404	165	0.000553162906475957	250 µM	N2	rep3
1405	175	0.0149359049747148	250 µM	N2	rep3
1406	185	0.00953882538431218	250 µM	N2	rep3
1407	5	0	250 µM	N2	rep3
1408	15	0.00565212341759901	250 µM	N2	rep3
1409	25	0	250 µM	N2	rep3
1410	35	0	250 µM	N2	rep3
1411	45	0	250 µM	N2	rep3
1412	55	0	250 µM	N2	rep3
1413	65	0	250 µM	N2	rep3
1414	75	0	250 µM	N2	rep3
1415	85	0	250 µM	N2	rep3
1416	95	0.00286799159799645	250 µM	N2	rep3
1417	105	0.000806776926179911	250 µM	N2	rep3
1418	115	0.000601732991014121	250 µM	N2	rep3
1419	125	0	250 µM	N2	rep3
1420	135	0.0015410195060627	250 µM	N2	rep3
1421	145	0.00226711469171289	250 µM	N2	rep3
1422	155	0.0016060387055328	250 µM	N2	rep3
1423	165	0.00691422296335462	250 µM	N2	rep3
1424	175	0.00722427355915877	250 µM	N2	rep3
1425	185	0.00150253807106599	250 µM	N2	rep3
1426	5	0	250 µM	N2	rep3
1427	15	0.000199014876362008	250 µM	N2	rep3
1428	25	0.000545824443010966	250 µM	N2	rep3
1429	35	0.00100735368187771	250 µM	N2	rep3
1430	45	0	250 µM	N2	rep3
1431	55	0	250 µM	N2	rep3
1432	65	0.00116390870907343	250 µM	N2	rep3
1433	75	0	250 µM	N2	rep3
1434	85	0	250 µM	N2	rep3
1435	95	0.000154051555920715	250 µM	N2	rep3
1436	105	0.000103364514962014	250 µM	N2	rep3
1437	115	0.00262345679012346	250 µM	N2	rep3
1438	125	0.0056231469174931	250 µM	N2	rep3
1439	135	0.000834028356964137	250 µM	N2	rep3
1440	145	0.00737254901960784	250 µM	N2	rep3
1441	155	0.017921702303481	250 µM	N2	rep3
1442	165	0.011874869219502	250 µM	N2	rep3
1443	175	0.00361663652802893	250 µM	N2	rep3
1444	185	0.0298699295666033	250 µM	N2	rep3
1445	5	0	250 µM	tdo-2	rep3
1446	15	0	250 µM	tdo-2	rep3
1447	25	0	250 µM	tdo-2	rep3
1448	35	0	250 µM	tdo-2	rep3
1449	45	0.00121883093799198	250 µM	tdo-2	rep3
1450	55	0	250 µM	tdo-2	rep3
1451	65	0	250 µM	tdo-2	rep3
1452	75	0	250 µM	tdo-2	rep3
1453	85	0.00744529983792545	250 µM	tdo-2	rep3
1454	95	0.000914727106413253	250 µM	tdo-2	rep3
1455	105	0.00838457238680827	250 µM	tdo-2	rep3
1456	115	0.00763358778625954	250 µM	tdo-2	rep3
1457	125	0.000559739466720944	250 µM	tdo-2	rep3
1458	135	5.05484506899864e-05	250 µM	tdo-2	rep3
1459	145	0.00933512090967774	250 µM	tdo-2	rep3
1460	155	0	250 µM	tdo-2	rep3
1461	165	0.00147826943924313	250 µM	tdo-2	rep3
1462	175	0.00212461089974801	250 µM	tdo-2	rep3
1463	185	0.00112983249005256	250 µM	tdo-2	rep3
1464	5	0	250 µM	tdo-2	rep3
1465	15	0	250 µM	tdo-2	rep3
1466	25	0	250 µM	tdo-2	rep3
1467	35	0	250 µM	tdo-2	rep3
1468	45	0	250 µM	tdo-2	rep3
1469	55	0	250 µM	tdo-2	rep3
1470	65	0	250 µM	tdo-2	rep3
1471	75	0	250 µM	tdo-2	rep3
1472	85	0	250 µM	tdo-2	rep3
1473	95	0	250 µM	tdo-2	rep3
1474	105	0	250 µM	tdo-2	rep3
1475	115	0	250 µM	tdo-2	rep3
1476	125	0	250 µM	tdo-2	rep3
1477	135	0	250 µM	tdo-2	rep3
1478	145	0	250 µM	tdo-2	rep3
1479	155	0	250 µM	tdo-2	rep3
1480	165	0	250 µM	tdo-2	rep3
1481	175	6.27352572145546e-05	250 µM	tdo-2	rep3
1482	185	0.00770760815514669	250 µM	tdo-2	rep3
1483	5	0	250 µM	tdo-2	rep3
1484	15	0	250 µM	tdo-2	rep3
1485	25	0.00211172969859858	250 µM	tdo-2	rep3
1486	35	0.0160548973910792	250 µM	tdo-2	rep3
1487	45	0.00838222967309304	250 µM	tdo-2	rep3
1488	55	0	250 µM	tdo-2	rep3
1489	65	0.00198171706194464	250 µM	tdo-2	rep3
1490	75	0.00513907625104388	250 µM	tdo-2	rep3
1491	85	0.000323101777059774	250 µM	tdo-2	rep3
1492	95	0.00650468720107136	250 µM	tdo-2	rep3
1493	105	0.0149569906278084	250 µM	tdo-2	rep3
1494	115	0.0175951175172056	250 µM	tdo-2	rep3
1495	125	0.00971366897339851	250 µM	tdo-2	rep3
1496	135	0.00742209994241474	250 µM	tdo-2	rep3
1497	145	0	250 µM	tdo-2	rep3
1498	155	0.0213153923541247	250 µM	tdo-2	rep3
1499	165	0.0112288670199344	250 µM	tdo-2	rep3
1500	175	0.0205629741082064	250 µM	tdo-2	rep3
1501	185	0.00480739214584504	250 µM	tdo-2	rep3
1502	5	0	250 µM	tdo-2	rep3
1503	15	0	250 µM	tdo-2	rep3
1504	25	0.0074091497118664	250 µM	tdo-2	rep3
1505	35	0.00760365926101937	250 µM	tdo-2	rep3
1506	45	0.0177189770243931	250 µM	tdo-2	rep3
1507	55	0.0110696738293968	250 µM	tdo-2	rep3
1508	65	0.027688651218063	250 µM	tdo-2	rep3
1509	75	0.0117298578199052	250 µM	tdo-2	rep3
1510	85	0.0305434588080892	250 µM	tdo-2	rep3
1511	95	0.0208333333333333	250 µM	tdo-2	rep3
1512	105	0.035981308411215	250 µM	tdo-2	rep3
1513	115	0.0215028494213031	250 µM	tdo-2	rep3
1514	125	0.0246544858280628	250 µM	tdo-2	rep3
1515	135	0.0292761641309359	250 µM	tdo-2	rep3
1516	145	0.0146937815916304	250 µM	tdo-2	rep3
1517	155	0.0133003766478343	250 µM	tdo-2	rep3
1518	165	0.0031189313246631	250 µM	tdo-2	rep3
1519	175	0.0158886064247747	250 µM	tdo-2	rep3
1520	185	0.00284041504840299	250 µM	tdo-2	rep3
1521	5	0	250 µM	let-721	rep3
1522	15	0.073489888531524	250 µM	let-721	rep3
1523	25	0.0887622149837134	250 µM	let-721	rep3
1524	35	0.0574510334867768	250 µM	let-721	rep3
1525	45	0.0627084105224157	250 µM	let-721	rep3
1526	55	0.0629995935510093	250 µM	let-721	rep3
1527	65	0.0778649057642042	250 µM	let-721	rep3
1528	75	0.0554745170843831	250 µM	let-721	rep3
1529	85	0.0474490487595463	250 µM	let-721	rep3
1530	95	0.0623327630828618	250 µM	let-721	rep3
1531	105	0.0885620064219387	250 µM	let-721	rep3
1532	115	0.0835041206994288	250 µM	let-721	rep3
1533	125	0.0714863407620417	250 µM	let-721	rep3
1534	135	0.0898125204544392	250 µM	let-721	rep3
1535	145	0.116375154937336	250 µM	let-721	rep3
1536	155	0.194874823935663	250 µM	let-721	rep3
1537	165	0.191611987941124	250 µM	let-721	rep3
1538	175	0.18386882759928	250 µM	let-721	rep3
1539	185	0.256564286406356	250 µM	let-721	rep3
1540	5	0	250 µM	let-721	rep3
1541	15	0.000127741111347669	250 µM	let-721	rep3
1542	25	0	250 µM	let-721	rep3
1543	35	0	250 µM	let-721	rep3
1544	45	0.000171695926514143	250 µM	let-721	rep3
1545	55	0	250 µM	let-721	rep3
1546	65	0.00862255730317605	250 µM	let-721	rep3
1547	75	0.00616908506386306	250 µM	let-721	rep3
1548	85	0.00806451612903226	250 µM	let-721	rep3
1549	95	0.00665615694517429	250 µM	let-721	rep3
1550	105	0.0126238274743579	250 µM	let-721	rep3
1551	115	0.00867026838619728	250 µM	let-721	rep3
1552	125	0.00538835589433566	250 µM	let-721	rep3
1553	135	0.00893561103810775	250 µM	let-721	rep3
1554	145	0.00714846133728533	250 µM	let-721	rep3
1555	155	0.0376849434290688	250 µM	let-721	rep3
1556	165	0.00705537806176784	250 µM	let-721	rep3
1557	175	0.0256502242152466	250 µM	let-721	rep3
1558	185	0.0311464546056991	250 µM	let-721	rep3
1559	5	0.00049055678194751	250 µM	let-721	rep3
1560	15	0	250 µM	let-721	rep3
1561	25	0	250 µM	let-721	rep3
1562	35	0	250 µM	let-721	rep3
1563	45	0	250 µM	let-721	rep3
1564	55	0.00155003157471726	250 µM	let-721	rep3
1565	65	0.00813618003462204	250 µM	let-721	rep3
1566	75	0.0147067304919546	250 µM	let-721	rep3
1567	85	0	250 µM	let-721	rep3
1568	95	0.0010187910346389	250 µM	let-721	rep3
1569	105	0.000112145340361108	250 µM	let-721	rep3
1570	115	0.00167466785754159	250 µM	let-721	rep3
1571	125	0	250 µM	let-721	rep3
1572	135	0.000900545955985816	250 µM	let-721	rep3
1573	145	0.0121731289449955	250 µM	let-721	rep3
1574	155	0.0161470555369315	250 µM	let-721	rep3
1575	165	0.0082075575630715	250 µM	let-721	rep3
1576	175	0.0189141076991544	250 µM	let-721	rep3
1577	185	0.0137961001575145	250 µM	let-721	rep3
1578	5	0.0120254918259906	250 µM	let-721	rep3
1579	15	0.0046977440503846	250 µM	let-721	rep3
1580	25	0.00298139200164491	250 µM	let-721	rep3
1581	35	0	250 µM	let-721	rep3
1582	45	0	250 µM	let-721	rep3
1583	55	0.00238960521730472	250 µM	let-721	rep3
1584	65	0.00219714371317288	250 µM	let-721	rep3
1585	75	0	250 µM	let-721	rep3
1586	85	0.00809899894360883	250 µM	let-721	rep3
1587	95	0.00263484190948543	250 µM	let-721	rep3
1588	105	0.0103322949117342	250 µM	let-721	rep3
1589	115	0.016141429669485	250 µM	let-721	rep3
1590	125	0.00417749248560803	250 µM	let-721	rep3
1591	135	0.015732546705998	250 µM	let-721	rep3
1592	145	0.0220542231491137	250 µM	let-721	rep3
1593	155	0.0112016828819353	250 µM	let-721	rep3
1594	165	0.00183178939655624	250 µM	let-721	rep3
1595	175	0.0119519832985386	250 µM	let-721	rep3
1596	185	0.000638909594292408	250 µM	let-721	rep3
1597	5	0.00633319021039073	200 µM	N2	rep3
1598	15	0.0148884708411717	200 µM	N2	rep3
1599	25	0.0189258818866429	200 µM	N2	rep3
1600	35	0.0025181598062954	200 µM	N2	rep3
1601	45	0.020165840734017	200 µM	N2	rep3
1602	55	0.023090320975367	200 µM	N2	rep3
1603	65	0.0182157634473711	200 µM	N2	rep3
1604	75	0.0517688979384067	200 µM	N2	rep3
1605	85	0.0364578095142311	200 µM	N2	rep3
1606	95	0.095807138774874	200 µM	N2	rep3
1607	105	0.0917165874819252	200 µM	N2	rep3
1608	115	0.114861995753716	200 µM	N2	rep3
1609	125	0.0783175033921303	200 µM	N2	rep3
1610	135	0.136992018362982	200 µM	N2	rep3
1611	145	0.137173757104232	200 µM	N2	rep3
1612	155	0.197482900136799	200 µM	N2	rep3
1613	165	0.189644590749317	200 µM	N2	rep3
1614	175	0.201448757843187	200 µM	N2	rep3
1615	185	0.177351328553353	200 µM	N2	rep3
1616	5	0.0087719298245614	200 µM	N2	rep3
1617	15	0.00391797265755252	200 µM	N2	rep3
1618	25	0.0187116068541869	200 µM	N2	rep3
1619	35	0.0116632243955777	200 µM	N2	rep3
1620	45	0.0267314702308627	200 µM	N2	rep3
1621	55	0.0142973680820918	200 µM	N2	rep3
1622	65	0.026920438957476	200 µM	N2	rep3
1623	75	0.0301755280717413	200 µM	N2	rep3
1624	85	0.0392073662324437	200 µM	N2	rep3
1625	95	0.0646373698992235	200 µM	N2	rep3
1626	105	0.0639221304567672	200 µM	N2	rep3
1627	115	0.0372371617659378	200 µM	N2	rep3
1628	125	0.0516281062553556	200 µM	N2	rep3
1629	135	0.0544581560881102	200 µM	N2	rep3
1630	145	0.0949356647970967	200 µM	N2	rep3
1631	155	0.115471603283632	200 µM	N2	rep3
1632	165	0.119928201703122	200 µM	N2	rep3
1633	175	0.167251461988304	200 µM	N2	rep3
1634	185	0.218402791705106	200 µM	N2	rep3
1635	5	4.34008940584176e-05	200 µM	N2	rep3
1636	15	8.54810445783648e-05	200 µM	N2	rep3
1637	25	0.00334419109663409	200 µM	N2	rep3
1638	35	0.00705974637207478	200 µM	N2	rep3
1639	45	0.017630588852918	200 µM	N2	rep3
1640	55	0.0287287420629635	200 µM	N2	rep3
1641	65	0.0231203431925943	200 µM	N2	rep3
1642	75	0.0341323020191573	200 µM	N2	rep3
1643	85	0.0179888469149128	200 µM	N2	rep3
1644	95	0.0196468870303996	200 µM	N2	rep3
1645	105	0.0468142792589245	200 µM	N2	rep3
1646	115	0.068845985081176	200 µM	N2	rep3
1647	125	0.10751570283734	200 µM	N2	rep3
1648	135	0.0928331565924355	200 µM	N2	rep3
1649	145	0.0988504738504739	200 µM	N2	rep3
1650	155	0.0801476878742852	200 µM	N2	rep3
1651	165	0.148467390826334	200 µM	N2	rep3
1652	175	0.127300613496933	200 µM	N2	rep3
1653	185	0.129259969145902	200 µM	N2	rep3
1654	5	0.00935255266837005	200 µM	N2	rep3
1655	15	0.020044952066419	200 µM	N2	rep3
1656	25	0.00208342769147153	200 µM	N2	rep3
1657	35	0.00291140995424927	200 µM	N2	rep3
1658	45	0.0244330515911505	200 µM	N2	rep3
1659	55	0.0271601463551928	200 µM	N2	rep3
1660	65	0.0151187904967603	200 µM	N2	rep3
1661	75	0.0171027559604034	200 µM	N2	rep3
1662	85	0.038748495788207	200 µM	N2	rep3
1663	95	0.0165788583305138	200 µM	N2	rep3
1664	105	0.0370318417730397	200 µM	N2	rep3
1665	115	0.041159917966328	200 µM	N2	rep3
1666	125	0.0570049694189602	200 µM	N2	rep3
1667	135	0.0456348258230993	200 µM	N2	rep3
1668	145	0.0831812865497076	200 µM	N2	rep3
1669	155	0.0355057449613863	200 µM	N2	rep3
1670	165	0.0556521739130435	200 µM	N2	rep3
1671	175	0.128487894952811	200 µM	N2	rep3
1672	185	0.138057310262748	200 µM	N2	rep3
1673	5	0.0139620271510701	200 µM	tdo-2	rep3
1674	15	0.00170640801113656	200 µM	tdo-2	rep3
1675	25	0.00958408679927667	200 µM	tdo-2	rep3
1676	35	0.0200730771009667	200 µM	tdo-2	rep3
1677	45	0.0493634948255335	200 µM	tdo-2	rep3
1678	55	0.0247662253495047	200 µM	tdo-2	rep3
1679	65	0.0259584848345377	200 µM	tdo-2	rep3
1680	75	0.0338688269486018	200 µM	tdo-2	rep3
1681	85	0.0284810126582278	200 µM	tdo-2	rep3
1682	95	0.0423150816522574	200 µM	tdo-2	rep3
1683	105	0.0177222274041601	200 µM	tdo-2	rep3
1684	115	0.0174032625189681	200 µM	tdo-2	rep3
1685	125	0.0432335163567573	200 µM	tdo-2	rep3
1686	135	0.0367323783860445	200 µM	tdo-2	rep3
1687	145	0.0214700918807425	200 µM	tdo-2	rep3
1688	155	0.0472584490253821	200 µM	tdo-2	rep3
1689	165	0.0628876322510033	200 µM	tdo-2	rep3
1690	175	0.0402282978919267	200 µM	tdo-2	rep3
1691	185	0.0429348828629404	200 µM	tdo-2	rep3
1692	5	0.0235301307908569	200 µM	tdo-2	rep3
1693	15	0.00402305099488964	200 µM	tdo-2	rep3
1694	25	0.0152713094335536	200 µM	tdo-2	rep3
1695	35	0.00359046893700359	200 µM	tdo-2	rep3
1696	45	0.0171589921807124	200 µM	tdo-2	rep3
1697	55	0.0395492127020907	200 µM	tdo-2	rep3
1698	65	0.0321468357116333	200 µM	tdo-2	rep3
1699	75	0.0423908435777872	200 µM	tdo-2	rep3
1700	85	0.0414041888763258	200 µM	tdo-2	rep3
1701	95	0.0138487541573524	200 µM	tdo-2	rep3
1702	105	0.0322545730057366	200 µM	tdo-2	rep3
1703	115	0.0339800563624539	200 µM	tdo-2	rep3
1704	125	0.0240624322566659	200 µM	tdo-2	rep3
1705	135	0.0182650891445396	200 µM	tdo-2	rep3
1706	145	0.058557600255292	200 µM	tdo-2	rep3
1707	155	0.0417698182775876	200 µM	tdo-2	rep3
1708	165	0.0617594254937163	200 µM	tdo-2	rep3
1709	175	0.0342323097463284	200 µM	tdo-2	rep3
1710	185	0.0533498759305211	200 µM	tdo-2	rep3
1711	5	0.00314417566813733	200 µM	tdo-2	rep3
1712	15	0.0154893539248835	200 µM	tdo-2	rep3
1713	25	0.0130929083962352	200 µM	tdo-2	rep3
1714	35	0.036820998906307	200 µM	tdo-2	rep3
1715	45	0.0229980221700934	200 µM	tdo-2	rep3
1716	55	0.0209892921444139	200 µM	tdo-2	rep3
1717	65	0.0144976399190829	200 µM	tdo-2	rep3
1718	75	0.0236021354313009	200 µM	tdo-2	rep3
1719	85	0.0346597598304686	200 µM	tdo-2	rep3
1720	95	0.027399866806203	200 µM	tdo-2	rep3
1721	105	0.0344727973038036	200 µM	tdo-2	rep3
1722	115	0.0337612933903947	200 µM	tdo-2	rep3
1723	125	0.0438026013771997	200 µM	tdo-2	rep3
1724	135	0.0339391078593344	200 µM	tdo-2	rep3
1725	145	0.0350962473264632	200 µM	tdo-2	rep3
1726	155	0.0333490566037736	200 µM	tdo-2	rep3
1727	165	0.0363687623343671	200 µM	tdo-2	rep3
1728	175	0.0633006077606358	200 µM	tdo-2	rep3
1729	185	0.0570679665225789	200 µM	tdo-2	rep3
1730	5	0.0030327920641941	200 µM	tdo-2	rep3
1731	15	0.00137056707212609	200 µM	tdo-2	rep3
1732	25	0.00448920863309353	200 µM	tdo-2	rep3
1733	35	0.014803006148941	200 µM	tdo-2	rep3
1734	45	0.0161327897495632	200 µM	tdo-2	rep3
1735	55	0.0376250290765294	200 µM	tdo-2	rep3
1736	65	0.00766728624535316	200 µM	tdo-2	rep3
1737	75	0.0347488107669103	200 µM	tdo-2	rep3
1738	85	0.0318366386159007	200 µM	tdo-2	rep3
1739	95	0.021422604129371	200 µM	tdo-2	rep3
1740	105	0.0658153241650295	200 µM	tdo-2	rep3
1741	115	0.0631479736098021	200 µM	tdo-2	rep3
1742	125	0.0543647467369177	200 µM	tdo-2	rep3
1743	135	0.0363538036293715	200 µM	tdo-2	rep3
1744	145	0.0599988071807718	200 µM	tdo-2	rep3
1745	155	0.0473470349213827	200 µM	tdo-2	rep3
1746	165	0.0624528848941722	200 µM	tdo-2	rep3
1747	175	0.0602592054263566	200 µM	tdo-2	rep3
1748	185	0.06379970544919	200 µM	tdo-2	rep3
1749	5	0.118772364437104	200 µM	let-721	rep3
1750	15	0.183816446273754	200 µM	let-721	rep3
1751	25	0.211608623548922	200 µM	let-721	rep3
1752	35	0.166916541729135	200 µM	let-721	rep3
1753	45	0.12351406204697	200 µM	let-721	rep3
1754	55	0.167880508579188	200 µM	let-721	rep3
1755	65	0.0761536897743444	200 µM	let-721	rep3
1756	75	0.0988828439719257	200 µM	let-721	rep3
1757	85	0.115838867459339	200 µM	let-721	rep3
1758	95	0.190567893141031	200 µM	let-721	rep3
1759	105	0.166155195089873	200 µM	let-721	rep3
1760	115	0.20842659644503	200 µM	let-721	rep3
1761	125	0.241032804614275	200 µM	let-721	rep3
1762	135	0.231487161510823	200 µM	let-721	rep3
1763	145	0.294621238325839	200 µM	let-721	rep3
1764	155	0.355890618726859	200 µM	let-721	rep3
1765	165	0.352062299089962	200 µM	let-721	rep3
1766	175	0.367933827626109	200 µM	let-721	rep3
1767	185	0.418653639297239	200 µM	let-721	rep3
1768	5	0	200 µM	let-721	rep3
1769	15	0.018085512502386	200 µM	let-721	rep3
1770	25	0.0309223814561893	200 µM	let-721	rep3
1771	35	0.0135141634203819	200 µM	let-721	rep3
1772	45	0.0129487365318645	200 µM	let-721	rep3
1773	55	0.0395243757431629	200 µM	let-721	rep3
1774	65	0.0907589957752634	200 µM	let-721	rep3
1775	75	0.0525045559769492	200 µM	let-721	rep3
1776	85	0.0675033921302578	200 µM	let-721	rep3
1777	95	0.0611580038501407	200 µM	let-721	rep3
1778	105	0.0938834951456311	200 µM	let-721	rep3
1779	115	0.112403474903475	200 µM	let-721	rep3
1780	125	0.0864297253634895	200 µM	let-721	rep3
1781	135	0.0880619201394228	200 µM	let-721	rep3
1782	145	0.0996735259200633	200 µM	let-721	rep3
1783	155	0.126851668970966	200 µM	let-721	rep3
1784	165	0.12442969722107	200 µM	let-721	rep3
1785	175	0.146619002064347	200 µM	let-721	rep3
1786	185	0.140455870108243	200 µM	let-721	rep3
1787	5	0.0173706213060401	200 µM	let-721	rep3
1788	15	0.021526282897021	200 µM	let-721	rep3
1789	25	0.0190516511430991	200 µM	let-721	rep3
1790	35	0.00928596552937038	200 µM	let-721	rep3
1791	45	0.0578518108930052	200 µM	let-721	rep3
1792	55	0.022244623655914	200 µM	let-721	rep3
1793	65	0.0405993233446109	200 µM	let-721	rep3
1794	75	0.0582631506281927	200 µM	let-721	rep3
1795	85	0.0466234580807025	200 µM	let-721	rep3
1796	95	0.0524306265766687	200 µM	let-721	rep3
1797	105	0.0582564102564103	200 µM	let-721	rep3
1798	115	0.0297261880129664	200 µM	let-721	rep3
1799	125	0.0506939854593523	200 µM	let-721	rep3
1800	135	0.0622068785825951	200 µM	let-721	rep3
1801	145	0.0510806776140715	200 µM	let-721	rep3
1802	155	0.0979394556092597	200 µM	let-721	rep3
1803	165	0.0744653272845107	200 µM	let-721	rep3
1804	175	0.128013516147898	200 µM	let-721	rep3
1805	185	0.16410650281618	200 µM	let-721	rep3
1806	5	0.00085066893511716	200 µM	let-721	rep3
1807	15	0.0270047875523639	200 µM	let-721	rep3
1808	25	0.00425849831901382	200 µM	let-721	rep3
1809	35	0.00153813885198909	200 µM	let-721	rep3
1810	45	0.0114490412305963	200 µM	let-721	rep3
1811	55	0.0128022759601707	200 µM	let-721	rep3
1812	65	0.00859329867128827	200 µM	let-721	rep3
1813	75	0.0227840868509392	200 µM	let-721	rep3
1814	85	0.042738677439932	200 µM	let-721	rep3
1815	95	0.0420761447186431	200 µM	let-721	rep3
1816	105	0.0210698123006158	200 µM	let-721	rep3
1817	115	0.0510261456283385	200 µM	let-721	rep3
1818	125	0.0284299090785724	200 µM	let-721	rep3
1819	135	0.0933989230871502	200 µM	let-721	rep3
1820	145	0.0350605652759085	200 µM	let-721	rep3
1821	155	0.0659134968915034	200 µM	let-721	rep3
1822	165	0.0847894770778258	200 µM	let-721	rep3
1823	175	0.160763466342151	200 µM	let-721	rep3
1824	185	0.0783119581571971	200 µM	let-721	rep3
1825	5	0.0858126195028681	150 µM	N2	rep3
1826	15	0.12656993525236	150 µM	N2	rep3
1827	25	0.118155090040426	150 µM	N2	rep3
1828	35	0.111257695690413	150 µM	N2	rep3
1829	45	0.132015059287147	150 µM	N2	rep3
1830	55	0.0848277106260148	150 µM	N2	rep3
1831	65	0.133612662942272	150 µM	N2	rep3
1832	75	0.141488277268094	150 µM	N2	rep3
1833	85	0.178926650968263	150 µM	N2	rep3
1834	95	0.148908620051794	150 µM	N2	rep3
1835	105	0.220942824140918	150 µM	N2	rep3
1836	115	0.283870740883997	150 µM	N2	rep3
1837	125	0.277726162210523	150 µM	N2	rep3
1838	135	0.264053458252962	150 µM	N2	rep3
1839	145	0.270463528566295	150 µM	N2	rep3
1840	155	0.33474025974026	150 µM	N2	rep3
1841	165	0.327802397883816	150 µM	N2	rep3
1842	175	0.346413930836341	150 µM	N2	rep3
1843	185	0.318838963838406	150 µM	N2	rep3
1844	5	0.0662292930949647	150 µM	N2	rep3
1845	15	0.0832920342286979	150 µM	N2	rep3
1846	25	0.0895368428291442	150 µM	N2	rep3
1847	35	0.0389552899513059	150 µM	N2	rep3
1848	45	0.0673975375274077	150 µM	N2	rep3
1849	55	0.119660668721212	150 µM	N2	rep3
1850	65	0.125273559254592	150 µM	N2	rep3
1851	75	0.145027443805541	150 µM	N2	rep3
1852	85	0.111050994183687	150 µM	N2	rep3
1853	95	0.136538716961084	150 µM	N2	rep3
1854	105	0.195602122192933	150 µM	N2	rep3
1855	115	0.231554814506044	150 µM	N2	rep3
1856	125	0.241529525653437	150 µM	N2	rep3
1857	135	0.244549321988833	150 µM	N2	rep3
1858	145	0.260875461974028	150 µM	N2	rep3
1859	155	0.219076774903687	150 µM	N2	rep3
1860	165	0.263368030799943	150 µM	N2	rep3
1861	175	0.276098388464801	150 µM	N2	rep3
1862	185	0.258516690657345	150 µM	N2	rep3
1863	5	0.0524456335322769	150 µM	N2	rep3
1864	15	0.141406543813464	150 µM	N2	rep3
1865	25	0.109663707106373	150 µM	N2	rep3
1866	35	0.0787566872079637	150 µM	N2	rep3
1867	45	0.13605677687381	150 µM	N2	rep3
1868	55	0.121255988694723	150 µM	N2	rep3
1869	65	0.0941920054663478	150 µM	N2	rep3
1870	75	0.140426551641505	150 µM	N2	rep3
1871	85	0.15873820874328	150 µM	N2	rep3
1872	95	0.173899640349375	150 µM	N2	rep3
1873	105	0.187983098010924	150 µM	N2	rep3
1874	115	0.211571146916854	150 µM	N2	rep3
1875	125	0.255022358673163	150 µM	N2	rep3
1876	135	0.23318109322894	150 µM	N2	rep3
1877	145	0.246752783328576	150 µM	N2	rep3
1878	155	0.305335281023929	150 µM	N2	rep3
1879	165	0.29260945709282	150 µM	N2	rep3
1880	175	0.302155899391362	150 µM	N2	rep3
1881	185	0.338803729180488	150 µM	N2	rep3
1882	5	0.0380428983032761	150 µM	N2	rep3
1883	15	0.0885237211767824	150 µM	N2	rep3
1884	25	0.0867058083455651	150 µM	N2	rep3
1885	35	0.0602193744569939	150 µM	N2	rep3
1886	45	0.0902988987939171	150 µM	N2	rep3
1887	55	0.148825065274151	150 µM	N2	rep3
1888	65	0.137550048147585	150 µM	N2	rep3
1889	75	0.141822539467514	150 µM	N2	rep3
1890	85	0.127796071306915	150 µM	N2	rep3
1891	95	0.15018534670737	150 µM	N2	rep3
1892	105	0.132366570353813	150 µM	N2	rep3
1893	115	0.206738918280343	150 µM	N2	rep3
1894	125	0.201843924925914	150 µM	N2	rep3
1895	135	0.221805317324185	150 µM	N2	rep3
1896	145	0.299865229110512	150 µM	N2	rep3
1897	155	0.236592720223993	150 µM	N2	rep3
1898	165	0.29624420482367	150 µM	N2	rep3
1899	175	0.250309981401116	150 µM	N2	rep3
1900	185	0.24011812812358	150 µM	N2	rep3
1901	5	0.0394323315655078	150 µM	tdo-2	rep3
1902	15	0.0437458490148329	150 µM	tdo-2	rep3
1903	25	0.0731623045694049	150 µM	tdo-2	rep3
1904	35	0.0813176895306859	150 µM	tdo-2	rep3
1905	45	0.0858248985493726	150 µM	tdo-2	rep3
1906	55	0.121619734698627	150 µM	tdo-2	rep3
1907	65	0.129511286837387	150 µM	tdo-2	rep3
1908	75	0.129375676651029	150 µM	tdo-2	rep3
1909	85	0.112818625195546	150 µM	tdo-2	rep3
1910	95	0.161302205645347	150 µM	tdo-2	rep3
1911	105	0.153354632587859	150 µM	tdo-2	rep3
1912	115	0.153462711126168	150 µM	tdo-2	rep3
1913	125	0.168866550800883	150 µM	tdo-2	rep3
1914	135	0.137317258401367	150 µM	tdo-2	rep3
1915	145	0.185126137109631	150 µM	tdo-2	rep3
1916	155	0.161388140161725	150 µM	tdo-2	rep3
1917	165	0.187261208105625	150 µM	tdo-2	rep3
1918	175	0.206616257088847	150 µM	tdo-2	rep3
1919	185	0.169436345966958	150 µM	tdo-2	rep3
1920	5	0.0214274542516032	150 µM	tdo-2	rep3
1921	15	0.0108306787552071	150 µM	tdo-2	rep3
1922	25	0.0545853611985877	150 µM	tdo-2	rep3
1923	35	0.072203009627068	150 µM	tdo-2	rep3
1924	45	0.0922496897966975	150 µM	tdo-2	rep3
1925	55	0.0991783752248529	150 µM	tdo-2	rep3
1926	65	0.0854844923906762	150 µM	tdo-2	rep3
1927	75	0.113475858755705	150 µM	tdo-2	rep3
1928	85	0.0942642671542681	150 µM	tdo-2	rep3
1929	95	0.082957921978338	150 µM	tdo-2	rep3
1930	105	0.136710915862859	150 µM	tdo-2	rep3
1931	115	0.13934346386129	150 µM	tdo-2	rep3
1932	125	0.152483900643974	150 µM	tdo-2	rep3
1933	135	0.130223104556627	150 µM	tdo-2	rep3
1934	145	0.123671593099698	150 µM	tdo-2	rep3
1935	155	0.133169044121132	150 µM	tdo-2	rep3
1936	165	0.115320643134356	150 µM	tdo-2	rep3
1937	175	0.136513317191283	150 µM	tdo-2	rep3
1938	185	0.113654147104851	150 µM	tdo-2	rep3
1939	5	0.00829979879275654	150 µM	tdo-2	rep3
1940	15	0.0477856028737534	150 µM	tdo-2	rep3
1941	25	0.0318798267093615	150 µM	tdo-2	rep3
1942	35	0.0460663507109005	150 µM	tdo-2	rep3
1943	45	0.050076379606645	150 µM	tdo-2	rep3
1944	55	0.0596515070620783	150 µM	tdo-2	rep3
1945	65	0.0669954174138275	150 µM	tdo-2	rep3
1946	75	0.0597220900352146	150 µM	tdo-2	rep3
1947	85	0.0963930051936913	150 µM	tdo-2	rep3
1948	95	0.0708657515238614	150 µM	tdo-2	rep3
1949	105	0.0793927930549493	150 µM	tdo-2	rep3
1950	115	0.0873092993878146	150 µM	tdo-2	rep3
1951	125	0.103955755530559	150 µM	tdo-2	rep3
1952	135	0.106631374958643	150 µM	tdo-2	rep3
1953	145	0.10183200155915	150 µM	tdo-2	rep3
1954	155	0.0978771904829748	150 µM	tdo-2	rep3
1955	165	0.0895938217899213	150 µM	tdo-2	rep3
1956	175	0.0871345586134654	150 µM	tdo-2	rep3
1957	185	0.110433730454207	150 µM	tdo-2	rep3
1958	5	0.0570957845699352	150 µM	tdo-2	rep3
1959	15	0.0391964723174914	150 µM	tdo-2	rep3
1960	25	0.062719625173038	150 µM	tdo-2	rep3
1961	35	0.104810345760511	150 µM	tdo-2	rep3
1962	45	0.15996569100461	150 µM	tdo-2	rep3
1963	55	0.184169656723612	150 µM	tdo-2	rep3
1964	65	0.146181220914317	150 µM	tdo-2	rep3
1965	75	0.157373259206253	150 µM	tdo-2	rep3
1966	85	0.173742438280015	150 µM	tdo-2	rep3
1967	95	0.14669678147939	150 µM	tdo-2	rep3
1968	105	0.220723769851601	150 µM	tdo-2	rep3
1969	115	0.177286964034993	150 µM	tdo-2	rep3
1970	125	0.170073360586885	150 µM	tdo-2	rep3
1971	135	0.149364464568218	150 µM	tdo-2	rep3
1972	145	0.21148274953911	150 µM	tdo-2	rep3
1973	155	0.165831002269489	150 µM	tdo-2	rep3
1974	165	0.179492578166123	150 µM	tdo-2	rep3
1975	175	0.136957115542202	150 µM	tdo-2	rep3
1976	185	0.191289404435852	150 µM	tdo-2	rep3
1977	5	0.547292162723542	150 µM	let-721	rep3
1978	15	0.312582957260419	150 µM	let-721	rep3
1979	25	0.248691705645348	150 µM	let-721	rep3
1980	35	0.276620149111069	150 µM	let-721	rep3
1981	45	0.319680375502906	150 µM	let-721	rep3
1982	55	0.343354845479826	150 µM	let-721	rep3
1983	65	0.419382919044395	150 µM	let-721	rep3
1984	75	0.427846379238175	150 µM	let-721	rep3
1985	85	0.433619242961029	150 µM	let-721	rep3
1986	95	0.399794901845883	150 µM	let-721	rep3
1987	105	0.398969965344628	150 µM	let-721	rep3
1988	115	0.402758195276701	150 µM	let-721	rep3
1989	125	0.346685199225002	150 µM	let-721	rep3
1990	135	0.334431501745303	150 µM	let-721	rep3
1991	145	0.313556703306405	150 µM	let-721	rep3
1992	155	0.289614604462475	150 µM	let-721	rep3
1993	165	0.272897976215314	150 µM	let-721	rep3
1994	175	0.22607570076772	150 µM	let-721	rep3
1995	185	0.261127063890883	150 µM	let-721	rep3
1996	5	0.0436245194361384	150 µM	let-721	rep3
1997	15	0.0755543262803669	150 µM	let-721	rep3
1998	25	0.072007523174063	150 µM	let-721	rep3
1999	35	0.113349219909177	150 µM	let-721	rep3
[truncated: 737 more rows]
