# Supplementary material for: Identification of enzymes that have helminth-specific active sites and are required for Rhodoquinone-dependent metabolism as targets for new anthelmintics
Source: PLoS Negl Trop Dis. 2021 Nov 29;15(11):e0009991. doi: 10.1371/journal.pntd.0009991 (PMC8659336; doi:10.1371/journal.pntd.0009991)
Supplement: S12 Data — (TSV) [file pntd.0009991.s025.tsv]

time	FMS	KCN_conc	strain	bio_rep	tech_rep	stage
0	0.026669160771166	200	N2	1	1	L1
0	0.0241649552561961	200	N2	1	2	L1
0	0.0076820735759003	200	N2	1	3	L1
10	0.1526072744998254	200	N2	1	1	L1
10	0.1215414391839885	200	N2	1	2	L1
10	0.1291248605248642	200	N2	1	3	L1
20	0.7051917175858067	200	N2	1	1	L1
20	0.1446202761585237	200	N2	1	2	L1
20	0.1206576993207447	200	N2	1	3	L1
30	0.2569315608580498	200	N2	1	1	L1
30	0.2555586348417771	200	N2	1	2	L1
30	0.2183720069506696	200	N2	1	3	L1
40	0.2865985046095203	200	N2	1	1	L1
40	0.2953049951781858	200	N2	1	2	L1
40	0.265704703999764	200	N2	1	3	L1
50	0.6855251200863888	200	N2	1	1	L1
50	0.3496880891152311	200	N2	1	2	L1
50	0.306765768986097	200	N2	1	3	L1
60	0.5283612412658496	200	N2	1	1	L1
60	0.5086067801563339	200	N2	1	2	L1
60	0.3594572816242486	200	N2	1	3	L1
70	0.6611387333961367	200	N2	1	1	L1
70	0.54433039883917	200	N2	1	2	L1
70	0.4628777342523523	200	N2	1	3	L1
80	0.7431098257665414	200	N2	1	1	L1
80	0.6844656156848904	200	N2	1	2	L1
80	0.6131790536110852	200	N2	1	3	L1
90	0.9163169260366116	200	N2	1	1	L1
90	0.7556849199748319	200	N2	1	2	L1
90	0.7163977155194264	200	N2	1	3	L1
100	0.921389794727859	200	N2	1	1	L1
100	0.8276095775975286	200	N2	1	2	L1
100	0.7690404581980933	200	N2	1	3	L1
110	0.971673891778744	200	N2	1	1	L1
110	0.8484891709852674	200	N2	1	2	L1
110	0.8374211598280673	200	N2	1	3	L1
120	1.0020316982375252	200	N2	1	1	L1
120	0.9127387178389726	200	N2	1	2	L1
120	0.8831412768045065	200	N2	1	3	L1
130	0.9801147442520224	200	N2	1	1	L1
130	0.9276599803983754	200	N2	1	2	L1
130	0.8723034167457406	200	N2	1	3	L1
140	0.9717628703624644	200	N2	1	1	L1
140	0.9000863014650566	200	N2	1	2	L1
140	0.8869227557184302	200	N2	1	3	L1
150	1.0061402924062164	200	N2	1	1	L1
150	0.921280632289004	200	N2	1	2	L1
150	0.8886502520371057	200	N2	1	3	L1
160	1.0139853903139735	200	N2	1	1	L1
160	0.9220826246758852	200	N2	1	2	L1
160	0.8969010007274575	200	N2	1	3	L1
170	0.979583204423588	200	N2	1	1	L1
170	0.9145476548130465	200	N2	1	2	L1
170	0.860029332000373	200	N2	1	3	L1
180	1.01700201837346	200	N2	1	1	L1
180	0.9156820755333642	200	N2	1	2	L1
180	0.8817764976606055	200	N2	1	3	L1
0	0.0939712708851692	200	N2	2	1	L1
0	0.0714433277688663	200	N2	2	2	L1
10	0.1360764955916237	200	N2	2	1	L1
10	0.094298361313996	200	N2	2	2	L1
20	0.1157856199452651	200	N2	2	1	L1
20	0.1142688048694369	200	N2	2	2	L1
30	0.0943103456549393	200	N2	2	1	L1
30	0.107939500758221	200	N2	2	2	L1
40	0.2389616594532527	200	N2	2	1	L1
40	0.1836795063419548	200	N2	2	2	L1
50	0.2825999996401995	200	N2	2	1	L1
50	0.2748621142368688	200	N2	2	2	L1
60	0.3915118482417667	200	N2	2	1	L1
60	0.3862963757584345	200	N2	2	2	L1
70	0.4430002537064929	200	N2	2	1	L1
70	0.417517906411546	200	N2	2	2	L1
80	0.5233136359061678	200	N2	2	1	L1
80	0.4751421764898885	200	N2	2	2	L1
90	0.6003684076332146	200	N2	2	1	L1
90	0.5989536603810772	200	N2	2	2	L1
100	0.6586137946275334	200	N2	2	1	L1
100	0.5743585243509769	200	N2	2	2	L1
110	0.724024384364312	200	N2	2	1	L1
110	0.7059006575677036	200	N2	2	2	L1
120	0.7917312304877858	200	N2	2	1	L1
120	0.8040545510202765	200	N2	2	2	L1
130	0.8173946993754309	200	N2	2	1	L1
130	0.825094632057518	200	N2	2	2	L1
140	0.9027892804763452	200	N2	2	1	L1
140	0.8942002205935109	200	N2	2	2	L1
150	0.9374781031209358	200	N2	2	1	L1
150	0.8584975748623241	200	N2	2	2	L1
160	0.8954304772869	200	N2	2	1	L1
160	0.7660116146227677	200	N2	2	2	L1
170	0.9219578560043306	200	N2	2	1	L1
170	0.832185341517738	200	N2	2	2	L1
180	0.8284394988039817	200	N2	2	1	L1
180	0.8502456893229805	200	N2	2	2	L1
0	0.0119000042453589	200	N2	3	1	L1
0	0.0170911133908846	200	N2	3	2	L1
10	0.0032834668406659	200	N2	3	1	L1
10	0.0037337980320697	200	N2	3	2	L1
20	0.0046290924513979	200	N2	3	1	L1
20	0.0072215246561757	200	N2	3	2	L1
30	0.0126852525170988	200	N2	3	1	L1
30	0.0108115080609964	200	N2	3	2	L1
40	0.0125309505096553	200	N2	3	1	L1
40	0.0151631087697065	200	N2	3	2	L1
50	0.0165272729177778	200	N2	3	1	L1
50	0.0265679755725309	200	N2	3	2	L1
60	0.3833490582433274	200	N2	3	1	L1
60	0.0425666807525633	200	N2	3	2	L1
70	0.1000611849500121	200	N2	3	1	L1
70	0.0619324257419913	200	N2	3	2	L1
80	0.1601239061849637	200	N2	3	1	L1
80	0.0998675389206073	200	N2	3	2	L1
90	0.3275087896991593	200	N2	3	1	L1
90	0.1770356552631655	200	N2	3	2	L1
100	0.2725804750627489	200	N2	3	1	L1
100	0.1621697940630683	200	N2	3	2	L1
110	0.3908082599624817	200	N2	3	1	L1
110	0.2633009993799856	200	N2	3	2	L1
120	0.5188410825337233	200	N2	3	1	L1
120	0.3092164008483883	200	N2	3	2	L1
130	0.5269246813780343	200	N2	3	1	L1
130	0.4717620413573909	200	N2	3	2	L1
140	0.6222037802919529	200	N2	3	1	L1
140	0.4507043339220379	200	N2	3	2	L1
150	0.6647064799341288	200	N2	3	1	L1
150	0.5663386041423045	200	N2	3	2	L1
160	0.7209223590831428	200	N2	3	1	L1
160	0.5589788171819251	200	N2	3	2	L1
170	0.8187520172849938	200	N2	3	1	L1
170	0.6522724444723523	200	N2	3	2	L1
180	0.806403406649714	200	N2	3	1	L1
180	0.728319666269206	200	N2	3	2	L1
0	0.0857573149125512	200	N2	4	1	L1
0	0.0365434528175209	200	N2	4	2	L1
10	0.0129431020960644	200	N2	4	1	L1
10	0.023281686968895	200	N2	4	2	L1
20	0.0751422993927698	200	N2	4	1	L1
20	0.0571448867265909	200	N2	4	2	L1
30	0.1174282229676339	200	N2	4	1	L1
30	0.1264375268033388	200	N2	4	2	L1
40	0.3278640457054697	200	N2	4	1	L1
40	0.2535653156978835	200	N2	4	2	L1
50	0.358710135816105	200	N2	4	1	L1
50	0.3165389628603752	200	N2	4	2	L1
60	0.4236638058989687	200	N2	4	1	L1
60	0.3571801704602917	200	N2	4	2	L1
70	0.5330352910935386	200	N2	4	1	L1
70	0.4766751904614654	200	N2	4	2	L1
80	0.629456404485418	200	N2	4	1	L1
80	0.5886515699996103	200	N2	4	2	L1
90	0.7457677266504286	200	N2	4	1	L1
90	0.6460142404152807	200	N2	4	2	L1
100	0.7900088298096514	200	N2	4	1	L1
100	0.7422492553245356	200	N2	4	2	L1
110	0.8439764719099581	200	N2	4	1	L1
110	0.8067394981014384	200	N2	4	2	L1
120	0.8966553451133658	200	N2	4	1	L1
120	0.8042161818411672	200	N2	4	2	L1
130	0.9130397449284756	200	N2	4	1	L1
130	0.8327371978585258	200	N2	4	2	L1
140	0.8917997651017149	200	N2	4	1	L1
140	0.7724010575960285	200	N2	4	2	L1
150	0.9387787679041132	200	N2	4	1	L1
150	0.86028011241606	200	N2	4	2	L1
160	0.9491867288647676	200	N2	4	1	L1
160	0.8180177467073475	200	N2	4	2	L1
170	0.9407073414565796	200	N2	4	1	L1
170	0.8520153125512475	200	N2	4	2	L1
180	0.9252023159710916	200	N2	4	1	L1
180	0.8670060431780131	200	N2	4	2	L1
0	0.005958478772934	200	kynu-1	1	1	L1
0	0.0029301187432412	200	kynu-1	1	2	L1
0	0.005420854444136	200	kynu-1	1	3	L1
10	0.000783244232444	200	kynu-1	1	1	L1
10	0.0098815377704846	200	kynu-1	1	2	L1
10	0.0042675128724073	200	kynu-1	1	3	L1
20	0.0027790054519611	200	kynu-1	1	1	L1
20	0.0	200	kynu-1	1	2	L1
20	0.003435340291827	200	kynu-1	1	3	L1
30	0.0079558299359996	200	kynu-1	1	1	L1
30	0.0060257759912856	200	kynu-1	1	2	L1
30	0.0049771278470661	200	kynu-1	1	3	L1
40	0.0082292066198378	200	kynu-1	1	1	L1
40	0.0072212592914472	200	kynu-1	1	2	L1
40	0.0077855010277404	200	kynu-1	1	3	L1
50	0.0210431967886198	200	kynu-1	1	1	L1
50	0.0069790341653759	200	kynu-1	1	2	L1
50	0.0048391217817151	200	kynu-1	1	3	L1
60	0.0056625199392747	200	kynu-1	1	1	L1
60	0.0128283407475862	200	kynu-1	1	2	L1
60	0.005267218684741	200	kynu-1	1	3	L1
70	0.0138965915511411	200	kynu-1	1	1	L1
70	0.0150247658548139	200	kynu-1	1	2	L1
70	0.001992960879586	200	kynu-1	1	3	L1
80	0.0162274915899685	200	kynu-1	1	1	L1
80	0.0139749891958514	200	kynu-1	1	2	L1
80	0.0028253249026067	200	kynu-1	1	3	L1
90	0.0174369915770219	200	kynu-1	1	1	L1
90	0.01741894004103	200	kynu-1	1	2	L1
90	0.0051091858819983	200	kynu-1	1	3	L1
100	0.013872978643234	200	kynu-1	1	1	L1
100	0.0212848288203998	200	kynu-1	1	2	L1
100	0.0125866072931087	200	kynu-1	1	3	L1
110	0.0147719692297323	200	kynu-1	1	1	L1
110	0.0139102975111778	200	kynu-1	1	2	L1
110	0.0097110291008108	200	kynu-1	1	3	L1
120	0.0233246996993031	200	kynu-1	1	1	L1
120	0.0172213284075434	200	kynu-1	1	2	L1
120	0.0045255866089852	200	kynu-1	1	3	L1
130	0.028845265648383	200	kynu-1	1	1	L1
130	0.0158563312423233	200	kynu-1	1	2	L1
130	0.0064815862018661	200	kynu-1	1	3	L1
140	0.0295116409679623	200	kynu-1	1	1	L1
140	0.015769812385913	200	kynu-1	1	2	L1
140	0.0054369692262656	200	kynu-1	1	3	L1
150	0.0089988737969763	200	kynu-1	1	1	L1
150	0.015571686150692	200	kynu-1	1	2	L1
150	0.0081348996139455	200	kynu-1	1	3	L1
160	0.0226033461706965	200	kynu-1	1	1	L1
160	0.0065457960293995	200	kynu-1	1	2	L1
160	0.0187064395725653	200	kynu-1	1	3	L1
170	0.0222693423484843	200	kynu-1	1	1	L1
170	0.0209071653715683	200	kynu-1	1	2	L1
170	0.0061281951590713	200	kynu-1	1	3	L1
180	0.0227981599926199	200	kynu-1	1	1	L1
180	0.0074488855485737	200	kynu-1	1	2	L1
180	0.0132151954306059	200	kynu-1	1	3	L1
0	0.0166058615789138	200	kynu-1	2	1	L1
0	0.006576386464962	200	kynu-1	2	2	L1
10	0.0057836145216069	200	kynu-1	2	1	L1
10	0.0078836843385752	200	kynu-1	2	2	L1
20	0.0430001670570929	200	kynu-1	2	1	L1
20	0.0206354692798689	200	kynu-1	2	2	L1
30	0.0295130270531476	200	kynu-1	2	1	L1
30	0.0421810732236343	200	kynu-1	2	2	L1
40	0.0390085490302268	200	kynu-1	2	1	L1
40	0.0279795334478435	200	kynu-1	2	2	L1
50	0.0203342175369731	200	kynu-1	2	1	L1
50	0.0321702766368169	200	kynu-1	2	2	L1
60	0.0530339241625546	200	kynu-1	2	1	L1
60	0.0415019890644464	200	kynu-1	2	2	L1
70	0.0581181240002675	200	kynu-1	2	1	L1
70	0.0520598141576959	200	kynu-1	2	2	L1
80	0.0454981165199093	200	kynu-1	2	1	L1
80	0.0285632132998996	200	kynu-1	2	2	L1
90	0.0436353187555215	200	kynu-1	2	1	L1
90	0.0631490438333934	200	kynu-1	2	2	L1
100	0.0357406664588592	200	kynu-1	2	1	L1
100	0.0448091541575229	200	kynu-1	2	2	L1
110	0.0471797289396876	200	kynu-1	2	1	L1
110	0.0467785160035165	200	kynu-1	2	2	L1
120	0.0350172846314971	200	kynu-1	2	1	L1
120	0.0552983872565713	200	kynu-1	2	2	L1
130	0.0435286686593521	200	kynu-1	2	1	L1
130	0.0502889093992468	200	kynu-1	2	2	L1
140	0.0556581662340393	200	kynu-1	2	1	L1
140	0.0548198734535715	200	kynu-1	2	2	L1
150	0.0427853473710677	200	kynu-1	2	1	L1
150	0.0338659638131694	200	kynu-1	2	2	L1
160	0.0434634922347126	200	kynu-1	2	1	L1
160	0.0370596144775138	200	kynu-1	2	2	L1
170	0.0490254211749579	200	kynu-1	2	1	L1
170	0.0516095682907522	200	kynu-1	2	2	L1
180	0.0471253395032676	200	kynu-1	2	1	L1
180	0.0340122165406307	200	kynu-1	2	2	L1
0	0.0112801905687454	200	kynu-1	3	1	L1
0	0.0005602059389884	200	kynu-1	3	2	L1
10	0.0	200	kynu-1	3	1	L1
10	0.000152789136569	200	kynu-1	3	2	L1
20	0.0	200	kynu-1	3	1	L1
20	0.0	200	kynu-1	3	2	L1
30	0.0	200	kynu-1	3	1	L1
30	0.0	200	kynu-1	3	2	L1
40	0.0	200	kynu-1	3	1	L1
40	0.0	200	kynu-1	3	2	L1
50	0.0	200	kynu-1	3	1	L1
50	0.0	200	kynu-1	3	2	L1
60	0.0	200	kynu-1	3	1	L1
60	0.0	200	kynu-1	3	2	L1
70	0.0	200	kynu-1	3	1	L1
70	0.0	200	kynu-1	3	2	L1
80	0.0	200	kynu-1	3	1	L1
80	0.0	200	kynu-1	3	2	L1
90	0.0	200	kynu-1	3	1	L1
90	0.0	200	kynu-1	3	2	L1
100	0.0	200	kynu-1	3	1	L1
100	0.0	200	kynu-1	3	2	L1
110	0.0	200	kynu-1	3	1	L1
110	0.0004984145308176	200	kynu-1	3	2	L1
120	0.0011536094892787	200	kynu-1	3	1	L1
120	0.0	200	kynu-1	3	2	L1
130	0.0011850282292786	200	kynu-1	3	1	L1
130	0.0	200	kynu-1	3	2	L1
140	0.0003958207726578	200	kynu-1	3	1	L1
140	0.0	200	kynu-1	3	2	L1
150	0.0035222361059117	200	kynu-1	3	1	L1
150	0.0	200	kynu-1	3	2	L1
160	0.0001702324656351	200	kynu-1	3	1	L1
160	0.0	200	kynu-1	3	2	L1
170	0.0023929603322679	200	kynu-1	3	1	L1
170	0.0	200	kynu-1	3	2	L1
180	0.0008584686875631	200	kynu-1	3	1	L1
180	0.0	200	kynu-1	3	2	L1
0	0.0046127797510486	200	N2	1	1	L2
0	0.0	200	N2	1	2	L2
0	0.0	200	N2	1	3	L2
10	0.0015280656164758	200	N2	1	1	L2
10	0.0320415163736248	200	N2	1	2	L2
10	0.0019224559831914	200	N2	1	3	L2
20	0.0076054678895485	200	N2	1	1	L2
20	0.0018808228406974	200	N2	1	2	L2
20	0.0034586751926846	200	N2	1	3	L2
30	0.0051123265657516	200	N2	1	1	L2
30	0.0304147172529616	200	N2	1	2	L2
30	0.0041572547951114	200	N2	1	3	L2
40	0.0023647728941837	200	N2	1	1	L2
40	0.023996016811233	200	N2	1	2	L2
40	0.0113436998298936	200	N2	1	3	L2
50	0.0833506691272359	200	N2	1	1	L2
50	0.0528114628442437	200	N2	1	2	L2
50	0.0249453352407458	200	N2	1	3	L2
60	0.0686827830045111	200	N2	1	1	L2
60	0.0970691295707756	200	N2	1	2	L2
60	0.0830263548038998	200	N2	1	3	L2
70	0.04107471374362	200	N2	1	1	L2
70	0.0632940511598389	200	N2	1	2	L2
70	0.0553951919568508	200	N2	1	3	L2
80	0.0745885457738648	200	N2	1	1	L2
80	0.1124745885523567	200	N2	1	2	L2
80	0.0709137200715298	200	N2	1	3	L2
90	0.0686683969184379	200	N2	1	1	L2
90	0.0584965166664367	200	N2	1	2	L2
90	0.1258188835449689	200	N2	1	3	L2
100	0.1186623439934796	200	N2	1	1	L2
100	0.1173161760081202	200	N2	1	2	L2
100	0.1342276703511025	200	N2	1	3	L2
110	0.0967429943128273	200	N2	1	1	L2
110	0.1234663043362489	200	N2	1	2	L2
110	0.1089504900802771	200	N2	1	3	L2
120	0.1506064011353584	200	N2	1	1	L2
120	0.1543615174610683	200	N2	1	2	L2
120	0.1071902505806854	200	N2	1	3	L2
130	0.1123301089287536	200	N2	1	1	L2
130	0.1049645308913318	200	N2	1	2	L2
130	0.1250096136670066	200	N2	1	3	L2
140	0.1429295739032289	200	N2	1	1	L2
140	0.1445022777803891	200	N2	1	2	L2
140	0.0831115327678462	200	N2	1	3	L2
150	0.1034727373112417	200	N2	1	1	L2
150	0.12830932339285	200	N2	1	2	L2
150	0.1199046631458976	200	N2	1	3	L2
160	0.1430983856199225	200	N2	1	1	L2
160	0.1836409381478222	200	N2	1	2	L2
160	0.1357586807140812	200	N2	1	3	L2
170	0.1829402510267975	200	N2	1	1	L2
170	0.1955603658416544	200	N2	1	2	L2
170	0.1542168011401124	200	N2	1	3	L2
180	0.1773762544486451	200	N2	1	1	L2
180	0.1978752583889991	200	N2	1	2	L2
180	0.1060895969687765	200	N2	1	3	L2
0	0.0	200	N2	2	1	L2
0	0.0091096097752883	200	N2	2	2	L2
10	0.0347390688284882	200	N2	2	1	L2
10	0.0157472085394982	200	N2	2	2	L2
20	0.0105517552078471	200	N2	2	1	L2
20	0.0100032995293181	200	N2	2	2	L2
30	0.0120557142984482	200	N2	2	1	L2
30	0.020761186674298	200	N2	2	2	L2
40	0.0364238243484055	200	N2	2	1	L2
40	0.042170540689132	200	N2	2	2	L2
50	0.0282530281711721	200	N2	2	1	L2
50	0.0734372021143789	200	N2	2	2	L2
60	0.0809839786934957	200	N2	2	1	L2
60	0.1332042418423775	200	N2	2	2	L2
70	0.1361106962759058	200	N2	2	1	L2
70	0.1436072316018652	200	N2	2	2	L2
80	0.1065272131139352	200	N2	2	1	L2
80	0.2116158651488296	200	N2	2	2	L2
90	0.1686149293488033	200	N2	2	1	L2
90	0.1896951432356026	200	N2	2	2	L2
100	0.1442571243301194	200	N2	2	1	L2
100	0.1742821843763111	200	N2	2	2	L2
110	0.1537864696333279	200	N2	2	1	L2
110	0.158730568472414	200	N2	2	2	L2
120	0.1420395597558517	200	N2	2	1	L2
120	0.1795968793424684	200	N2	2	2	L2
130	0.1136436052384469	200	N2	2	1	L2
130	0.143106895467999	200	N2	2	2	L2
140	0.1429732343801352	200	N2	2	1	L2
140	0.1396375201017119	200	N2	2	2	L2
150	0.1794605629807964	200	N2	2	1	L2
150	0.2328832767646805	200	N2	2	2	L2
160	0.169337183459151	200	N2	2	1	L2
160	0.2824262847344774	200	N2	2	2	L2
170	0.1611652244706417	200	N2	2	1	L2
170	0.2556040017966267	200	N2	2	2	L2
180	0.2353881268708042	200	N2	2	1	L2
180	0.3360842994143543	200	N2	2	2	L2
0	0.0006073532145529	200	N2	3	1	L2
0	0.015134331358989	200	N2	3	2	L2
10	0.0299617987138627	200	N2	3	1	L2
10	0.0358331396797875	200	N2	3	2	L2
20	0.0132212417501015	200	N2	3	1	L2
20	0.0184972323758396	200	N2	3	2	L2
30	0.026092078074166	200	N2	3	1	L2
30	0.0134727292680776	200	N2	3	2	L2
40	0.0384255705190652	200	N2	3	1	L2
40	0.0318250280753197	200	N2	3	2	L2
50	0.0402474399683113	200	N2	3	1	L2
50	0.059610382564667	200	N2	3	2	L2
60	0.1076304155022878	200	N2	3	1	L2
60	0.119766285526212	200	N2	3	2	L2
70	0.0878567747693881	200	N2	3	1	L2
70	0.1256124189975044	200	N2	3	2	L2
80	0.141670501191358	200	N2	3	1	L2
80	0.1454427010479813	200	N2	3	2	L2
90	0.1657171725848958	200	N2	3	1	L2
90	0.130312284732602	200	N2	3	2	L2
100	0.1808570637579687	200	N2	3	1	L2
100	0.2207589455569261	200	N2	3	2	L2
110	0.1959441909784186	200	N2	3	1	L2
110	0.2177277562228419	200	N2	3	2	L2
120	0.153654996301476	200	N2	3	1	L2
120	0.1686162767367528	200	N2	3	2	L2
130	0.1478958579791584	200	N2	3	1	L2
130	0.2035312751564343	200	N2	3	2	L2
140	0.2130052763070669	200	N2	3	1	L2
140	0.288049905716648	200	N2	3	2	L2
150	0.2133201186389071	200	N2	3	1	L2
150	0.2792921052717387	200	N2	3	2	L2
160	0.3333161668043354	200	N2	3	1	L2
160	0.3525195636371777	200	N2	3	2	L2
170	0.2902240431970683	200	N2	3	1	L2
170	0.3195983044064164	200	N2	3	2	L2
180	0.2924745468912713	200	N2	3	1	L2
180	0.4048279259818584	200	N2	3	2	L2
0	0.0003028408314857	200	N2	4	1	L2
0	0.0009367414372691	200	N2	4	2	L2
10	0.0115564940648046	200	N2	4	1	L2
10	0.0033988146068009	200	N2	4	2	L2
20	0.0365415359454619	200	N2	4	1	L2
20	0.0426261082709269	200	N2	4	2	L2
30	0.0383553184215945	200	N2	4	1	L2
30	0.0381489691220582	200	N2	4	2	L2
40	0.0872475405945941	200	N2	4	1	L2
40	0.0875730550835443	200	N2	4	2	L2
50	0.0994856492893649	200	N2	4	1	L2
50	0.125552096107468	200	N2	4	2	L2
60	0.189008757273679	200	N2	4	1	L2
60	0.1652500152405189	200	N2	4	2	L2
70	0.24514808157316	200	N2	4	1	L2
70	0.201854837413604	200	N2	4	2	L2
80	0.2210922487241206	200	N2	4	1	L2
80	0.2503955464628154	200	N2	4	2	L2
90	0.2415444779999096	200	N2	4	1	L2
90	0.2414749950396661	200	N2	4	2	L2
100	0.2676160803583245	200	N2	4	1	L2
100	0.222308791193623	200	N2	4	2	L2
110	0.2493492158661613	200	N2	4	1	L2
110	0.2629967637239245	200	N2	4	2	L2
120	0.225319040125656	200	N2	4	1	L2
120	0.2930111445963508	200	N2	4	2	L2
130	0.2879534560482153	200	N2	4	1	L2
130	0.3487514668691427	200	N2	4	2	L2
140	0.3283220486480016	200	N2	4	1	L2
140	0.4054141767788778	200	N2	4	2	L2
150	0.3815693158075152	200	N2	4	1	L2
150	0.4979556890654268	200	N2	4	2	L2
160	0.3768416212143963	200	N2	4	1	L2
160	0.4900026083957991	200	N2	4	2	L2
170	0.4311160760858695	200	N2	4	1	L2
170	0.514056362793285	200	N2	4	2	L2
180	0.4764399553948625	200	N2	4	1	L2
180	0.4865373448228008	200	N2	4	2	L2
0	0.0	200	kynu-1	1	1	L2
0	0.0	200	kynu-1	1	2	L2
0	0.0	200	kynu-1	1	3	L2
10	0.0	200	kynu-1	1	1	L2
10	0.0	200	kynu-1	1	2	L2
10	0.0	200	kynu-1	1	3	L2
20	0.0	200	kynu-1	1	1	L2
20	0.0	200	kynu-1	1	2	L2
20	0.0	200	kynu-1	1	3	L2
30	0.0	200	kynu-1	1	1	L2
30	0.0162548631741471	200	kynu-1	1	2	L2
30	0.0	200	kynu-1	1	3	L2
40	0.0	200	kynu-1	1	1	L2
40	0.0	200	kynu-1	1	2	L2
40	0.0	200	kynu-1	1	3	L2
50	0.0	200	kynu-1	1	1	L2
50	0.0	200	kynu-1	1	2	L2
50	0.0	200	kynu-1	1	3	L2
60	0.0	200	kynu-1	1	1	L2
60	0.0	200	kynu-1	1	2	L2
60	0.0	200	kynu-1	1	3	L2
70	0.0	200	kynu-1	1	1	L2
70	0.0	200	kynu-1	1	2	L2
70	0.0	200	kynu-1	1	3	L2
80	0.0	200	kynu-1	1	1	L2
80	0.0	200	kynu-1	1	2	L2
80	0.0002991408412322	200	kynu-1	1	3	L2
90	0.0	200	kynu-1	1	1	L2
90	0.0	200	kynu-1	1	2	L2
90	0.0	200	kynu-1	1	3	L2
100	0.0	200	kynu-1	1	1	L2
100	0.0	200	kynu-1	1	2	L2
100	0.0	200	kynu-1	1	3	L2
110	0.0	200	kynu-1	1	1	L2
110	0.0	200	kynu-1	1	2	L2
110	0.0	200	kynu-1	1	3	L2
120	0.0	200	kynu-1	1	1	L2
120	0.0	200	kynu-1	1	2	L2
120	0.0	200	kynu-1	1	3	L2
130	0.0	200	kynu-1	1	1	L2
130	0.0	200	kynu-1	1	2	L2
130	0.0	200	kynu-1	1	3	L2
140	0.0	200	kynu-1	1	1	L2
140	0.0	200	kynu-1	1	2	L2
140	0.0	200	kynu-1	1	3	L2
150	0.0	200	kynu-1	1	1	L2
150	0.0	200	kynu-1	1	2	L2
150	0.0	200	kynu-1	1	3	L2
160	0.0	200	kynu-1	1	1	L2
160	0.0	200	kynu-1	1	2	L2
160	0.0	200	kynu-1	1	3	L2
170	0.0	200	kynu-1	1	1	L2
170	0.0	200	kynu-1	1	2	L2
170	0.0	200	kynu-1	1	3	L2
180	0.0	200	kynu-1	1	1	L2
180	0.0	200	kynu-1	1	2	L2
180	0.0	200	kynu-1	1	3	L2
0	0.0	200	kynu-1	2	1	L2
0	0.0	200	kynu-1	2	2	L2
10	0.0	200	kynu-1	2	1	L2
10	0.0	200	kynu-1	2	2	L2
20	0.0	200	kynu-1	2	1	L2
20	0.0	200	kynu-1	2	2	L2
30	0.0	200	kynu-1	2	1	L2
30	0.0	200	kynu-1	2	2	L2
40	0.0	200	kynu-1	2	1	L2
40	0.0	200	kynu-1	2	2	L2
50	0.0	200	kynu-1	2	1	L2
50	0.0	200	kynu-1	2	2	L2
60	0.0	200	kynu-1	2	1	L2
60	0.0	200	kynu-1	2	2	L2
70	0.0	200	kynu-1	2	1	L2
70	0.0	200	kynu-1	2	2	L2
80	0.0	200	kynu-1	2	1	L2
80	0.0	200	kynu-1	2	2	L2
90	0.0	200	kynu-1	2	1	L2
90	0.0	200	kynu-1	2	2	L2
100	0.0	200	kynu-1	2	1	L2
100	0.0006093802710412	200	kynu-1	2	2	L2
110	0.0	200	kynu-1	2	1	L2
110	0.0	200	kynu-1	2	2	L2
120	0.0	200	kynu-1	2	1	L2
120	0.0	200	kynu-1	2	2	L2
130	0.0	200	kynu-1	2	1	L2
130	0.0	200	kynu-1	2	2	L2
140	0.0	200	kynu-1	2	1	L2
140	0.0	200	kynu-1	2	2	L2
150	0.0	200	kynu-1	2	1	L2
150	0.0	200	kynu-1	2	2	L2
160	0.0	200	kynu-1	2	1	L2
160	0.0	200	kynu-1	2	2	L2
170	0.0	200	kynu-1	2	1	L2
170	0.0	200	kynu-1	2	2	L2
180	0.0	200	kynu-1	2	1	L2
180	0.0	200	kynu-1	2	2	L2
0	0.0006882872311856	200	kynu-1	3	1	L2
0	0.0015245160147976	200	kynu-1	3	2	L2
10	0.0071011629361003	200	kynu-1	3	1	L2
10	0.0113128785068319	200	kynu-1	3	2	L2
20	0.0184533308176741	200	kynu-1	3	1	L2
20	0.0148409475747525	200	kynu-1	3	2	L2
30	0.0031924736648586	200	kynu-1	3	1	L2
30	0.0228366478185837	200	kynu-1	3	2	L2
40	0.01654365974682	200	kynu-1	3	1	L2
40	0.0124356632850656	200	kynu-1	3	2	L2
50	0.0127219348084631	200	kynu-1	3	1	L2
50	0.0256667861653803	200	kynu-1	3	2	L2
60	0.0175225422938586	200	kynu-1	3	1	L2
60	0.0080632145634792	200	kynu-1	3	2	L2
70	0.0255023525464753	200	kynu-1	3	1	L2
70	0.0300860948244815	200	kynu-1	3	2	L2
80	0.024402584859745	200	kynu-1	3	1	L2
80	0.0369760872584862	200	kynu-1	3	2	L2
90	0.0134823044386069	200	kynu-1	3	1	L2
90	0.017999423790546	200	kynu-1	3	2	L2
100	0.010361286386723	200	kynu-1	3	1	L2
100	0.025962012794514	200	kynu-1	3	2	L2
110	0.0139489489028191	200	kynu-1	3	1	L2
110	0.0494420403642749	200	kynu-1	3	2	L2
120	0.0096129113263133	200	kynu-1	3	1	L2
120	0.0303935663601892	200	kynu-1	3	2	L2
130	0.0158934904819414	200	kynu-1	3	1	L2
130	0.0485496244975886	200	kynu-1	3	2	L2
140	0.0113484012919616	200	kynu-1	3	1	L2
140	0.0377682442036898	200	kynu-1	3	2	L2
150	0.0154759620688866	200	kynu-1	3	1	L2
150	0.0338432757658341	200	kynu-1	3	2	L2
160	0.0221099617770684	200	kynu-1	3	1	L2
160	0.0355508785877691	200	kynu-1	3	2	L2
170	0.0153799755891438	200	kynu-1	3	1	L2
170	0.0309231119804419	200	kynu-1	3	2	L2
180	0.0206647780445672	200	kynu-1	3	1	L2
180	0.0256344714155117	200	kynu-1	3	2	L2
0	0.0	200	kynu-1	4	1	L2
0	0.0042940136981139	200	kynu-1	4	2	L2
0	0.0	200	kynu-1	4	3	L2
10	0.0017903723994418	200	kynu-1	4	1	L2
10	0.0050017982867393	200	kynu-1	4	2	L2
10	0.0	200	kynu-1	4	3	L2
20	0.0	200	kynu-1	4	1	L2
20	0.0	200	kynu-1	4	2	L2
20	0.0	200	kynu-1	4	3	L2
30	0.0	200	kynu-1	4	1	L2
30	0.0046381174598391	200	kynu-1	4	2	L2
30	0.0	200	kynu-1	4	3	L2
40	0.0	200	kynu-1	4	1	L2
40	0.0031405502111881	200	kynu-1	4	2	L2
40	0.0	200	kynu-1	4	3	L2
50	0.0	200	kynu-1	4	1	L2
50	0.0001355941008684	200	kynu-1	4	2	L2
50	0.0	200	kynu-1	4	3	L2
60	0.0	200	kynu-1	4	1	L2
60	0.0	200	kynu-1	4	2	L2
60	0.0	200	kynu-1	4	3	L2
70	0.0	200	kynu-1	4	1	L2
70	0.0003646637843167	200	kynu-1	4	2	L2
70	0.0005050188189497	200	kynu-1	4	3	L2
80	0.0014881829483598	200	kynu-1	4	1	L2
80	0.0039331782477903	200	kynu-1	4	2	L2
80	0.0003603929760169	200	kynu-1	4	3	L2
90	6.852434506994912e-05	200	kynu-1	4	1	L2
90	0.0002299860703403	200	kynu-1	4	2	L2
90	0.0	200	kynu-1	4	3	L2
100	0.0	200	kynu-1	4	1	L2
100	0.0	200	kynu-1	4	2	L2
100	0.0002319244737643	200	kynu-1	4	3	L2
110	0.0009466529292446	200	kynu-1	4	1	L2
110	0.0007353712351333	200	kynu-1	4	2	L2
110	0.0	200	kynu-1	4	3	L2
120	0.0	200	kynu-1	4	1	L2
120	0.0061487259420109	200	kynu-1	4	2	L2
120	0.0	200	kynu-1	4	3	L2
130	0.0	200	kynu-1	4	1	L2
130	0.0041907952363826	200	kynu-1	4	2	L2
130	0.0	200	kynu-1	4	3	L2
140	0.0	200	kynu-1	4	1	L2
140	0.0014118346551304	200	kynu-1	4	2	L2
140	0.0	200	kynu-1	4	3	L2
150	0.0	200	kynu-1	4	1	L2
150	0.0028061723043264	200	kynu-1	4	2	L2
150	4.388333461306188e-05	200	kynu-1	4	3	L2
160	0.0	200	kynu-1	4	1	L2
160	0.0	200	kynu-1	4	2	L2
160	0.0011542557418961	200	kynu-1	4	3	L2
170	0.0	200	kynu-1	4	1	L2
170	0.0	200	kynu-1	4	2	L2
170	0.0	200	kynu-1	4	3	L2
180	0.0	200	kynu-1	4	1	L2
180	0.0	200	kynu-1	4	2	L2
180	0.0004568607449538	200	kynu-1	4	3	L2
0	0.0063418847595411	200	N2	1	1	L3
0	0.0017048169026067	200	N2	1	2	L3
0	0.0	200	N2	1	3	L3
10	0.01675118015637	200	N2	1	1	L3
10	0.0261818561362394	200	N2	1	2	L3
10	0.0	200	N2	1	3	L3
20	0.0047633008147484	200	N2	1	1	L3
20	0.0048137522023589	200	N2	1	2	L3
20	0.0	200	N2	1	3	L3
30	0.0056811736624389	200	N2	1	1	L3
30	0.0027318443264393	200	N2	1	2	L3
30	0.0	200	N2	1	3	L3
40	0.0109107539338562	200	N2	1	1	L3
40	0.0272199664582102	200	N2	1	2	L3
40	0.0	200	N2	1	3	L3
50	0.0475475268696394	200	N2	1	1	L3
50	0.0401963312296143	200	N2	1	2	L3
50	0.0	200	N2	1	3	L3
60	0.074009446088802	200	N2	1	1	L3
60	0.0737119978091464	200	N2	1	2	L3
60	0.0	200	N2	1	3	L3
70	0.1070024850597475	200	N2	1	1	L3
70	0.1437004233639897	200	N2	1	2	L3
70	0.0	200	N2	1	3	L3
80	0.0983246711134962	200	N2	1	1	L3
80	0.199674108119471	200	N2	1	2	L3
80	0.0	200	N2	1	3	L3
90	0.1742071391916829	200	N2	1	1	L3
90	0.1506528444930437	200	N2	1	2	L3
90	0.0	200	N2	1	3	L3
100	0.1929767392553095	200	N2	1	1	L3
100	0.152537587475156	200	N2	1	2	L3
100	0.0	200	N2	1	3	L3
110	0.2196956953884225	200	N2	1	1	L3
110	0.1600698522748093	200	N2	1	2	L3
110	0.0	200	N2	1	3	L3
120	0.1063894098599055	200	N2	1	1	L3
120	0.1487231229121094	200	N2	1	2	L3
120	0.0	200	N2	1	3	L3
130	0.1459023965854499	200	N2	1	1	L3
130	0.1738698645239197	200	N2	1	2	L3
130	0.0	200	N2	1	3	L3
140	0.1784170451767839	200	N2	1	1	L3
140	0.2730400834753307	200	N2	1	2	L3
140	0.0	200	N2	1	3	L3
150	0.165356137752856	200	N2	1	1	L3
150	0.2404163571371493	200	N2	1	2	L3
150	0.0	200	N2	1	3	L3
160	0.2260313230098704	200	N2	1	1	L3
160	0.2558067921773537	200	N2	1	2	L3
160	0.0	200	N2	1	3	L3
170	0.2507116573230873	200	N2	1	1	L3
170	0.2996461501613467	200	N2	1	2	L3
170	0.0	200	N2	1	3	L3
180	0.3437442306550426	200	N2	1	1	L3
180	0.320921695093926	200	N2	1	2	L3
180	0.0	200	N2	1	3	L3
0	0.0	200	N2	2	1	L3
0	3.144412217205357e-05	200	N2	2	2	L3
0	0.0	200	N2	2	3	L3
10	0.0208781844033436	200	N2	2	1	L3
10	0.0003113185895533	200	N2	2	2	L3
10	0.0081347745637805	200	N2	2	3	L3
20	0.0099797408510902	200	N2	2	1	L3
20	0.0079190592859174	200	N2	2	2	L3
20	0.0229167035576181	200	N2	2	3	L3
30	0.0205716851864212	200	N2	2	1	L3
30	0.0329766457666973	200	N2	2	2	L3
30	0.0288409033357681	200	N2	2	3	L3
40	0.0828933902750967	200	N2	2	1	L3
40	0.0496620983245922	200	N2	2	2	L3
40	0.0616766566790651	200	N2	2	3	L3
50	0.0632111327185378	200	N2	2	1	L3
50	0.1009547295471176	200	N2	2	2	L3
50	0.0804465213372501	200	N2	2	3	L3
60	0.1378766585531797	200	N2	2	1	L3
60	0.2136496448761926	200	N2	2	2	L3
60	0.1415668694876799	200	N2	2	3	L3
70	0.1557417071625774	200	N2	2	1	L3
70	0.1735751052681186	200	N2	2	2	L3
70	0.1819833541992466	200	N2	2	3	L3
80	0.0997794433069017	200	N2	2	1	L3
80	0.2146363928046309	200	N2	2	2	L3
80	0.1218556650541175	200	N2	2	3	L3
90	0.1424120361316497	200	N2	2	1	L3
90	0.1609739399769842	200	N2	2	2	L3
90	0.2125422714715382	200	N2	2	3	L3
100	0.2001676817389582	200	N2	2	1	L3
100	0.199473718152063	200	N2	2	2	L3
100	0.1917778384292424	200	N2	2	3	L3
110	0.151591268985694	200	N2	2	1	L3
110	0.1882206511806738	200	N2	2	2	L3
110	0.2688796005800991	200	N2	2	3	L3
120	0.2152812493358362	200	N2	2	1	L3
120	0.222634067355714	200	N2	2	2	L3
120	0.209047936528556	200	N2	2	3	L3
130	0.1826965496114752	200	N2	2	1	L3
130	0.2348832320453469	200	N2	2	2	L3
130	0.2829057625161285	200	N2	2	3	L3
140	0.3030589118233021	200	N2	2	1	L3
140	0.3039690800304351	200	N2	2	2	L3
140	0.3560778760345726	200	N2	2	3	L3
150	0.3231083210947458	200	N2	2	1	L3
150	0.239070373447774	200	N2	2	2	L3
150	0.2819634421101267	200	N2	2	3	L3
160	0.2463626186944284	200	N2	2	1	L3
160	0.2616630486676331	200	N2	2	2	L3
160	0.3674171337178847	200	N2	2	3	L3
170	0.3548284826634167	200	N2	2	1	L3
170	0.3635142564855684	200	N2	2	2	L3
170	0.367905873836825	200	N2	2	3	L3
180	0.3074411840562666	200	N2	2	1	L3
180	0.3521843298753709	200	N2	2	2	L3
180	0.3885351708809181	200	N2	2	3	L3
0	0.0026297796584871	200	N2	3	1	L3
0	0.0257978543833487	200	N2	3	2	L3
10	0.060754599946903	200	N2	3	1	L3
10	0.0868713370838855	200	N2	3	2	L3
20	0.0049002970579558	200	N2	3	1	L3
20	0.0635915999294829	200	N2	3	2	L3
30	0.0102363743461007	200	N2	3	1	L3
30	0.0874320593893941	200	N2	3	2	L3
40	0.0979160328985081	200	N2	3	1	L3
40	0.2251055850496167	200	N2	3	2	L3
50	0.0909010951439614	200	N2	3	1	L3
50	0.248657446594629	200	N2	3	2	L3
60	0.0825379197967743	200	N2	3	1	L3
60	0.1894510699906266	200	N2	3	2	L3
70	0.0557485512669237	200	N2	3	1	L3
70	0.143315220968204	200	N2	3	2	L3
80	0.1140176712941612	200	N2	3	1	L3
80	0.1236264900941674	200	N2	3	2	L3
90	0.1233498294919999	200	N2	3	1	L3
90	0.315012863390494	200	N2	3	2	L3
100	0.2072455851997583	200	N2	3	1	L3
100	0.3630962289271661	200	N2	3	2	L3
110	0.1524447727479537	200	N2	3	1	L3
110	0.3773157192926628	200	N2	3	2	L3
120	0.2837125594349431	200	N2	3	1	L3
120	0.3928001606044449	200	N2	3	2	L3
130	0.2547283721055616	200	N2	3	1	L3
130	0.3968122263507474	200	N2	3	2	L3
140	0.478655182509736	200	N2	3	1	L3
140	0.6227130316462334	200	N2	3	2	L3
150	0.3866622924729641	200	N2	3	1	L3
150	0.7020808969983179	200	N2	3	2	L3
160	0.492389628772528	200	N2	3	1	L3
160	0.6878680843379803	200	N2	3	2	L3
170	0.5385612624785752	200	N2	3	1	L3
170	0.5837540821474665	200	N2	3	2	L3
180	0.4470920409794695	200	N2	3	1	L3
180	0.5055622585238486	200	N2	3	2	L3
0	0.0	200	kynu-1	1	1	L3
0	0.0	200	kynu-1	1	2	L3
0	0.0	200	kynu-1	1	3	L3
10	0.0	200	kynu-1	1	1	L3
10	0.0	200	kynu-1	1	2	L3
10	0.0	200	kynu-1	1	3	L3
20	0.0	200	kynu-1	1	1	L3
20	0.0	200	kynu-1	1	2	L3
20	0.0	200	kynu-1	1	3	L3
30	0.0	200	kynu-1	1	1	L3
30	0.0	200	kynu-1	1	2	L3
30	0.0	200	kynu-1	1	3	L3
40	0.0	200	kynu-1	1	1	L3
40	0.0	200	kynu-1	1	2	L3
40	0.0	200	kynu-1	1	3	L3
50	0.0	200	kynu-1	1	1	L3
50	0.0	200	kynu-1	1	2	L3
50	0.0	200	kynu-1	1	3	L3
60	0.0	200	kynu-1	1	1	L3
60	0.0	200	kynu-1	1	2	L3
60	0.0	200	kynu-1	1	3	L3
70	0.0	200	kynu-1	1	1	L3
70	0.0	200	kynu-1	1	2	L3
70	0.0	200	kynu-1	1	3	L3
80	0.0	200	kynu-1	1	1	L3
80	0.0	200	kynu-1	1	2	L3
80	0.0	200	kynu-1	1	3	L3
90	0.0	200	kynu-1	1	1	L3
90	0.0001485485772444	200	kynu-1	1	2	L3
90	0.0	200	kynu-1	1	3	L3
100	0.0	200	kynu-1	1	1	L3
100	0.0	200	kynu-1	1	2	L3
100	0.0	200	kynu-1	1	3	L3
110	0.0	200	kynu-1	1	1	L3
110	0.0	200	kynu-1	1	2	L3
110	0.0	200	kynu-1	1	3	L3
120	0.0	200	kynu-1	1	1	L3
120	0.0	200	kynu-1	1	2	L3
120	0.0	200	kynu-1	1	3	L3
130	0.0	200	kynu-1	1	1	L3
130	0.0	200	kynu-1	1	2	L3
130	0.0	200	kynu-1	1	3	L3
140	0.0	200	kynu-1	1	1	L3
140	0.0	200	kynu-1	1	2	L3
140	0.0	200	kynu-1	1	3	L3
150	0.0	200	kynu-1	1	1	L3
150	0.0	200	kynu-1	1	2	L3
150	0.0	200	kynu-1	1	3	L3
160	0.0	200	kynu-1	1	1	L3
160	0.0	200	kynu-1	1	2	L3
160	0.0	200	kynu-1	1	3	L3
170	0.0	200	kynu-1	1	1	L3
170	0.0	200	kynu-1	1	2	L3
170	0.0	200	kynu-1	1	3	L3
180	0.0	200	kynu-1	1	1	L3
180	0.0	200	kynu-1	1	2	L3
180	0.0	200	kynu-1	1	3	L3
0	5.54516513095396e-05	200	kynu-1	2	1	L3
0	0.0	200	kynu-1	2	2	L3
0	0.0003027664880764	200	kynu-1	2	3	L3
10	0.0	200	kynu-1	2	1	L3
10	0.0	200	kynu-1	2	2	L3
10	0.0034665103035111	200	kynu-1	2	3	L3
20	0.0	200	kynu-1	2	1	L3
20	0.0	200	kynu-1	2	2	L3
20	0.0011636657094128	200	kynu-1	2	3	L3
30	0.0	200	kynu-1	2	1	L3
30	7.018609712120308e-05	200	kynu-1	2	2	L3
30	0.0225141820068658	200	kynu-1	2	3	L3
40	0.0002397164277605	200	kynu-1	2	1	L3
40	0.0012824143104129	200	kynu-1	2	2	L3
40	0.0026570651996502	200	kynu-1	2	3	L3
50	0.0	200	kynu-1	2	1	L3
50	0.0008418934228805	200	kynu-1	2	2	L3
50	0.0025712984018469	200	kynu-1	2	3	L3
60	0.0	200	kynu-1	2	1	L3
60	0.0005490009097314	200	kynu-1	2	2	L3
60	0.0098940221084073	200	kynu-1	2	3	L3
70	0.0034278469232639	200	kynu-1	2	1	L3
70	0.0006512450138484	200	kynu-1	2	2	L3
70	0.0161013691676018	200	kynu-1	2	3	L3
80	0.0	200	kynu-1	2	1	L3
80	0.0	200	kynu-1	2	2	L3
80	0.0298203658435693	200	kynu-1	2	3	L3
90	0.0	200	kynu-1	2	1	L3
90	0.0046956353683188	200	kynu-1	2	2	L3
90	6.460433666097962e-05	200	kynu-1	2	3	L3
100	7.46239222838581e-05	200	kynu-1	2	1	L3
100	0.0	200	kynu-1	2	2	L3
100	0.0019595572786651	200	kynu-1	2	3	L3
110	0.0001685692299939	200	kynu-1	2	1	L3
110	0.0018425361652895	200	kynu-1	2	2	L3
110	0.0088071589332886	200	kynu-1	2	3	L3
120	0.0	200	kynu-1	2	1	L3
120	0.0029514754278994	200	kynu-1	2	2	L3
120	0.0145347806237425	200	kynu-1	2	3	L3
130	0.0	200	kynu-1	2	1	L3
130	0.0037019271945871	200	kynu-1	2	2	L3
130	0.0	200	kynu-1	2	3	L3
140	0.0	200	kynu-1	2	1	L3
140	0.0	200	kynu-1	2	2	L3
140	0.0065146979307754	200	kynu-1	2	3	L3
150	0.0	200	kynu-1	2	1	L3
150	0.0028102473387802	200	kynu-1	2	2	L3
150	0.0023906254998887	200	kynu-1	2	3	L3
160	0.0	200	kynu-1	2	1	L3
160	0.0	200	kynu-1	2	2	L3
160	0.0066613844194029	200	kynu-1	2	3	L3
170	0.0	200	kynu-1	2	1	L3
170	7.315598959784864e-05	200	kynu-1	2	2	L3
170	0.0060207652638218	200	kynu-1	2	3	L3
180	0.0	200	kynu-1	2	1	L3
180	0.0058211246209453	200	kynu-1	2	2	L3
180	0.0	200	kynu-1	2	3	L3
0	0.0	200	kynu-1	3	1	L3
0	0.0	200	kynu-1	3	2	L3
10	0.0	200	kynu-1	3	1	L3
10	0.0	200	kynu-1	3	2	L3
20	0.0	200	kynu-1	3	1	L3
20	0.0	200	kynu-1	3	2	L3
30	0.0	200	kynu-1	3	1	L3
30	0.0	200	kynu-1	3	2	L3
40	0.0	200	kynu-1	3	1	L3
40	0.0	200	kynu-1	3	2	L3
50	0.0	200	kynu-1	3	1	L3
50	0.0	200	kynu-1	3	2	L3
60	0.0	200	kynu-1	3	1	L3
60	0.0	200	kynu-1	3	2	L3
70	0.0	200	kynu-1	3	1	L3
70	0.0	200	kynu-1	3	2	L3
80	0.0	200	kynu-1	3	1	L3
80	0.0015010284021141	200	kynu-1	3	2	L3
90	0.0	200	kynu-1	3	1	L3
90	0.0	200	kynu-1	3	2	L3
100	0.0	200	kynu-1	3	1	L3
100	0.0	200	kynu-1	3	2	L3
110	0.0	200	kynu-1	3	1	L3
110	0.0	200	kynu-1	3	2	L3
120	0.0	200	kynu-1	3	1	L3
120	0.0	200	kynu-1	3	2	L3
130	0.0	200	kynu-1	3	1	L3
130	0.0026241144629518	200	kynu-1	3	2	L3
140	0.0	200	kynu-1	3	1	L3
140	0.0	200	kynu-1	3	2	L3
150	0.0	200	kynu-1	3	1	L3
150	0.0	200	kynu-1	3	2	L3
160	0.0	200	kynu-1	3	1	L3
160	0.0006049847308756	200	kynu-1	3	2	L3
170	0.0	200	kynu-1	3	1	L3
170	0.0	200	kynu-1	3	2	L3
180	0.0	200	kynu-1	3	1	L3
180	0.0	200	kynu-1	3	2	L3
0	0.3568733635825855	200	N2	1	1	L4
0	0.6545692429701718	200	N2	1	2	L4
0	0.6125566076594915	200	N2	1	3	L4
0	0.6095503796176933	200	N2	1	4	L4
0	0.5147938634480188	200	N2	1	5	L4
10	0.2336775567315529	200	N2	1	1	L4
10	0.4521376474915853	200	N2	1	2	L4
10	0.5014034974971159	200	N2	1	3	L4
10	0.4145588298975056	200	N2	1	4	L4
10	0.4225946955255554	200	N2	1	5	L4
20	0.4492017436821996	200	N2	1	1	L4
20	0.6764538680087713	200	N2	1	2	L4
20	0.6626294077960795	200	N2	1	3	L4
20	0.6870484531467698	200	N2	1	4	L4
20	0.5474590790504201	200	N2	1	5	L4
30	0.4836385030936324	200	N2	1	1	L4
30	0.5686871114172098	200	N2	1	2	L4
30	0.6466386836169218	200	N2	1	3	L4
30	0.7572121348628662	200	N2	1	4	L4
30	0.5678205198785852	200	N2	1	5	L4
40	0.6250467661084118	200	N2	1	1	L4
40	0.7845584066022004	200	N2	1	2	L4
40	0.5850989898619142	200	N2	1	3	L4
40	0.6600291963661963	200	N2	1	4	L4
40	0.6480413204147862	200	N2	1	5	L4
50	0.4854734128855394	200	N2	1	1	L4
50	0.7030264016603418	200	N2	1	2	L4
50	0.6102217422327684	200	N2	1	3	L4
50	0.6437473084996592	200	N2	1	4	L4
50	0.6842174477425664	200	N2	1	5	L4
60	0.3998051683064362	200	N2	1	1	L4
60	0.6210995148067137	200	N2	1	2	L4
60	0.5417142338815367	200	N2	1	3	L4
60	0.6677148158759282	200	N2	1	4	L4
60	0.5279442938853425	200	N2	1	5	L4
70	0.3011711072018829	200	N2	1	1	L4
70	0.7738003195855193	200	N2	1	2	L4
70	0.5746611448618371	200	N2	1	3	L4
70	0.7965151561561731	200	N2	1	4	L4
70	0.4890907274343638	200	N2	1	5	L4
80	0.5551396155541961	200	N2	1	1	L4
80	0.5873024699775851	200	N2	1	2	L4
80	0.677216591442633	200	N2	1	3	L4
80	0.657560915338103	200	N2	1	4	L4
80	0.4926585923472408	200	N2	1	5	L4
90	0.4880643673546706	200	N2	1	1	L4
90	0.5688642328555956	200	N2	1	2	L4
90	0.542578451782069	200	N2	1	3	L4
90	0.5693060063116944	200	N2	1	4	L4
90	0.7167759005292442	200	N2	1	5	L4
100	0.4831920923194133	200	N2	1	1	L4
100	0.5604038662050419	200	N2	1	2	L4
100	0.6279197774759844	200	N2	1	3	L4
100	0.6319005253036828	200	N2	1	4	L4
100	0.6051557856595234	200	N2	1	5	L4
110	0.438677962949738	200	N2	1	1	L4
110	0.5179481797906739	200	N2	1	2	L4
110	0.4852693002658197	200	N2	1	3	L4
110	0.6016208616067745	200	N2	1	4	L4
110	0.665106217333765	200	N2	1	5	L4
120	0.4368373218168007	200	N2	1	1	L4
120	0.685827379479584	200	N2	1	2	L4
120	0.4873244067441222	200	N2	1	3	L4
120	0.5240242102634501	200	N2	1	4	L4
120	0.4689659077905233	200	N2	1	5	L4
130	0.4744483631686596	200	N2	1	1	L4
130	0.4619417045035878	200	N2	1	2	L4
130	0.4522581891717119	200	N2	1	3	L4
130	0.6426156739939232	200	N2	1	4	L4
130	0.733805864853904	200	N2	1	5	L4
140	0.5113716588139595	200	N2	1	1	L4
140	0.5082198400582528	200	N2	1	2	L4
140	0.412606060486265	200	N2	1	3	L4
140	0.5686398533789907	200	N2	1	4	L4
140	0.513787093797665	200	N2	1	5	L4
150	0.628521307991026	200	N2	1	1	L4
150	0.4938364780717852	200	N2	1	2	L4
150	0.5420784476573455	200	N2	1	3	L4
150	0.4649942271152318	200	N2	1	4	L4
150	0.5867088025851639	200	N2	1	5	L4
160	0.3967469180632919	200	N2	1	1	L4
160	0.6557258494678906	200	N2	1	2	L4
160	0.5888946366952271	200	N2	1	3	L4
160	0.6161149774185464	200	N2	1	4	L4
160	0.6624808564509226	200	N2	1	5	L4
170	0.5387118364398941	200	N2	1	1	L4
170	0.4529364489748429	200	N2	1	2	L4
170	0.7222679675078425	200	N2	1	3	L4
170	0.5766594523094741	200	N2	1	4	L4
170	0.6802790177082382	200	N2	1	5	L4
180	0.4459116442791581	200	N2	1	1	L4
180	0.5665234072011489	200	N2	1	2	L4
180	0.686014870531172	200	N2	1	3	L4
180	0.6106201023060601	200	N2	1	4	L4
180	0.545281476542678	200	N2	1	5	L4
0	0.0157308258759396	200	N2	2	1	L4
0	0.0	200	N2	2	2	L4
10	0.4243426701388924	200	N2	2	1	L4
10	0.4537912918433704	200	N2	2	2	L4
20	0.2396228272928584	200	N2	2	1	L4
20	0.286655815713868	200	N2	2	2	L4
30	0.3629063475626373	200	N2	2	1	L4
30	0.1511180372045893	200	N2	2	2	L4
40	0.470672630611329	200	N2	2	1	L4
40	0.4091382029473795	200	N2	2	2	L4
50	0.8971855563470726	200	N2	2	1	L4
50	0.7717081902412009	200	N2	2	2	L4
60	1.0251191635431425	200	N2	2	1	L4
60	0.8662397628603657	200	N2	2	2	L4
70	0.7669966818315815	200	N2	2	1	L4
70	0.568180451959308	200	N2	2	2	L4
80	0.6816695490127616	200	N2	2	1	L4
80	0.6417058347643655	200	N2	2	2	L4
90	0.8289446578432396	200	N2	2	1	L4
90	0.9607575078102504	200	N2	2	2	L4
100	0.7340942197160492	200	N2	2	1	L4
100	0.5333935576237611	200	N2	2	2	L4
110	1.0691596736289204	200	N2	2	1	L4
110	0.5545958716085321	200	N2	2	2	L4
120	1.1575680565244926	200	N2	2	1	L4
120	0.9813802690428552	200	N2	2	2	L4
130	1.0522659240936227	200	N2	2	1	L4
130	0.748721362553297	200	N2	2	2	L4
140	0.8684618194023357	200	N2	2	1	L4
140	0.5157641662412522	200	N2	2	2	L4
150	0.9680574893979432	200	N2	2	1	L4
150	0.6968744511191458	200	N2	2	2	L4
160	1.0359939564835745	200	N2	2	1	L4
160	0.7113741461943598	200	N2	2	2	L4
170	0.881976886032609	200	N2	2	1	L4
170	0.7731679661062504	200	N2	2	2	L4
180	0.6840557764913815	200	N2	2	1	L4
180	0.8278966801848967	200	N2	2	2	L4
0	0.1848735071193045	200	N2	3	1	L4
0	0.0003330069178411	200	N2	3	2	L4
0	0.051592532434182	200	N2	3	3	L4
0	0.0143719690485493	200	N2	3	4	L4
0	0.0185272155968116	200	N2	3	5	L4
10	0.2434206886330956	200	N2	3	1	L4
10	0.1047044399478726	200	N2	3	2	L4
10	0.3924924754411111	200	N2	3	3	L4
10	0.1117326736185296	200	N2	3	4	L4
10	0.0960639892452458	200	N2	3	5	L4
20	0.2448102898970234	200	N2	3	1	L4
20	0.1888177696535304	200	N2	3	2	L4
20	0.2564298496221249	200	N2	3	3	L4
20	0.4829941215096436	200	N2	3	4	L4
20	0.4450306491592561	200	N2	3	5	L4
30	0.3909645230571702	200	N2	3	1	L4
30	0.4202275348422791	200	N2	3	2	L4
30	0.3142424819079726	200	N2	3	3	L4
30	0.3095305543902818	200	N2	3	4	L4
30	0.5873988030536835	200	N2	3	5	L4
40	0.5158984989371976	200	N2	3	1	L4
40	0.6048862128933272	200	N2	3	2	L4
40	0.7522590798684294	200	N2	3	3	L4
40	0.4369013701254486	200	N2	3	4	L4
40	0.7360307083096665	200	N2	3	5	L4
50	0.5329212494459146	200	N2	3	1	L4
50	0.4304259901555625	200	N2	3	2	L4
50	0.543463871487219	200	N2	3	3	L4
50	0.5711099347986577	200	N2	3	4	L4
50	0.7939062320933591	200	N2	3	5	L4
60	0.382247032484585	200	N2	3	1	L4
60	0.219028899685876	200	N2	3	2	L4
60	0.3823313565786909	200	N2	3	3	L4
60	0.5616882561397398	200	N2	3	4	L4
60	0.9417413027981704	200	N2	3	5	L4
70	0.4255697050200785	200	N2	3	1	L4
70	0.2703908125135513	200	N2	3	2	L4
70	0.4947503657062406	200	N2	3	3	L4
70	0.5067066554791495	200	N2	3	4	L4
70	0.8301131087774419	200	N2	3	5	L4
80	0.3493314211465497	200	N2	3	1	L4
80	0.5256634687955204	200	N2	3	2	L4
80	0.6548084918284188	200	N2	3	3	L4
80	0.6544791890275707	200	N2	3	4	L4
80	0.6513710089157294	200	N2	3	5	L4
90	0.593374320783264	200	N2	3	1	L4
90	0.3900346415370904	200	N2	3	2	L4
90	0.5920053926477046	200	N2	3	3	L4
90	0.4383612345241531	200	N2	3	4	L4
90	0.7763891529023899	200	N2	3	5	L4
100	0.5385280172732348	200	N2	3	1	L4
100	0.2804041792103994	200	N2	3	2	L4
100	0.4564350958087174	200	N2	3	3	L4
100	0.5018342695778524	200	N2	3	4	L4
100	0.6489521210973015	200	N2	3	5	L4
110	0.5791283810130845	200	N2	3	1	L4
110	0.3492397510752931	200	N2	3	2	L4
110	1.000884817224085	200	N2	3	3	L4
110	0.5371747641494693	200	N2	3	4	L4
110	0.7521359731819344	200	N2	3	5	L4
120	0.5016066665917224	200	N2	3	1	L4
120	0.2861112224098591	200	N2	3	2	L4
120	0.3263365259472815	200	N2	3	3	L4
120	0.4576996989780338	200	N2	3	4	L4
120	0.734138744451174	200	N2	3	5	L4
130	0.4058673038142302	200	N2	3	1	L4
130	0.4233178001297308	200	N2	3	2	L4
130	0.2911727220195207	200	N2	3	3	L4
130	0.6938796524709964	200	N2	3	4	L4
130	0.7919910494999524	200	N2	3	5	L4
140	0.5507810483047146	200	N2	3	1	L4
140	0.2537114697712811	200	N2	3	2	L4
140	0.5131536318652272	200	N2	3	3	L4
140	0.48598198458225	200	N2	3	4	L4
140	0.7055170987242504	200	N2	3	5	L4
150	0.4425748304542209	200	N2	3	1	L4
150	0.4347026718574233	200	N2	3	2	L4
150	0.4016132745216044	200	N2	3	3	L4
150	0.7111566061232495	200	N2	3	4	L4
150	0.7221590557579836	200	N2	3	5	L4
160	0.534360449547818	200	N2	3	1	L4
160	0.413733802444861	200	N2	3	2	L4
160	0.3425317241635837	200	N2	3	3	L4
160	0.4078840695195091	200	N2	3	4	L4
160	0.8331440056631402	200	N2	3	5	L4
170	0.6293504714072452	200	N2	3	1	L4
170	0.3435440557007192	200	N2	3	2	L4
170	0.8209416255060565	200	N2	3	3	L4
170	0.4662239398630448	200	N2	3	4	L4
170	0.8824484956947235	200	N2	3	5	L4
180	0.6594055593454786	200	N2	3	1	L4
180	0.4865977478580219	200	N2	3	2	L4
180	0.4813365693699772	200	N2	3	3	L4
180	0.5780515199231093	200	N2	3	4	L4
180	0.6966613361348007	200	N2	3	5	L4
0	0.018267959098268	200	kynu-1	1	1	L4
0	0.009914456327873	200	kynu-1	1	2	L4
0	0.0	200	kynu-1	1	3	L4
0	0.0420119941976642	200	kynu-1	1	4	L4
10	0.0119540794925684	200	kynu-1	1	1	L4
10	0.0315340451155811	200	kynu-1	1	2	L4
10	0.0078389647632589	200	kynu-1	1	3	L4
10	0.0411179228047203	200	kynu-1	1	4	L4
20	0.0547519939464927	200	kynu-1	1	1	L4
20	0.0496638427789161	200	kynu-1	1	2	L4
20	0.0238107266289345	200	kynu-1	1	3	L4
20	0.0765352960136509	200	kynu-1	1	4	L4
30	0.0850413242559867	200	kynu-1	1	1	L4
30	0.0606107718042463	200	kynu-1	1	2	L4
30	0.058907552473825	200	kynu-1	1	3	L4
30	0.0956935160344985	200	kynu-1	1	4	L4
40	0.0527050704187105	200	kynu-1	1	1	L4
40	0.0908658748982866	200	kynu-1	1	2	L4
40	0.0359674661781193	200	kynu-1	1	3	L4
40	0.123614112654317	200	kynu-1	1	4	L4
50	0.0525381073133994	200	kynu-1	1	1	L4
50	0.1270058201847314	200	kynu-1	1	2	L4
50	0.0631540079164366	200	kynu-1	1	3	L4
50	0.0851734548501966	200	kynu-1	1	4	L4
60	0.0701241724767845	200	kynu-1	1	1	L4
60	0.0543292103322942	200	kynu-1	1	2	L4
60	0.0422672979873719	200	kynu-1	1	3	L4
60	0.0747220248894465	200	kynu-1	1	4	L4
70	0.037877876709844	200	kynu-1	1	1	L4
70	0.0632144389149383	200	kynu-1	1	2	L4
70	0.0897978056820503	200	kynu-1	1	3	L4
70	0.0378223896297249	200	kynu-1	1	4	L4
80	0.0339317127694392	200	kynu-1	1	1	L4
80	0.0514157389112334	200	kynu-1	1	2	L4
80	0.0388018168579743	200	kynu-1	1	3	L4
80	0.0410565938747031	200	kynu-1	1	4	L4
90	0.0800106928442584	200	kynu-1	1	1	L4
90	0.0518413516345522	200	kynu-1	1	2	L4
90	0.057530700331281	200	kynu-1	1	3	L4
90	0.0360348412167595	200	kynu-1	1	4	L4
100	0.044096392273458	200	kynu-1	1	1	L4
100	0.0455539495645245	200	kynu-1	1	2	L4
100	0.0843384156820224	200	kynu-1	1	3	L4
100	0.0338520489741235	200	kynu-1	1	4	L4
110	0.038406845551763	200	kynu-1	1	1	L4
110	0.0825954906042829	200	kynu-1	1	2	L4
110	0.0492922896094107	200	kynu-1	1	3	L4
110	0.0771948165955686	200	kynu-1	1	4	L4
120	0.0269502821678977	200	kynu-1	1	1	L4
120	0.0361766442235631	200	kynu-1	1	2	L4
120	0.0286813950603368	200	kynu-1	1	3	L4
120	0.0615782521775418	200	kynu-1	1	4	L4
130	0.0315215675960269	200	kynu-1	1	1	L4
130	0.0512640967711243	200	kynu-1	1	2	L4
130	0.035001992195365	200	kynu-1	1	3	L4
130	0.009936035631424	200	kynu-1	1	4	L4
140	0.0013712688937073	200	kynu-1	1	1	L4
140	0.057684471069214	200	kynu-1	1	2	L4
140	0.0325071420984408	200	kynu-1	1	3	L4
140	0.0211098773658057	200	kynu-1	1	4	L4
150	0.0230112692218192	200	kynu-1	1	1	L4
150	0.0487427307126109	200	kynu-1	1	2	L4
150	0.034095139891036	200	kynu-1	1	3	L4
150	0.0076016884672738	200	kynu-1	1	4	L4
160	0.0235764262793665	200	kynu-1	1	1	L4
160	0.0852458722502428	200	kynu-1	1	2	L4
160	0.0227858727043079	200	kynu-1	1	3	L4
160	0.0562650454152241	200	kynu-1	1	4	L4
170	0.025041914448492	200	kynu-1	1	1	L4
170	0.0484865089676201	200	kynu-1	1	2	L4
170	0.0058330033418848	200	kynu-1	1	3	L4
170	0.0052185070115829	200	kynu-1	1	4	L4
180	0.0169921162210352	200	kynu-1	1	1	L4
180	0.0327601358008507	200	kynu-1	1	2	L4
180	0.0372750295177419	200	kynu-1	1	3	L4
180	0.0031930561541268	200	kynu-1	1	4	L4
0	0.0	200	kynu-1	2	1	L4
0	0.006885884009796	200	kynu-1	2	2	L4
10	0.0	200	kynu-1	2	1	L4
10	0.0030194985984185	200	kynu-1	2	2	L4
20	0.0	200	kynu-1	2	1	L4
20	0.0637512823331587	200	kynu-1	2	2	L4
30	0.0285246809061263	200	kynu-1	2	1	L4
30	0.0234899707619266	200	kynu-1	2	2	L4
40	0.0451351874142634	200	kynu-1	2	1	L4
40	0.0324309270174748	200	kynu-1	2	2	L4
50	0.0053030630437576	200	kynu-1	2	1	L4
50	0.124857245005635	200	kynu-1	2	2	L4
60	0.0859616541945587	200	kynu-1	2	1	L4
60	0.1317042475494501	200	kynu-1	2	2	L4
70	0.066078472126498	200	kynu-1	2	1	L4
70	0.0994710883359244	200	kynu-1	2	2	L4
80	0.0111375337748819	200	kynu-1	2	1	L4
80	0.1700762923784992	200	kynu-1	2	2	L4
90	0.0450667737674766	200	kynu-1	2	1	L4
90	0.0576540175243957	200	kynu-1	2	2	L4
100	0.089482734044736	200	kynu-1	2	1	L4
100	0.1785108663202198	200	kynu-1	2	2	L4
110	0.0280233992420474	200	kynu-1	2	1	L4
110	0.0724369744928658	200	kynu-1	2	2	L4
120	0.0546003681707579	200	kynu-1	2	1	L4
120	0.0801185710772411	200	kynu-1	2	2	L4
130	0.1207207750807496	200	kynu-1	2	1	L4
130	0.1746295129776152	200	kynu-1	2	2	L4
140	0.0600408600924351	200	kynu-1	2	1	L4
140	0.0688437990403778	200	kynu-1	2	2	L4
150	0.0201286014547715	200	kynu-1	2	1	L4
150	0.0113219967238439	200	kynu-1	2	2	L4
160	0.1427019952284839	200	kynu-1	2	1	L4
160	0.0532815273742052	200	kynu-1	2	2	L4
170	0.0046449647636401	200	kynu-1	2	1	L4
170	0.0084779630159956	200	kynu-1	2	2	L4
180	0.0195596891103435	200	kynu-1	2	1	L4
180	0.0487594246857548	200	kynu-1	2	2	L4
0	0.0004287297280011	200	kynu-1	3	1	L4
0	0.0033725283675366	200	kynu-1	3	2	L4
0	0.0056042768986279	200	kynu-1	3	3	L4
0	0.0	200	kynu-1	3	4	L4
0	0.0	200	kynu-1	3	5	L4
0	0.0025041297393745	200	kynu-1	3	6	L4
10	0.0	200	kynu-1	3	1	L4
10	0.0	200	kynu-1	3	2	L4
10	0.0	200	kynu-1	3	3	L4
10	0.0	200	kynu-1	3	4	L4
10	0.0	200	kynu-1	3	5	L4
10	0.0	200	kynu-1	3	6	L4
20	0.0	200	kynu-1	3	1	L4
20	0.0	200	kynu-1	3	2	L4
20	0.0	200	kynu-1	3	3	L4
20	0.0	200	kynu-1	3	4	L4
20	0.0	200	kynu-1	3	5	L4
20	0.000171190112835	200	kynu-1	3	6	L4
30	0.0	200	kynu-1	3	1	L4
30	0.0	200	kynu-1	3	2	L4
30	0.0	200	kynu-1	3	3	L4
30	0.0	200	kynu-1	3	4	L4
30	0.0	200	kynu-1	3	5	L4
30	0.0	200	kynu-1	3	6	L4
40	0.0001880227085798	200	kynu-1	3	1	L4
40	0.0	200	kynu-1	3	2	L4
40	0.0	200	kynu-1	3	3	L4
40	0.0007620914337485	200	kynu-1	3	4	L4
40	0.0	200	kynu-1	3	5	L4
40	0.0	200	kynu-1	3	6	L4
50	0.0	200	kynu-1	3	1	L4
50	0.0	200	kynu-1	3	2	L4
50	0.0	200	kynu-1	3	3	L4
50	0.0067472841819147	200	kynu-1	3	4	L4
50	0.0	200	kynu-1	3	5	L4
50	0.013338806340064	200	kynu-1	3	6	L4
60	0.0	200	kynu-1	3	1	L4
60	0.0	200	kynu-1	3	2	L4
60	0.0	200	kynu-1	3	3	L4
60	3.3456962368332675e-05	200	kynu-1	3	4	L4
60	0.0	200	kynu-1	3	5	L4
60	0.0437450534305842	200	kynu-1	3	6	L4
70	0.0	200	kynu-1	3	1	L4
70	0.0	200	kynu-1	3	2	L4
70	0.0	200	kynu-1	3	3	L4
70	0.0	200	kynu-1	3	4	L4
70	0.0	200	kynu-1	3	5	L4
70	0.033481665387625	200	kynu-1	3	6	L4
80	0.0	200	kynu-1	3	1	L4
80	0.0004727139961435	200	kynu-1	3	2	L4
80	0.0	200	kynu-1	3	3	L4
80	0.0	200	kynu-1	3	4	L4
80	0.0	200	kynu-1	3	5	L4
80	0.0402696431703232	200	kynu-1	3	6	L4
90	0.0	200	kynu-1	3	1	L4
90	0.0	200	kynu-1	3	2	L4
90	0.0	200	kynu-1	3	3	L4
90	0.0	200	kynu-1	3	4	L4
90	0.0	200	kynu-1	3	5	L4
90	0.0	200	kynu-1	3	6	L4
100	0.0	200	kynu-1	3	1	L4
100	0.0038498285383644	200	kynu-1	3	2	L4
100	0.0010783771161883	200	kynu-1	3	3	L4
100	0.0135957658983672	200	kynu-1	3	4	L4
100	0.0	200	kynu-1	3	5	L4
100	0.0167364553296432	200	kynu-1	3	6	L4
110	0.0315918627610222	200	kynu-1	3	1	L4
110	6.42205550507934e-05	200	kynu-1	3	2	L4
110	0.0	200	kynu-1	3	3	L4
110	0.0	200	kynu-1	3	4	L4
110	0.0	200	kynu-1	3	5	L4
110	0.0001302866755081	200	kynu-1	3	6	L4
120	0.0	200	kynu-1	3	1	L4
120	0.0	200	kynu-1	3	2	L4
120	0.0	200	kynu-1	3	3	L4
120	0.009156638763353	200	kynu-1	3	4	L4
120	0.0	200	kynu-1	3	5	L4
120	0.0	200	kynu-1	3	6	L4
130	0.0	200	kynu-1	3	1	L4
130	0.0	200	kynu-1	3	2	L4
130	0.0	200	kynu-1	3	3	L4
130	0.0	200	kynu-1	3	4	L4
130	0.0004544138565241	200	kynu-1	3	5	L4
130	0.0013015095606314	200	kynu-1	3	6	L4
140	0.0	200	kynu-1	3	1	L4
140	0.0	200	kynu-1	3	2	L4
140	0.0	200	kynu-1	3	3	L4
140	0.0	200	kynu-1	3	4	L4
140	0.0	200	kynu-1	3	5	L4
140	0.0	200	kynu-1	3	6	L4
150	0.0	200	kynu-1	3	1	L4
150	0.0100981235249114	200	kynu-1	3	2	L4
150	0.0	200	kynu-1	3	3	L4
150	0.0	200	kynu-1	3	4	L4
150	0.0	200	kynu-1	3	5	L4
150	0.0	200	kynu-1	3	6	L4
160	0.0	200	kynu-1	3	1	L4
160	0.0	200	kynu-1	3	2	L4
160	0.0	200	kynu-1	3	3	L4
160	0.0	200	kynu-1	3	4	L4
160	0.0	200	kynu-1	3	5	L4
160	0.0	200	kynu-1	3	6	L4
170	0.0	200	kynu-1	3	1	L4
170	0.0	200	kynu-1	3	2	L4
170	0.0	200	kynu-1	3	3	L4
170	3.4332242709604885e-05	200	kynu-1	3	4	L4
170	0.0	200	kynu-1	3	5	L4
170	8.546332005401478e-05	200	kynu-1	3	6	L4
180	0.0	200	kynu-1	3	1	L4
180	0.0	200	kynu-1	3	2	L4
180	0.0	200	kynu-1	3	3	L4
180	0.0	200	kynu-1	3	4	L4
180	0.0	200	kynu-1	3	5	L4
180	0.0	200	kynu-1	3	6	L4
