# Supplementary material for: Identification of enzymes that have helminth-specific active sites and are required for Rhodoquinone-dependent metabolism as targets for new anthelmintics
Source: PLoS Negl Trop Dis. 2021 Nov 29;15(11):e0009991. doi: 10.1371/journal.pntd.0009991 (PMC8659336; doi:10.1371/journal.pntd.0009991)
Supplement: S13 Data — (TSV) [file pntd.0009991.s026.tsv]

time	FMS	KCN_conc	strain	bio_rep	tech_rep	expt
5	0.061632061247345	500	N2	1	1	kynu-1
5	0.01347618578903	500	N2	1	2	kynu-1
15	0.01169200590041	500	N2	1	1	kynu-1
15	0.01969495503693	500	N2	1	2	kynu-1
25	0	500	N2	1	1	kynu-1
25	0.000539738029273	500	N2	1	2	kynu-1
35	0.00061552927469	500	N2	1	1	kynu-1
35	0.000676559204759	500	N2	1	2	kynu-1
45	0	500	N2	1	1	kynu-1
45	0	500	N2	1	2	kynu-1
55	0	500	N2	1	1	kynu-1
55	0	500	N2	1	2	kynu-1
65	0.003681484082747	500	N2	1	1	kynu-1
65	0.001221420474207	500	N2	1	2	kynu-1
75	0.005487001462345	500	N2	1	1	kynu-1
75	0.000845269959102	500	N2	1	2	kynu-1
85	0.010188547468031	500	N2	1	1	kynu-1
85	0.002865769063728	500	N2	1	2	kynu-1
95	0.010313032347983	500	N2	1	1	kynu-1
95	0.006084330848135	500	N2	1	2	kynu-1
105	0.017271947829121	500	N2	1	1	kynu-1
105	0.002286974338093	500	N2	1	2	kynu-1
115	0.030924070262879	500	N2	1	1	kynu-1
115	0.01555117147564	500	N2	1	2	kynu-1
125	0.030390638120015	500	N2	1	1	kynu-1
125	0.018858040887533	500	N2	1	2	kynu-1
135	0.048524706111516	500	N2	1	1	kynu-1
135	0.02627334022873	500	N2	1	2	kynu-1
145	0.055484239378335	500	N2	1	1	kynu-1
145	0.032194717932877	500	N2	1	2	kynu-1
155	0.057962691227752	500	N2	1	1	kynu-1
155	0.018410591465687	500	N2	1	2	kynu-1
165	0.069996183820153	500	N2	1	1	kynu-1
165	0.034635388353558	500	N2	1	2	kynu-1
175	0.072293892039926	500	N2	1	1	kynu-1
175	0.029535931347648	500	N2	1	2	kynu-1
185	0.112346036899488	500	N2	1	1	kynu-1
185	0.046016202520225	500	N2	1	2	kynu-1
5	0.011373560852034	500	N2	2	1	kynu-1
5	0.017308696621774	500	N2	2	2	kynu-1
5	0.052610885190018	500	N2	2	3	kynu-1
15	0.003812059146473	500	N2	2	1	kynu-1
15	0.011325895244442	500	N2	2	2	kynu-1
15	0.007597727609702	500	N2	2	3	kynu-1
25	0.002559095317942	500	N2	2	1	kynu-1
25	0.007063179957289	500	N2	2	2	kynu-1
25	0.005336973217332	500	N2	2	3	kynu-1
35	0.010801390753326	500	N2	2	1	kynu-1
35	0.010039893319327	500	N2	2	2	kynu-1
35	0.002083935771935	500	N2	2	3	kynu-1
45	0.00312863237899	500	N2	2	1	kynu-1
45	0.007185911524365	500	N2	2	2	kynu-1
45	0.000996978681987	500	N2	2	3	kynu-1
55	0.002202266666477	500	N2	2	1	kynu-1
55	0.001420635280141	500	N2	2	2	kynu-1
55	0.004217019654213	500	N2	2	3	kynu-1
65	0.001245455393422	500	N2	2	1	kynu-1
65	0.001493751363254	500	N2	2	2	kynu-1
65	0	500	N2	2	3	kynu-1
75	0	500	N2	2	1	kynu-1
75	0.0023357373422	500	N2	2	2	kynu-1
75	0.000843140449452	500	N2	2	3	kynu-1
85	8.3616582528758E-05	500	N2	2	1	kynu-1
85	0.000146944563593	500	N2	2	2	kynu-1
85	0	500	N2	2	3	kynu-1
95	0.001279109392252	500	N2	2	1	kynu-1
95	0.001732810783669	500	N2	2	2	kynu-1
95	0	500	N2	2	3	kynu-1
105	0.01867314120901	500	N2	2	1	kynu-1
105	0.000298639892879	500	N2	2	2	kynu-1
105	0.007590643927531	500	N2	2	3	kynu-1
115	0.003545230227549	500	N2	2	1	kynu-1
115	0.003310221604437	500	N2	2	2	kynu-1
115	0.001310906701737	500	N2	2	3	kynu-1
125	0.000144496683254	500	N2	2	1	kynu-1
125	0.000335201002147	500	N2	2	2	kynu-1
125	0	500	N2	2	3	kynu-1
135	0.000560292145053	500	N2	2	1	kynu-1
135	0.00488534745265	500	N2	2	2	kynu-1
135	2.80667349443443E-05	500	N2	2	3	kynu-1
145	0.000389056282241	500	N2	2	1	kynu-1
145	0.004522645199692	500	N2	2	2	kynu-1
145	0.009211076581923	500	N2	2	3	kynu-1
155	0.006107770072666	500	N2	2	1	kynu-1
155	0.007087736595516	500	N2	2	2	kynu-1
155	0.010849752667894	500	N2	2	3	kynu-1
165	0.012099377501433	500	N2	2	1	kynu-1
165	0.006446124731474	500	N2	2	2	kynu-1
165	0.004631219883282	500	N2	2	3	kynu-1
175	0.018388868671009	500	N2	2	1	kynu-1
175	0.010458813361176	500	N2	2	2	kynu-1
175	0.000886898731319	500	N2	2	3	kynu-1
185	0.004442112477528	500	N2	2	1	kynu-1
185	0.0040763738496	500	N2	2	2	kynu-1
185	0.003043424425587	500	N2	2	3	kynu-1
5	0.009197070459985	500	N2	3	1	kynu-1
5	0.006311209979267	500	N2	3	2	kynu-1
15	0	500	N2	3	1	kynu-1
15	0	500	N2	3	2	kynu-1
25	0	500	N2	3	1	kynu-1
25	0	500	N2	3	2	kynu-1
35	0	500	N2	3	1	kynu-1
35	0	500	N2	3	2	kynu-1
45	0.001279073124444	500	N2	3	1	kynu-1
45	0	500	N2	3	2	kynu-1
55	0	500	N2	3	1	kynu-1
55	0	500	N2	3	2	kynu-1
65	0.000327270134524	500	N2	3	1	kynu-1
65	0	500	N2	3	2	kynu-1
75	0	500	N2	3	1	kynu-1
75	0	500	N2	3	2	kynu-1
85	0	500	N2	3	1	kynu-1
85	0	500	N2	3	2	kynu-1
95	0.00030213068532	500	N2	3	1	kynu-1
95	0.000809124611893	500	N2	3	2	kynu-1
105	0.000456860799756	500	N2	3	1	kynu-1
105	0	500	N2	3	2	kynu-1
115	0.000270160005608	500	N2	3	1	kynu-1
115	0	500	N2	3	2	kynu-1
125	0	500	N2	3	1	kynu-1
125	0.000802310963544	500	N2	3	2	kynu-1
135	0	500	N2	3	1	kynu-1
135	0.004438552661182	500	N2	3	2	kynu-1
145	0.001137261775311	500	N2	3	1	kynu-1
145	0.003645085163314	500	N2	3	2	kynu-1
155	0.000518026487305	500	N2	3	1	kynu-1
155	0.001603157944425	500	N2	3	2	kynu-1
165	0.004001977499663	500	N2	3	1	kynu-1
165	0.003863766674184	500	N2	3	2	kynu-1
175	0	500	N2	3	1	kynu-1
175	0.00400415722597	500	N2	3	2	kynu-1
185	0.006142494980895	500	N2	3	1	kynu-1
185	0.003808616787205	500	N2	3	2	kynu-1
5	0.195184811074595	500	N2	4	1	kynu-1
5	0.097710000707471	500	N2	4	2	kynu-1
15	0.02558236231192	500	N2	4	1	kynu-1
15	0.020045130048646	500	N2	4	2	kynu-1
25	0.012886614797006	500	N2	4	1	kynu-1
25	0.005329979804931	500	N2	4	2	kynu-1
35	0.000310345632796	500	N2	4	1	kynu-1
35	0.006234395291414	500	N2	4	2	kynu-1
45	0.006114102835739	500	N2	4	1	kynu-1
45	0.008156808856317	500	N2	4	2	kynu-1
55	0.000278621595348	500	N2	4	1	kynu-1
55	0.009215176908379	500	N2	4	2	kynu-1
65	0	500	N2	4	1	kynu-1
65	0.00059411801588	500	N2	4	2	kynu-1
75	0.000994197693002	500	N2	4	1	kynu-1
75	0.003242922111905	500	N2	4	2	kynu-1
85	0.004662682101935	500	N2	4	1	kynu-1
85	0.001561154368382	500	N2	4	2	kynu-1
95	0.002342873324506	500	N2	4	1	kynu-1
95	0.005345922123896	500	N2	4	2	kynu-1
105	0.008627389308956	500	N2	4	1	kynu-1
105	0.00576128603767	500	N2	4	2	kynu-1
115	0.017816970941082	500	N2	4	1	kynu-1
115	0.007298616292433	500	N2	4	2	kynu-1
125	0.02956297301859	500	N2	4	1	kynu-1
125	0.021749034895617	500	N2	4	2	kynu-1
135	0.02347877356963	500	N2	4	1	kynu-1
135	0.019982968136224	500	N2	4	2	kynu-1
145	0.040377520037922	500	N2	4	1	kynu-1
145	0.023633956603227	500	N2	4	2	kynu-1
155	0.033838435002598	500	N2	4	1	kynu-1
155	0.03836234070596	500	N2	4	2	kynu-1
165	0.070732479123915	500	N2	4	1	kynu-1
165	0.032936510769319	500	N2	4	2	kynu-1
175	0.06863148502295	500	N2	4	1	kynu-1
175	0.051435935756819	500	N2	4	2	kynu-1
185	0.083676181705212	500	N2	4	1	kynu-1
185	0.086624616365436	500	N2	4	2	kynu-1
5	0.042913740540483	500	N2	5	1	kynu-1
5	0.025874252427081	500	N2	5	2	kynu-1
15	0.000413133689038	500	N2	5	1	kynu-1
15	0.005772881779998	500	N2	5	2	kynu-1
25	0	500	N2	5	1	kynu-1
25	0.000502658082024	500	N2	5	2	kynu-1
35	0	500	N2	5	1	kynu-1
35	2.28861186644745E-05	500	N2	5	2	kynu-1
45	0	500	N2	5	1	kynu-1
45	0	500	N2	5	2	kynu-1
55	0.000271854256782	500	N2	5	1	kynu-1
55	0.000328726329982	500	N2	5	2	kynu-1
65	0	500	N2	5	1	kynu-1
65	0.000356461411301	500	N2	5	2	kynu-1
75	0	500	N2	5	1	kynu-1
75	0.00019368607299	500	N2	5	2	kynu-1
85	0	500	N2	5	1	kynu-1
85	0	500	N2	5	2	kynu-1
95	0	500	N2	5	1	kynu-1
95	0	500	N2	5	2	kynu-1
105	0	500	N2	5	1	kynu-1
105	0.001004909099379	500	N2	5	2	kynu-1
115	1.84804807753051E-05	500	N2	5	1	kynu-1
115	0	500	N2	5	2	kynu-1
125	0	500	N2	5	1	kynu-1
125	0.000852332096763	500	N2	5	2	kynu-1
135	0	500	N2	5	1	kynu-1
135	0	500	N2	5	2	kynu-1
145	0	500	N2	5	1	kynu-1
145	0	500	N2	5	2	kynu-1
155	0	500	N2	5	1	kynu-1
155	0	500	N2	5	2	kynu-1
165	0	500	N2	5	1	kynu-1
165	0	500	N2	5	2	kynu-1
175	0	500	N2	5	1	kynu-1
175	0	500	N2	5	2	kynu-1
185	0.000703976650591	500	N2	5	1	kynu-1
185	0	500	N2	5	2	kynu-1
5	0.04941324315888	400	N2	1	1	kynu-1
5	0.041011188493753	400	N2	1	2	kynu-1
15	0	400	N2	1	1	kynu-1
15	0	400	N2	1	2	kynu-1
25	0	400	N2	1	1	kynu-1
25	0	400	N2	1	2	kynu-1
35	0.001223993789922	400	N2	1	1	kynu-1
35	0	400	N2	1	2	kynu-1
45	0.002826118555053	400	N2	1	1	kynu-1
45	0.00025651793849	400	N2	1	2	kynu-1
55	0.010851502208498	400	N2	1	1	kynu-1
55	0.003047782332211	400	N2	1	2	kynu-1
65	0.034785414333083	400	N2	1	1	kynu-1
65	0.041393147761472	400	N2	1	2	kynu-1
75	0.053323113426947	400	N2	1	1	kynu-1
75	0.055560004027946	400	N2	1	2	kynu-1
85	0.048186079744495	400	N2	1	1	kynu-1
85	0.032796133612451	400	N2	1	2	kynu-1
95	0.058292291224167	400	N2	1	1	kynu-1
95	0.052623364165346	400	N2	1	2	kynu-1
105	0.06843272390542	400	N2	1	1	kynu-1
105	0.074064907227841	400	N2	1	2	kynu-1
115	0.111595879276836	400	N2	1	1	kynu-1
115	0.102500148908564	400	N2	1	2	kynu-1
125	0.122755403656684	400	N2	1	1	kynu-1
125	0.098165861410136	400	N2	1	2	kynu-1
135	0.151265779362363	400	N2	1	1	kynu-1
135	0.113532515770266	400	N2	1	2	kynu-1
145	0.198987699347849	400	N2	1	1	kynu-1
145	0.127607526133129	400	N2	1	2	kynu-1
155	0.264051071385222	400	N2	1	1	kynu-1
155	0.156513283548911	400	N2	1	2	kynu-1
165	0.236848034204422	400	N2	1	1	kynu-1
165	0.184833091720365	400	N2	1	2	kynu-1
175	0.309867532745297	400	N2	1	1	kynu-1
175	0.250704045928177	400	N2	1	2	kynu-1
185	0.363673737296142	400	N2	1	1	kynu-1
185	0.294291074311819	400	N2	1	2	kynu-1
5	0.009609553803627	400	N2	2	1	kynu-1
5	0.010085835574363	400	N2	2	2	kynu-1
5	0.005111581623562	400	N2	2	3	kynu-1
15	0.005733374043205	400	N2	2	1	kynu-1
15	0.005314151849383	400	N2	2	2	kynu-1
15	0.003545143748328	400	N2	2	3	kynu-1
25	0.005542786870169	400	N2	2	1	kynu-1
25	0.006955289502319	400	N2	2	2	kynu-1
25	0.016183247087004	400	N2	2	3	kynu-1
35	0.009287008256577	400	N2	2	1	kynu-1
35	0.001698793303211	400	N2	2	2	kynu-1
35	0.002844056300623	400	N2	2	3	kynu-1
45	0.001286794357979	400	N2	2	1	kynu-1
45	0	400	N2	2	2	kynu-1
45	6.09126054749087E-05	400	N2	2	3	kynu-1
55	0.011867763679423	400	N2	2	1	kynu-1
55	0.000563309868648	400	N2	2	2	kynu-1
55	0.000553836852782	400	N2	2	3	kynu-1
65	0.011820196849133	400	N2	2	1	kynu-1
65	0.007452805998409	400	N2	2	2	kynu-1
65	0.000144860415518	400	N2	2	3	kynu-1
75	0.009337105953293	400	N2	2	1	kynu-1
75	0.003340895279517	400	N2	2	2	kynu-1
75	0.007957094968885	400	N2	2	3	kynu-1
85	0.006033952036362	400	N2	2	1	kynu-1
85	0.018136368860546	400	N2	2	2	kynu-1
85	0.009002011306894	400	N2	2	3	kynu-1
95	0.008601031914536	400	N2	2	1	kynu-1
95	0.015243463865478	400	N2	2	2	kynu-1
95	0.012780662219638	400	N2	2	3	kynu-1
105	0.013119234101773	400	N2	2	1	kynu-1
105	0.024464776986032	400	N2	2	2	kynu-1
105	0.023606110455117	400	N2	2	3	kynu-1
115	0.024750191150839	400	N2	2	1	kynu-1
115	0.026207681588368	400	N2	2	2	kynu-1
115	0.023135475842202	400	N2	2	3	kynu-1
125	0.030450436127662	400	N2	2	1	kynu-1
125	0.026183523328166	400	N2	2	2	kynu-1
125	0.023692884996241	400	N2	2	3	kynu-1
135	0.032086031974816	400	N2	2	1	kynu-1
135	0.035133859742105	400	N2	2	2	kynu-1
135	0.011654364602837	400	N2	2	3	kynu-1
145	0.043743981650617	400	N2	2	1	kynu-1
145	0.03350644885695	400	N2	2	2	kynu-1
145	0.040749792117389	400	N2	2	3	kynu-1
155	0.072458912757629	400	N2	2	1	kynu-1
155	0.033431718928938	400	N2	2	2	kynu-1
155	0.042918094908297	400	N2	2	3	kynu-1
165	0.04794367515113	400	N2	2	1	kynu-1
165	0.034676335560481	400	N2	2	2	kynu-1
165	0.050207137810401	400	N2	2	3	kynu-1
175	0.055129290299135	400	N2	2	1	kynu-1
175	0.055561705816264	400	N2	2	2	kynu-1
175	0.054836341420965	400	N2	2	3	kynu-1
185	0.069532695308978	400	N2	2	1	kynu-1
185	0.070043748234999	400	N2	2	2	kynu-1
185	0.041635151702911	400	N2	2	3	kynu-1
5	0.003178868879955	400	N2	3	1	kynu-1
5	0.003101122511799	400	N2	3	2	kynu-1
15	0	400	N2	3	1	kynu-1
15	0.002499383527438	400	N2	3	2	kynu-1
25	0.008924341887665	400	N2	3	1	kynu-1
25	0.002321470464469	400	N2	3	2	kynu-1
35	0	400	N2	3	1	kynu-1
35	0.00011160193927	400	N2	3	2	kynu-1
45	0	400	N2	3	1	kynu-1
45	0.000179251278055	400	N2	3	2	kynu-1
55	0.000657403401065	400	N2	3	1	kynu-1
55	2.29852010270097E-05	400	N2	3	2	kynu-1
65	0.000221301404783	400	N2	3	1	kynu-1
65	0.001111893700386	400	N2	3	2	kynu-1
75	0.003093933981645	400	N2	3	1	kynu-1
75	0.002141941650763	400	N2	3	2	kynu-1
85	0.002404483338343	400	N2	3	1	kynu-1
85	0.001481607919391	400	N2	3	2	kynu-1
95	0.001634845649043	400	N2	3	1	kynu-1
95	0.000878624903459	400	N2	3	2	kynu-1
105	0.001913538177316	400	N2	3	1	kynu-1
105	0.00632092657693	400	N2	3	2	kynu-1
115	0.00090611316536	400	N2	3	1	kynu-1
115	0.002933502054367	400	N2	3	2	kynu-1
125	0.004877098393032	400	N2	3	1	kynu-1
125	0.003953376294088	400	N2	3	2	kynu-1
135	0.010472581592001	400	N2	3	1	kynu-1
135	0.01374139252722	400	N2	3	2	kynu-1
145	0.013069783444311	400	N2	3	1	kynu-1
145	0.015018581563433	400	N2	3	2	kynu-1
155	0.004726036068606	400	N2	3	1	kynu-1
155	0.013655798434195	400	N2	3	2	kynu-1
165	0.009702865209967	400	N2	3	1	kynu-1
165	0.011697526926611	400	N2	3	2	kynu-1
175	0.030606343365349	400	N2	3	1	kynu-1
175	0.022706451237322	400	N2	3	2	kynu-1
185	0.021743116246344	400	N2	3	1	kynu-1
185	0.026741974533286	400	N2	3	2	kynu-1
5	0.073422730921393	400	N2	4	1	kynu-1
5	0.103432972341448	400	N2	4	2	kynu-1
15	0.018859519559935	400	N2	4	1	kynu-1
15	0.009771161511813	400	N2	4	2	kynu-1
25	0.006159538409581	400	N2	4	1	kynu-1
25	0.010699210897573	400	N2	4	2	kynu-1
35	0.005742215889946	400	N2	4	1	kynu-1
35	0.008067954645685	400	N2	4	2	kynu-1
45	0.000318960735166	400	N2	4	1	kynu-1
45	0.000990681276252	400	N2	4	2	kynu-1
55	0.002215611994921	400	N2	4	1	kynu-1
55	0.00321108694209	400	N2	4	2	kynu-1
65	0.000715201591083	400	N2	4	1	kynu-1
65	0.012357724370519	400	N2	4	2	kynu-1
75	0.000330241466087	400	N2	4	1	kynu-1
75	0.027717233312714	400	N2	4	2	kynu-1
85	0.011414683549287	400	N2	4	1	kynu-1
85	0.023278580149348	400	N2	4	2	kynu-1
95	0.029337409609725	400	N2	4	1	kynu-1
95	0.042378722096998	400	N2	4	2	kynu-1
105	0.039446063177315	400	N2	4	1	kynu-1
105	0.048086853902316	400	N2	4	2	kynu-1
115	0.065123890270601	400	N2	4	1	kynu-1
115	0.048552764480774	400	N2	4	2	kynu-1
125	0.079404721786194	400	N2	4	1	kynu-1
125	0.07628217920777	400	N2	4	2	kynu-1
135	0.096940510836285	400	N2	4	1	kynu-1
135	0.094659064497445	400	N2	4	2	kynu-1
145	0.088571530641184	400	N2	4	1	kynu-1
145	0.146539882980588	400	N2	4	2	kynu-1
155	0.158130870906375	400	N2	4	1	kynu-1
155	0.191774075987629	400	N2	4	2	kynu-1
165	0.200291369861949	400	N2	4	1	kynu-1
165	0.256494491968823	400	N2	4	2	kynu-1
175	0.153611169516958	400	N2	4	1	kynu-1
175	0.282731875264455	400	N2	4	2	kynu-1
185	0.243471438910673	400	N2	4	1	kynu-1
185	0.329925923851801	400	N2	4	2	kynu-1
5	0.041501211815336	400	N2	5	1	kynu-1
5	0.006053058942588	400	N2	5	2	kynu-1
15	0.000554734158149	400	N2	5	1	kynu-1
15	0	400	N2	5	2	kynu-1
25	0	400	N2	5	1	kynu-1
25	0.000113699394468	400	N2	5	2	kynu-1
35	0	400	N2	5	1	kynu-1
35	0	400	N2	5	2	kynu-1
45	0	400	N2	5	1	kynu-1
45	0.000403701535468	400	N2	5	2	kynu-1
55	0	400	N2	5	1	kynu-1
55	0	400	N2	5	2	kynu-1
65	0	400	N2	5	1	kynu-1
65	0.00062508826186	400	N2	5	2	kynu-1
75	0	400	N2	5	1	kynu-1
75	0.001502084557264	400	N2	5	2	kynu-1
85	0	400	N2	5	1	kynu-1
85	0	400	N2	5	2	kynu-1
95	0	400	N2	5	1	kynu-1
95	0.000457024566878	400	N2	5	2	kynu-1
105	0	400	N2	5	1	kynu-1
105	0.00018397441836	400	N2	5	2	kynu-1
115	0	400	N2	5	1	kynu-1
115	0	400	N2	5	2	kynu-1
125	0	400	N2	5	1	kynu-1
125	0	400	N2	5	2	kynu-1
135	0.000386681295051	400	N2	5	1	kynu-1
135	0.006778531377355	400	N2	5	2	kynu-1
145	0	400	N2	5	1	kynu-1
145	0.014348579106427	400	N2	5	2	kynu-1
155	0	400	N2	5	1	kynu-1
155	0.010374250322126	400	N2	5	2	kynu-1
165	0	400	N2	5	1	kynu-1
165	0.011644529981353	400	N2	5	2	kynu-1
175	0	400	N2	5	1	kynu-1
175	0.004234279294464	400	N2	5	2	kynu-1
185	0	400	N2	5	1	kynu-1
185	0.010016703124133	400	N2	5	2	kynu-1
5	0.056578431471022	300	N2	1	1	kynu-1
5	0.035293835239785	300	N2	1	2	kynu-1
15	0.001980219589066	300	N2	1	1	kynu-1
15	0.003170704483118	300	N2	1	2	kynu-1
25	0.025293525496326	300	N2	1	1	kynu-1
25	0.015278703777817	300	N2	1	2	kynu-1
35	0.035225546487663	300	N2	1	1	kynu-1
35	0.03033238641907	300	N2	1	2	kynu-1
45	0.098620180411259	300	N2	1	1	kynu-1
45	0.078167393390653	300	N2	1	2	kynu-1
55	0.078884732384101	300	N2	1	1	kynu-1
55	0.088205094369383	300	N2	1	2	kynu-1
65	0.167807041517747	300	N2	1	1	kynu-1
65	0.089389837480249	300	N2	1	2	kynu-1
75	0.135195022810361	300	N2	1	1	kynu-1
75	0.114580220914014	300	N2	1	2	kynu-1
85	0.143776211817869	300	N2	1	1	kynu-1
85	0.149998326966681	300	N2	1	2	kynu-1
95	0.217559717612059	300	N2	1	1	kynu-1
95	0.169749496099717	300	N2	1	2	kynu-1
105	0.288452033855371	300	N2	1	1	kynu-1
105	0.191212348949066	300	N2	1	2	kynu-1
115	0.276061647599118	300	N2	1	1	kynu-1
115	0.226240609629017	300	N2	1	2	kynu-1
125	0.306429102530881	300	N2	1	1	kynu-1
125	0.2459634501135	300	N2	1	2	kynu-1
135	0.3369187514061	300	N2	1	1	kynu-1
135	0.322270504515356	300	N2	1	2	kynu-1
145	0.410281624454767	300	N2	1	1	kynu-1
145	0.389512596282868	300	N2	1	2	kynu-1
155	0.481786000180839	300	N2	1	1	kynu-1
155	0.436024490936418	300	N2	1	2	kynu-1
165	0.58475564085913	300	N2	1	1	kynu-1
165	0.478527639148899	300	N2	1	2	kynu-1
175	0.622683904327677	300	N2	1	1	kynu-1
175	0.504197427018209	300	N2	1	2	kynu-1
185	0.688582635916084	300	N2	1	1	kynu-1
185	0.605479853305358	300	N2	1	2	kynu-1
5	0.016685013438364	300	N2	2	1	kynu-1
5	0.014867623566861	300	N2	2	2	kynu-1
5	0.046700704330787	300	N2	2	3	kynu-1
15	0.000838613406075	300	N2	2	1	kynu-1
15	0.003923439327987	300	N2	2	2	kynu-1
15	0.002188642804922	300	N2	2	3	kynu-1
25	0.006431968934114	300	N2	2	1	kynu-1
25	0.000961237869727	300	N2	2	2	kynu-1
25	0.003822255169115	300	N2	2	3	kynu-1
35	0.020715114653701	300	N2	2	1	kynu-1
35	0.006306804517667	300	N2	2	2	kynu-1
35	0.013360268360575	300	N2	2	3	kynu-1
45	0.047286317938915	300	N2	2	1	kynu-1
45	0.033921312051057	300	N2	2	2	kynu-1
45	0.036896585534473	300	N2	2	3	kynu-1
55	0.07370712775006	300	N2	2	1	kynu-1
55	0.046523417292679	300	N2	2	2	kynu-1
55	0.034239681968534	300	N2	2	3	kynu-1
65	0.070996439360617	300	N2	2	1	kynu-1
65	0.053627002684027	300	N2	2	2	kynu-1
65	0.034852492093563	300	N2	2	3	kynu-1
75	0.084927001131285	300	N2	2	1	kynu-1
75	0.073448019811802	300	N2	2	2	kynu-1
75	0.051016553075959	300	N2	2	3	kynu-1
85	0.099558281793188	300	N2	2	1	kynu-1
85	0.10006923001804	300	N2	2	2	kynu-1
85	0.07723169721432	300	N2	2	3	kynu-1
95	0.116239031578352	300	N2	2	1	kynu-1
95	0.11239335881024	300	N2	2	2	kynu-1
95	0.131509953106741	300	N2	2	3	kynu-1
105	0.121225353801332	300	N2	2	1	kynu-1
105	0.091248571240073	300	N2	2	2	kynu-1
105	0.117174612300677	300	N2	2	3	kynu-1
115	0.175898422129528	300	N2	2	1	kynu-1
115	0.108051446278006	300	N2	2	2	kynu-1
115	0.148508638372452	300	N2	2	3	kynu-1
125	0.178454209866033	300	N2	2	1	kynu-1
125	0.111195860814189	300	N2	2	2	kynu-1
125	0.151373553054474	300	N2	2	3	kynu-1
135	0.237667176109105	300	N2	2	1	kynu-1
135	0.134694976485286	300	N2	2	2	kynu-1
135	0.172473875121548	300	N2	2	3	kynu-1
145	0.270588072780767	300	N2	2	1	kynu-1
145	0.141873662344926	300	N2	2	2	kynu-1
145	0.193508819029547	300	N2	2	3	kynu-1
155	0.321468671729295	300	N2	2	1	kynu-1
155	0.235126442201123	300	N2	2	2	kynu-1
155	0.261686329004171	300	N2	2	3	kynu-1
165	0.271128701809399	300	N2	2	1	kynu-1
165	0.257862162306325	300	N2	2	2	kynu-1
165	0.265201383144433	300	N2	2	3	kynu-1
175	0.353568464646472	300	N2	2	1	kynu-1
175	0.326283011181083	300	N2	2	2	kynu-1
175	0.260419039561421	300	N2	2	3	kynu-1
185	0.452377827646806	300	N2	2	1	kynu-1
185	0.331744667662006	300	N2	2	2	kynu-1
185	0.329698668180225	300	N2	2	3	kynu-1
5	0.001132225551977	300	N2	3	1	kynu-1
5	0.003009563794442	300	N2	3	2	kynu-1
15	0.001430902697	300	N2	3	1	kynu-1
15	5.01803372044213E-05	300	N2	3	2	kynu-1
25	0.00064013412483	300	N2	3	1	kynu-1
25	0.0011601880819	300	N2	3	2	kynu-1
35	0.00146159905293	300	N2	3	1	kynu-1
35	0	300	N2	3	2	kynu-1
45	0	300	N2	3	1	kynu-1
45	0	300	N2	3	2	kynu-1
55	0	300	N2	3	1	kynu-1
55	0	300	N2	3	2	kynu-1
65	0.009123454273797	300	N2	3	1	kynu-1
65	0.006931626924999	300	N2	3	2	kynu-1
75	0.010012438089044	300	N2	3	1	kynu-1
75	0.012831281704608	300	N2	3	2	kynu-1
85	0.014868619194915	300	N2	3	1	kynu-1
85	0.005605006520799	300	N2	3	2	kynu-1
95	0.020341930130012	300	N2	3	1	kynu-1
95	0.017255088817241	300	N2	3	2	kynu-1
105	0.034478982722278	300	N2	3	1	kynu-1
105	0.02728612292521	300	N2	3	2	kynu-1
115	0.043817287484148	300	N2	3	1	kynu-1
115	0.061294900488928	300	N2	3	2	kynu-1
125	0.049168088538478	300	N2	3	1	kynu-1
125	0.038987152977022	300	N2	3	2	kynu-1
135	0.043833802290116	300	N2	3	1	kynu-1
135	0.062479342046525	300	N2	3	2	kynu-1
145	0.07072549082226	300	N2	3	1	kynu-1
145	0.058836380632249	300	N2	3	2	kynu-1
155	0.116167229713155	300	N2	3	1	kynu-1
155	0.082487151570216	300	N2	3	2	kynu-1
165	0.129816967981272	300	N2	3	1	kynu-1
165	0.078128690832249	300	N2	3	2	kynu-1
175	0.169196734745111	300	N2	3	1	kynu-1
175	0.126199223460701	300	N2	3	2	kynu-1
185	0.220162998041504	300	N2	3	1	kynu-1
185	0.173599353543502	300	N2	3	2	kynu-1
5	0.07682694042277	300	N2	4	1	kynu-1
5	0.103323064295084	300	N2	4	2	kynu-1
15	0.007007094713666	300	N2	4	1	kynu-1
15	0.009743790241683	300	N2	4	2	kynu-1
25	0.012077415936634	300	N2	4	1	kynu-1
25	0.016121000259916	300	N2	4	2	kynu-1
35	0.004496217472237	300	N2	4	1	kynu-1
35	0.022656617625062	300	N2	4	2	kynu-1
45	0.0263172351162	300	N2	4	1	kynu-1
45	0.029841905541698	300	N2	4	2	kynu-1
55	0.04148927409307	300	N2	4	1	kynu-1
55	0.040628839291118	300	N2	4	2	kynu-1
65	0.061178687686003	300	N2	4	1	kynu-1
65	0.053173264486367	300	N2	4	2	kynu-1
75	0.102629666195572	300	N2	4	1	kynu-1
75	0.119516611563852	300	N2	4	2	kynu-1
85	0.117792222214586	300	N2	4	1	kynu-1
85	0.158061533086331	300	N2	4	2	kynu-1
95	0.165921114899993	300	N2	4	1	kynu-1
95	0.205536124873857	300	N2	4	2	kynu-1
105	0.168222184352129	300	N2	4	1	kynu-1
105	0.284875373584558	300	N2	4	2	kynu-1
115	0.30995618846369	300	N2	4	1	kynu-1
115	0.306434242556627	300	N2	4	2	kynu-1
125	0.328728211787671	300	N2	4	1	kynu-1
125	0.381000095602253	300	N2	4	2	kynu-1
135	0.428523545906882	300	N2	4	1	kynu-1
135	0.428928861809585	300	N2	4	2	kynu-1
145	0.470134869356253	300	N2	4	1	kynu-1
145	0.500516271057128	300	N2	4	2	kynu-1
155	0.587790808665527	300	N2	4	1	kynu-1
155	0.554177928110696	300	N2	4	2	kynu-1
165	0.638833978395721	300	N2	4	1	kynu-1
165	0.604347063174642	300	N2	4	2	kynu-1
175	0.711711671357434	300	N2	4	1	kynu-1
175	0.606305754475984	300	N2	4	2	kynu-1
185	0.72952649068598	300	N2	4	1	kynu-1
185	0.666933386294248	300	N2	4	2	kynu-1
5	0.023238284999061	300	N2	5	1	kynu-1
5	0.013032789195274	300	N2	5	2	kynu-1
15	0.009501411000784	300	N2	5	1	kynu-1
15	5.2622226126009E-05	300	N2	5	2	kynu-1
25	0.006626672248196	300	N2	5	1	kynu-1
25	0.000400764331085	300	N2	5	2	kynu-1
35	0.000346589707635	300	N2	5	1	kynu-1
35	0.003635883955974	300	N2	5	2	kynu-1
45	0.008012558384204	300	N2	5	1	kynu-1
45	0.00018957344976	300	N2	5	2	kynu-1
55	0.001273254314649	300	N2	5	1	kynu-1
55	0.005870515498525	300	N2	5	2	kynu-1
65	0.00101511155094	300	N2	5	1	kynu-1
65	0.00072612422891	300	N2	5	2	kynu-1
75	0.000127777875749	300	N2	5	1	kynu-1
75	0.000197357750547	300	N2	5	2	kynu-1
85	0.00831624605187	300	N2	5	1	kynu-1
85	0.00381848725683	300	N2	5	2	kynu-1
95	0.00506763501875	300	N2	5	1	kynu-1
95	0.007558926522401	300	N2	5	2	kynu-1
105	0.001205047700737	300	N2	5	1	kynu-1
105	8.5246018078815E-05	300	N2	5	2	kynu-1
115	0.012168401584445	300	N2	5	1	kynu-1
115	0.006800908392757	300	N2	5	2	kynu-1
125	0.014171922325322	300	N2	5	1	kynu-1
125	0.013640668842869	300	N2	5	2	kynu-1
135	0.018261716009836	300	N2	5	1	kynu-1
135	0.009099064981511	300	N2	5	2	kynu-1
145	0.023332309209729	300	N2	5	1	kynu-1
145	0.019597410508285	300	N2	5	2	kynu-1
155	0.020554837712802	300	N2	5	1	kynu-1
155	0.019779356511496	300	N2	5	2	kynu-1
165	0.029511704287091	300	N2	5	1	kynu-1
165	0.02089841859639	300	N2	5	2	kynu-1
175	0.028984948043893	300	N2	5	1	kynu-1
175	0.027433742919956	300	N2	5	2	kynu-1
185	0.050441620898765	300	N2	5	1	kynu-1
185	0.021028753993172	300	N2	5	2	kynu-1
5	0.016448802748438	250	N2	1	1	kynu-1
5	0.014217733963683	250	N2	1	2	kynu-1
15	0.029689308814097	250	N2	1	1	kynu-1
15	0.036586260643378	250	N2	1	2	kynu-1
25	0.100446809894382	250	N2	1	1	kynu-1
25	0.099505681150502	250	N2	1	2	kynu-1
35	0.175434768038474	250	N2	1	1	kynu-1
35	0.130644324099477	250	N2	1	2	kynu-1
45	0.236220663171685	250	N2	1	1	kynu-1
45	0.134697106582758	250	N2	1	2	kynu-1
55	0.188853597388801	250	N2	1	1	kynu-1
55	0.112630596703256	250	N2	1	2	kynu-1
65	0.236587639755899	250	N2	1	1	kynu-1
65	0.15033933885819	250	N2	1	2	kynu-1
75	0.201000834864158	250	N2	1	1	kynu-1
75	0.214915030685603	250	N2	1	2	kynu-1
85	0.257695206031342	250	N2	1	1	kynu-1
85	0.277825785084098	250	N2	1	2	kynu-1
95	0.234691527034255	250	N2	1	1	kynu-1
95	0.23474898615519	250	N2	1	2	kynu-1
105	0.312562741913263	250	N2	1	1	kynu-1
105	0.232703106007329	250	N2	1	2	kynu-1
115	0.366109778346959	250	N2	1	1	kynu-1
115	0.366590802100818	250	N2	1	2	kynu-1
125	0.371119114955689	250	N2	1	1	kynu-1
125	0.350801395870159	250	N2	1	2	kynu-1
135	0.419187834035811	250	N2	1	1	kynu-1
135	0.44661627984395	250	N2	1	2	kynu-1
145	0.474503000199226	250	N2	1	1	kynu-1
145	0.437230017735481	250	N2	1	2	kynu-1
155	0.617959498580269	250	N2	1	1	kynu-1
155	0.514685860564114	250	N2	1	2	kynu-1
165	0.608355635662401	250	N2	1	1	kynu-1
165	0.541751521352166	250	N2	1	2	kynu-1
175	0.609182694229575	250	N2	1	1	kynu-1
175	0.602800021021329	250	N2	1	2	kynu-1
185	0.638580598548876	250	N2	1	1	kynu-1
185	0.597237965069987	250	N2	1	2	kynu-1
5	0.033783792582116	250	N2	2	1	kynu-1
5	0.038391021217559	250	N2	2	2	kynu-1
5	0.01923491474916	250	N2	2	3	kynu-1
15	0.007475736586997	250	N2	2	1	kynu-1
15	0.012244129707375	250	N2	2	2	kynu-1
15	0.015457934603209	250	N2	2	3	kynu-1
25	0.022451298402348	250	N2	2	1	kynu-1
25	0.040763023218744	250	N2	2	2	kynu-1
25	0.041659066390532	250	N2	2	3	kynu-1
35	0.098769727957733	250	N2	2	1	kynu-1
35	0.062844923853948	250	N2	2	2	kynu-1
35	0.077597998072781	250	N2	2	3	kynu-1
45	0.135127743453641	250	N2	2	1	kynu-1
45	0.115418801851012	250	N2	2	2	kynu-1
45	0.135751595228073	250	N2	2	3	kynu-1
55	0.164148949875456	250	N2	2	1	kynu-1
55	0.147881732926991	250	N2	2	2	kynu-1
55	0.167880032728147	250	N2	2	3	kynu-1
65	0.175455151996091	250	N2	2	1	kynu-1
65	0.214433045757006	250	N2	2	2	kynu-1
65	0.155624701735832	250	N2	2	3	kynu-1
75	0.171080690825849	250	N2	2	1	kynu-1
75	0.179114437848133	250	N2	2	2	kynu-1
75	0.155311523628404	250	N2	2	3	kynu-1
85	0.178196111903224	250	N2	2	1	kynu-1
85	0.170096420235893	250	N2	2	2	kynu-1
85	0.198374169229763	250	N2	2	3	kynu-1
95	0.210957915346274	250	N2	2	1	kynu-1
95	0.185095992223125	250	N2	2	2	kynu-1
95	0.15240654875494	250	N2	2	3	kynu-1
105	0.233958266324512	250	N2	2	1	kynu-1
105	0.200111589396666	250	N2	2	2	kynu-1
105	0.187018229387999	250	N2	2	3	kynu-1
115	0.281843759107956	250	N2	2	1	kynu-1
115	0.284611437335316	250	N2	2	2	kynu-1
115	0.26502379709984	250	N2	2	3	kynu-1
125	0.320345491609161	250	N2	2	1	kynu-1
125	0.321211598240287	250	N2	2	2	kynu-1
125	0.275825481511767	250	N2	2	3	kynu-1
135	0.406863485433344	250	N2	2	1	kynu-1
135	0.329284653224438	250	N2	2	2	kynu-1
135	0.367307409566556	250	N2	2	3	kynu-1
145	0.436439203555247	250	N2	2	1	kynu-1
145	0.359860083024814	250	N2	2	2	kynu-1
145	0.382016451057604	250	N2	2	3	kynu-1
155	0.482669822831334	250	N2	2	1	kynu-1
155	0.385313260253899	250	N2	2	2	kynu-1
155	0.414759415131495	250	N2	2	3	kynu-1
165	0.547279908674074	250	N2	2	1	kynu-1
165	0.393904763889199	250	N2	2	2	kynu-1
165	0.517819133554193	250	N2	2	3	kynu-1
175	0.636133476696685	250	N2	2	1	kynu-1
175	0.462727631541852	250	N2	2	2	kynu-1
175	0.488627520660539	250	N2	2	3	kynu-1
185	0.589428423733774	250	N2	2	1	kynu-1
185	0.48996447673226	250	N2	2	2	kynu-1
185	0.552624093001374	250	N2	2	3	kynu-1
5	2.81162748162076E-05	250	N2	3	1	kynu-1
5	0.001820077519232	250	N2	3	2	kynu-1
15	0	250	N2	3	1	kynu-1
15	0.000692715865064	250	N2	3	2	kynu-1
25	7.7404347019603E-05	250	N2	3	1	kynu-1
25	0.000917207979656	250	N2	3	2	kynu-1
35	0.000314111930051	250	N2	3	1	kynu-1
35	5.05264245502572E-05	250	N2	3	2	kynu-1
45	0.01181029933633	250	N2	3	1	kynu-1
45	0.000489693893318	250	N2	3	2	kynu-1
55	0.004962427300067	250	N2	3	1	kynu-1
55	0.007356161549258	250	N2	3	2	kynu-1
65	0.012717948717928	250	N2	3	1	kynu-1
65	0.012874097472279	250	N2	3	2	kynu-1
75	0.051698520888755	250	N2	3	1	kynu-1
75	0.039954374778642	250	N2	3	2	kynu-1
85	0.070341702188368	250	N2	3	1	kynu-1
85	0.053672474506302	250	N2	3	2	kynu-1
95	0.078823605223194	250	N2	3	1	kynu-1
95	0.078756465504094	250	N2	3	2	kynu-1
105	0.068222757065047	250	N2	3	1	kynu-1
105	0.089630225847744	250	N2	3	2	kynu-1
115	0.126800562613106	250	N2	3	1	kynu-1
115	0.089799737848379	250	N2	3	2	kynu-1
125	0.120244066409199	250	N2	3	1	kynu-1
125	0.111509218192738	250	N2	3	2	kynu-1
135	0.154919188153123	250	N2	3	1	kynu-1
135	0.145129303544065	250	N2	3	2	kynu-1
145	0.15925239024253	250	N2	3	1	kynu-1
145	0.172827115628835	250	N2	3	2	kynu-1
155	0.210765193178059	250	N2	3	1	kynu-1
155	0.196256928751751	250	N2	3	2	kynu-1
165	0.270157017166316	250	N2	3	1	kynu-1
165	0.257980345426271	250	N2	3	2	kynu-1
175	0.357259533761771	250	N2	3	1	kynu-1
175	0.300058182301786	250	N2	3	2	kynu-1
185	0.335780478315983	250	N2	3	1	kynu-1
185	0.424242404218965	250	N2	3	2	kynu-1
5	0.089422429174894	250	N2	4	1	kynu-1
5	0.026117191289442	250	N2	4	2	kynu-1
15	0.043121078117877	250	N2	4	1	kynu-1
15	0.019817918253551	250	N2	4	2	kynu-1
25	0.064026810155417	250	N2	4	1	kynu-1
25	0.034725125179966	250	N2	4	2	kynu-1
35	0.045436347147155	250	N2	4	1	kynu-1
35	0.035236772427917	250	N2	4	2	kynu-1
45	0.084156045839296	250	N2	4	1	kynu-1
45	0.066472736672651	250	N2	4	2	kynu-1
55	0.110077336987933	250	N2	4	1	kynu-1
55	0.090210623416307	250	N2	4	2	kynu-1
65	0.180287388771476	250	N2	4	1	kynu-1
65	0.132475997630919	250	N2	4	2	kynu-1
75	0.273562752654473	250	N2	4	1	kynu-1
75	0.198752543395395	250	N2	4	2	kynu-1
85	0.252388347549009	250	N2	4	1	kynu-1
85	0.250837331542078	250	N2	4	2	kynu-1
95	0.402803273227723	250	N2	4	1	kynu-1
95	0.31859715260025	250	N2	4	2	kynu-1
105	0.465012564354921	250	N2	4	1	kynu-1
105	0.365435810098578	250	N2	4	2	kynu-1
115	0.568190690962207	250	N2	4	1	kynu-1
115	0.419094502548277	250	N2	4	2	kynu-1
125	0.577803933737645	250	N2	4	1	kynu-1
125	0.546037322650697	250	N2	4	2	kynu-1
135	0.738748291790442	250	N2	4	1	kynu-1
135	0.602690950938613	250	N2	4	2	kynu-1
145	0.747089592997208	250	N2	4	1	kynu-1
145	0.675290469917568	250	N2	4	2	kynu-1
155	0.850501010800887	250	N2	4	1	kynu-1
155	0.754887882000279	250	N2	4	2	kynu-1
165	0.840570354026243	250	N2	4	1	kynu-1
165	0.795979126220491	250	N2	4	2	kynu-1
175	0.825710271699747	250	N2	4	1	kynu-1
175	0.718282676239352	250	N2	4	2	kynu-1
185	0.875733595601877	250	N2	4	1	kynu-1
185	0.79046606969476	250	N2	4	2	kynu-1
5	0.045086499250113	250	N2	5	1	kynu-1
5	0.013783325797777	250	N2	5	2	kynu-1
15	0.002097936177889	250	N2	5	1	kynu-1
15	0.001513290085163	250	N2	5	2	kynu-1
25	0.006755572825262	250	N2	5	1	kynu-1
25	0.0218573908783	250	N2	5	2	kynu-1
35	0.002622203384855	250	N2	5	1	kynu-1
35	0	250	N2	5	2	kynu-1
45	0.011246664248942	250	N2	5	1	kynu-1
45	0.000859859587995	250	N2	5	2	kynu-1
55	0.002205018957522	250	N2	5	1	kynu-1
55	0.00044458419271	250	N2	5	2	kynu-1
65	0.00836404611553	250	N2	5	1	kynu-1
65	0.004150093145514	250	N2	5	2	kynu-1
75	0.007149035580386	250	N2	5	1	kynu-1
75	0.014585392776744	250	N2	5	2	kynu-1
85	0.034211847003827	250	N2	5	1	kynu-1
85	0.014303908165969	250	N2	5	2	kynu-1
95	0.039104105340003	250	N2	5	1	kynu-1
95	0.020779407831497	250	N2	5	2	kynu-1
105	0.042640875622349	250	N2	5	1	kynu-1
105	0.031039346530377	250	N2	5	2	kynu-1
115	0.057994022904331	250	N2	5	1	kynu-1
115	0.028902456833917	250	N2	5	2	kynu-1
125	0.093637938490882	250	N2	5	1	kynu-1
125	0.065018398120431	250	N2	5	2	kynu-1
135	0.150988918359077	250	N2	5	1	kynu-1
135	0.055665607401544	250	N2	5	2	kynu-1
145	0.174247145012863	250	N2	5	1	kynu-1
145	0.132258641010367	250	N2	5	2	kynu-1
155	0.238816430363542	250	N2	5	1	kynu-1
155	0.12827404134412	250	N2	5	2	kynu-1
165	0.301418418593151	250	N2	5	1	kynu-1
165	0.094063674115643	250	N2	5	2	kynu-1
175	0.29724762529898	250	N2	5	1	kynu-1
175	0.189956741921753	250	N2	5	2	kynu-1
185	0.402231722836602	250	N2	5	1	kynu-1
185	0.249482693609873	250	N2	5	2	kynu-1
5	0.085157085015745	200	N2	1	1	kynu-1
5	0.113470744463392	200	N2	1	2	kynu-1
15	0.312711415069968	200	N2	1	1	kynu-1
15	0.302660189599366	200	N2	1	2	kynu-1
25	0.420345151489159	200	N2	1	1	kynu-1
25	0.462842589909078	200	N2	1	2	kynu-1
35	0.36867007399228	200	N2	1	1	kynu-1
35	0.330952770553796	200	N2	1	2	kynu-1
45	0.335820533235263	200	N2	1	1	kynu-1
45	0.306360948896762	200	N2	1	2	kynu-1
55	0.418889461280983	200	N2	1	1	kynu-1
55	0.32780895858272	200	N2	1	2	kynu-1
65	0.47587504705518	200	N2	1	1	kynu-1
65	0.344478212107586	200	N2	1	2	kynu-1
75	0.537561549313799	200	N2	1	1	kynu-1
75	0.468073746192584	200	N2	1	2	kynu-1
85	0.542147755457645	200	N2	1	1	kynu-1
85	0.489278778946143	200	N2	1	2	kynu-1
95	0.520791090230889	200	N2	1	1	kynu-1
95	0.543113799602135	200	N2	1	2	kynu-1
105	0.557303965791851	200	N2	1	1	kynu-1
105	0.545624145899729	200	N2	1	2	kynu-1
115	0.605798005970989	200	N2	1	1	kynu-1
115	0.518566219138498	200	N2	1	2	kynu-1
125	0.618350889819816	200	N2	1	1	kynu-1
125	0.615508561143914	200	N2	1	2	kynu-1
135	0.686625815453003	200	N2	1	1	kynu-1
135	0.633277949093537	200	N2	1	2	kynu-1
145	0.639726992807888	200	N2	1	1	kynu-1
145	0.655709373233309	200	N2	1	2	kynu-1
155	0.733461023466053	200	N2	1	1	kynu-1
155	0.641217449533534	200	N2	1	2	kynu-1
165	0.744182890336291	200	N2	1	1	kynu-1
165	0.741939523212219	200	N2	1	2	kynu-1
175	0.741461215634801	200	N2	1	1	kynu-1
175	0.711047625165874	200	N2	1	2	kynu-1
185	0.704017609515903	200	N2	1	1	kynu-1
185	0.714431811388534	200	N2	1	2	kynu-1
5	0.026209254367605	200	N2	2	1	kynu-1
5	0.043831031907493	200	N2	2	2	kynu-1
5	0.046614913201012	200	N2	2	3	kynu-1
15	0.072457740562929	200	N2	2	1	kynu-1
15	0.089593670483314	200	N2	2	2	kynu-1
15	0.078070129855966	200	N2	2	3	kynu-1
25	0.148720049428026	200	N2	2	1	kynu-1
25	0.206871159272691	200	N2	2	2	kynu-1
25	0.165363412020111	200	N2	2	3	kynu-1
35	0.198272118594833	200	N2	2	1	kynu-1
35	0.240309128097864	200	N2	2	2	kynu-1
35	0.225677350910929	200	N2	2	3	kynu-1
45	0.380420649396009	200	N2	2	1	kynu-1
45	0.381453417416448	200	N2	2	2	kynu-1
45	0.267568807597509	200	N2	2	3	kynu-1
55	0.30659283448508	200	N2	2	1	kynu-1
55	0.27069715623974	200	N2	2	2	kynu-1
55	0.268772022828778	200	N2	2	3	kynu-1
65	0.301519038994358	200	N2	2	1	kynu-1
65	0.298250762375175	200	N2	2	2	kynu-1
65	0.231824176909643	200	N2	2	3	kynu-1
75	0.300736041638781	200	N2	2	1	kynu-1
75	0.2297239196429	200	N2	2	2	kynu-1
75	0.307697285320183	200	N2	2	3	kynu-1
85	0.404795752489552	200	N2	2	1	kynu-1
85	0.311582841770589	200	N2	2	2	kynu-1
85	0.250353632050016	200	N2	2	3	kynu-1
95	0.273659201091587	200	N2	2	1	kynu-1
95	0.316693645419279	200	N2	2	2	kynu-1
95	0.316589238390288	200	N2	2	3	kynu-1
105	0.306120800099568	200	N2	2	1	kynu-1
105	0.301313945831176	200	N2	2	2	kynu-1
105	0.349455618278807	200	N2	2	3	kynu-1
115	0.40619202187649	200	N2	2	1	kynu-1
115	0.411299582311623	200	N2	2	2	kynu-1
115	0.37937010954006	200	N2	2	3	kynu-1
125	0.495300099395068	200	N2	2	1	kynu-1
125	0.526454363078154	200	N2	2	2	kynu-1
125	0.390873291801809	200	N2	2	3	kynu-1
135	0.548852284987159	200	N2	2	1	kynu-1
135	0.532778096907379	200	N2	2	2	kynu-1
135	0.431877949418121	200	N2	2	3	kynu-1
145	0.580793558804699	200	N2	2	1	kynu-1
145	0.615636610091913	200	N2	2	2	kynu-1
145	0.530269993402179	200	N2	2	3	kynu-1
155	0.597467225389311	200	N2	2	1	kynu-1
155	0.618209265650796	200	N2	2	2	kynu-1
155	0.568493844136005	200	N2	2	3	kynu-1
165	0.694739539092656	200	N2	2	1	kynu-1
165	0.682801878804496	200	N2	2	2	kynu-1
165	0.618155099074507	200	N2	2	3	kynu-1
175	0.671218021527203	200	N2	2	1	kynu-1
175	0.681965710748716	200	N2	2	2	kynu-1
175	0.688940388495685	200	N2	2	3	kynu-1
185	0.724936174150525	200	N2	2	1	kynu-1
185	0.743934584188712	200	N2	2	2	kynu-1
185	0.723409812411056	200	N2	2	3	kynu-1
5	0.004346259605438	200	N2	3	1	kynu-1
5	0.00045101531197	200	N2	3	2	kynu-1
15	0	200	N2	3	1	kynu-1
15	0.004032850334795	200	N2	3	2	kynu-1
25	0.002843548471495	200	N2	3	1	kynu-1
25	0.013642015486535	200	N2	3	2	kynu-1
35	0.024239686627804	200	N2	3	1	kynu-1
35	0.037393676049965	200	N2	3	2	kynu-1
45	0.039970758761787	200	N2	3	1	kynu-1
45	0.045608250020084	200	N2	3	2	kynu-1
55	0.135688859960295	200	N2	3	1	kynu-1
55	0.104712432794826	200	N2	3	2	kynu-1
65	0.147553821387843	200	N2	3	1	kynu-1
65	0.203736208257534	200	N2	3	2	kynu-1
75	0.191999266419887	200	N2	3	1	kynu-1
75	0.24021493203593	200	N2	3	2	kynu-1
85	0.167854918376184	200	N2	3	1	kynu-1
85	0.311095248069421	200	N2	3	2	kynu-1
95	0.201886546763413	200	N2	3	1	kynu-1
95	0.238805383169988	200	N2	3	2	kynu-1
105	0.163369614819574	200	N2	3	1	kynu-1
105	0.290744397409537	200	N2	3	2	kynu-1
115	0.20675473626485	200	N2	3	1	kynu-1
115	0.329207023235046	200	N2	3	2	kynu-1
125	0.251363698059632	200	N2	3	1	kynu-1
125	0.316000369416246	200	N2	3	2	kynu-1
135	0.324813657256039	200	N2	3	1	kynu-1
135	0.426922265691931	200	N2	3	2	kynu-1
145	0.349853958861436	200	N2	3	1	kynu-1
145	0.465089597719728	200	N2	3	2	kynu-1
155	0.338238625540339	200	N2	3	1	kynu-1
155	0.513953533995748	200	N2	3	2	kynu-1
165	0.412682795921301	200	N2	3	1	kynu-1
165	0.594832795038984	200	N2	3	2	kynu-1
175	0.490166429800569	200	N2	3	1	kynu-1
175	0.716034496465103	200	N2	3	2	kynu-1
185	0.540859848010004	200	N2	3	1	kynu-1
185	0.702778049151817	200	N2	3	2	kynu-1
5	0.093971270885169	200	N2	4	1	kynu-1
5	0.071443327768866	200	N2	4	2	kynu-1
15	0.136076495591624	200	N2	4	1	kynu-1
15	0.094298361313996	200	N2	4	2	kynu-1
25	0.115785619945265	200	N2	4	1	kynu-1
25	0.114268804869437	200	N2	4	2	kynu-1
35	0.094310345654939	200	N2	4	1	kynu-1
35	0.107939500758221	200	N2	4	2	kynu-1
45	0.238961659453253	200	N2	4	1	kynu-1
45	0.183679506341955	200	N2	4	2	kynu-1
55	0.2825999996402	200	N2	4	1	kynu-1
55	0.274862114236869	200	N2	4	2	kynu-1
65	0.391511848241767	200	N2	4	1	kynu-1
65	0.386296375758435	200	N2	4	2	kynu-1
75	0.443000253706493	200	N2	4	1	kynu-1
75	0.417517906411546	200	N2	4	2	kynu-1
85	0.523313635906168	200	N2	4	1	kynu-1
85	0.475142176489889	200	N2	4	2	kynu-1
95	0.600368407633215	200	N2	4	1	kynu-1
95	0.598953660381077	200	N2	4	2	kynu-1
105	0.658613794627533	200	N2	4	1	kynu-1
105	0.574358524350977	200	N2	4	2	kynu-1
115	0.724024384364312	200	N2	4	1	kynu-1
115	0.705900657567704	200	N2	4	2	kynu-1
125	0.791731230487786	200	N2	4	1	kynu-1
125	0.804054551020276	200	N2	4	2	kynu-1
135	0.817394699375431	200	N2	4	1	kynu-1
135	0.825094632057518	200	N2	4	2	kynu-1
145	0.902789280476345	200	N2	4	1	kynu-1
145	0.894200220593511	200	N2	4	2	kynu-1
155	0.937478103120936	200	N2	4	1	kynu-1
155	0.858497574862324	200	N2	4	2	kynu-1
165	0.8954304772869	200	N2	4	1	kynu-1
165	0.766011614622768	200	N2	4	2	kynu-1
175	0.92195785600433	200	N2	4	1	kynu-1
175	0.832185341517738	200	N2	4	2	kynu-1
185	0.828439498803982	200	N2	4	1	kynu-1
185	0.850245689322981	200	N2	4	2	kynu-1
5	0.011900004245359	200	N2	5	1	kynu-1
5	0.017091113390885	200	N2	5	2	kynu-1
15	0.003283466840666	200	N2	5	1	kynu-1
15	0.00373379803207	200	N2	5	2	kynu-1
25	0.004629092451398	200	N2	5	1	kynu-1
25	0.007221524656176	200	N2	5	2	kynu-1
35	0.012685252517099	200	N2	5	1	kynu-1
35	0.010811508060997	200	N2	5	2	kynu-1
45	0.012530950509655	200	N2	5	1	kynu-1
45	0.015163108769707	200	N2	5	2	kynu-1
55	0.016527272917778	200	N2	5	1	kynu-1
55	0.026567975572531	200	N2	5	2	kynu-1
65	0.383349058243327	200	N2	5	1	kynu-1
65	0.042566680752563	200	N2	5	2	kynu-1
75	0.100061184950012	200	N2	5	1	kynu-1
75	0.061932425741991	200	N2	5	2	kynu-1
85	0.160123906184964	200	N2	5	1	kynu-1
85	0.099867538920607	200	N2	5	2	kynu-1
95	0.327508789699159	200	N2	5	1	kynu-1
95	0.177035655263166	200	N2	5	2	kynu-1
105	0.272580475062749	200	N2	5	1	kynu-1
105	0.162169794063068	200	N2	5	2	kynu-1
115	0.390808259962482	200	N2	5	1	kynu-1
115	0.263300999379986	200	N2	5	2	kynu-1
125	0.518841082533723	200	N2	5	1	kynu-1
125	0.309216400848388	200	N2	5	2	kynu-1
135	0.526924681378034	200	N2	5	1	kynu-1
135	0.471762041357391	200	N2	5	2	kynu-1
145	0.622203780291953	200	N2	5	1	kynu-1
145	0.450704333922038	200	N2	5	2	kynu-1
155	0.664706479934129	200	N2	5	1	kynu-1
155	0.566338604142304	200	N2	5	2	kynu-1
165	0.720922359083143	200	N2	5	1	kynu-1
165	0.558978817181925	200	N2	5	2	kynu-1
175	0.818752017284994	200	N2	5	1	kynu-1
175	0.652272444472352	200	N2	5	2	kynu-1
185	0.806403406649714	200	N2	5	1	kynu-1
185	0.728319666269206	200	N2	5	2	kynu-1
5	0.432509141315396	150	N2	1	1	kynu-1
5	0.403529097145806	150	N2	1	2	kynu-1
15	0.577734071084527	150	N2	1	1	kynu-1
15	0.556330346953018	150	N2	1	2	kynu-1
25	0.479150950811645	150	N2	1	1	kynu-1
25	0.473456639210367	150	N2	1	2	kynu-1
35	0.368118687253892	150	N2	1	1	kynu-1
35	0.368103303434522	150	N2	1	2	kynu-1
45	0.609241563885469	150	N2	1	1	kynu-1
45	0.480956490391017	150	N2	1	2	kynu-1
55	0.60258037039924	150	N2	1	1	kynu-1
55	0.668099350334562	150	N2	1	2	kynu-1
65	0.689484556928258	150	N2	1	1	kynu-1
65	0.697279382805327	150	N2	1	2	kynu-1
75	0.750042317501336	150	N2	1	1	kynu-1
75	0.750157620494437	150	N2	1	2	kynu-1
85	0.667838550794548	150	N2	1	1	kynu-1
85	0.789262720963432	150	N2	1	2	kynu-1
95	0.764030382542257	150	N2	1	1	kynu-1
95	0.824411693280989	150	N2	1	2	kynu-1
105	0.811814211864469	150	N2	1	1	kynu-1
105	0.836502273746061	150	N2	1	2	kynu-1
115	0.812382835623166	150	N2	1	1	kynu-1
115	0.793908382525351	150	N2	1	2	kynu-1
125	0.789921087750534	150	N2	1	1	kynu-1
125	0.813998800615854	150	N2	1	2	kynu-1
135	0.764191351314186	150	N2	1	1	kynu-1
135	0.851734544215043	150	N2	1	2	kynu-1
145	0.791761926854938	150	N2	1	1	kynu-1
145	0.811059025867346	150	N2	1	2	kynu-1
155	0.737190924388176	150	N2	1	1	kynu-1
155	0.791349815546531	150	N2	1	2	kynu-1
165	0.744513374424683	150	N2	1	1	kynu-1
165	0.826353013794911	150	N2	1	2	kynu-1
175	0.735633964136585	150	N2	1	1	kynu-1
175	0.753317581660999	150	N2	1	2	kynu-1
185	0.765815600382251	150	N2	1	1	kynu-1
185	0.806680407336104	150	N2	1	2	kynu-1
5	0.392417351156027	150	N2	2	1	kynu-1
5	0.269899912689764	150	N2	2	2	kynu-1
5	0.240906756146634	150	N2	2	3	kynu-1
15	0.462804207894635	150	N2	2	1	kynu-1
15	0.423695924936199	150	N2	2	2	kynu-1
15	0.459531316326433	150	N2	2	3	kynu-1
25	0.47897434658712	150	N2	2	1	kynu-1
25	0.403787635167272	150	N2	2	2	kynu-1
25	0.440582113492543	150	N2	2	3	kynu-1
35	0.492893416604278	150	N2	2	1	kynu-1
35	0.489657006623787	150	N2	2	2	kynu-1
35	0.46402351668157	150	N2	2	3	kynu-1
45	0.442410110504518	150	N2	2	1	kynu-1
45	0.428897770785498	150	N2	2	2	kynu-1
45	0.432673861420454	150	N2	2	3	kynu-1
55	0.431541269540549	150	N2	2	1	kynu-1
55	0.428684893356154	150	N2	2	2	kynu-1
55	0.453595466472115	150	N2	2	3	kynu-1
65	0.484004843223236	150	N2	2	1	kynu-1
65	0.442563072068126	150	N2	2	2	kynu-1
65	0.412559724515747	150	N2	2	3	kynu-1
75	0.549315999245329	150	N2	2	1	kynu-1
75	0.523021047473982	150	N2	2	2	kynu-1
75	0.464676256244219	150	N2	2	3	kynu-1
85	0.586660211915355	150	N2	2	1	kynu-1
85	0.524893613365148	150	N2	2	2	kynu-1
85	0.497560484834517	150	N2	2	3	kynu-1
95	0.664053720489042	150	N2	2	1	kynu-1
95	0.560621355511986	150	N2	2	2	kynu-1
95	0.50492560086824	150	N2	2	3	kynu-1
105	0.681803873232012	150	N2	2	1	kynu-1
105	0.656934142792167	150	N2	2	2	kynu-1
105	0.611897562853301	150	N2	2	3	kynu-1
115	0.702251036891937	150	N2	2	1	kynu-1
115	0.70979373990587	150	N2	2	2	kynu-1
115	0.643523532074062	150	N2	2	3	kynu-1
125	0.749328713077566	150	N2	2	1	kynu-1
125	0.803783687070269	150	N2	2	2	kynu-1
125	0.675351266627074	150	N2	2	3	kynu-1
135	0.708503323444528	150	N2	2	1	kynu-1
135	0.697078356497999	150	N2	2	2	kynu-1
135	0.729660730630909	150	N2	2	3	kynu-1
145	0.805236741371694	150	N2	2	1	kynu-1
145	0.78010737449557	150	N2	2	2	kynu-1
145	0.768040078850747	150	N2	2	3	kynu-1
155	0.790226192026202	150	N2	2	1	kynu-1
155	0.730790197397612	150	N2	2	2	kynu-1
155	0.679172083644002	150	N2	2	3	kynu-1
165	0.764885544954562	150	N2	2	1	kynu-1
165	0.801358320531548	150	N2	2	2	kynu-1
165	0.809420035137228	150	N2	2	3	kynu-1
175	0.782843306032402	150	N2	2	1	kynu-1
175	0.796149547821063	150	N2	2	2	kynu-1
175	0.716276068698555	150	N2	2	3	kynu-1
185	0.803396806614685	150	N2	2	1	kynu-1
185	0.758862809767769	150	N2	2	2	kynu-1
185	0.748041526407878	150	N2	2	3	kynu-1
5	0.007811134616516	150	N2	3	1	kynu-1
5	0.010183563430966	150	N2	3	2	kynu-1
15	0.057196601065707	150	N2	3	1	kynu-1
15	0.042537465376912	150	N2	3	2	kynu-1
25	0.154583607238295	150	N2	3	1	kynu-1
25	0.111093318448424	150	N2	3	2	kynu-1
35	0.231700784488604	150	N2	3	1	kynu-1
35	0.220393792980258	150	N2	3	2	kynu-1
45	0.233410326396728	150	N2	3	1	kynu-1
45	0.239263692598828	150	N2	3	2	kynu-1
55	0.326483498439326	150	N2	3	1	kynu-1
55	0.290432947074857	150	N2	3	2	kynu-1
65	0.290492790324405	150	N2	3	1	kynu-1
65	0.268382906344472	150	N2	3	2	kynu-1
75	0.282483311255107	150	N2	3	1	kynu-1
75	0.27667878951088	150	N2	3	2	kynu-1
85	0.294869139170694	150	N2	3	1	kynu-1
85	0.274815142440138	150	N2	3	2	kynu-1
95	0.268408990486323	150	N2	3	1	kynu-1
95	0.306304656375091	150	N2	3	2	kynu-1
105	0.318168443485034	150	N2	3	1	kynu-1
105	0.299164858526761	150	N2	3	2	kynu-1
115	0.354793079875346	150	N2	3	1	kynu-1
115	0.38928565027022	150	N2	3	2	kynu-1
125	0.47927412775704	150	N2	3	1	kynu-1
125	0.352440601796338	150	N2	3	2	kynu-1
135	0.492087659337465	150	N2	3	1	kynu-1
135	0.428211254387695	150	N2	3	2	kynu-1
145	0.512164493126527	150	N2	3	1	kynu-1
145	0.468843910967806	150	N2	3	2	kynu-1
155	0.655175731205459	150	N2	3	1	kynu-1
155	0.564114058606202	150	N2	3	2	kynu-1
165	0.720608571536287	150	N2	3	1	kynu-1
165	0.571099109696749	150	N2	3	2	kynu-1
175	0.761724947800934	150	N2	3	1	kynu-1
175	0.656181331301247	150	N2	3	2	kynu-1
185	0.801747600658419	150	N2	3	1	kynu-1
185	0.692446072251134	150	N2	3	2	kynu-1
5	0.208223265350364	150	N2	4	1	kynu-1
5	0.137235271733669	150	N2	4	2	kynu-1
15	0.349137884629178	150	N2	4	1	kynu-1
15	0.364966304212659	150	N2	4	2	kynu-1
25	0.231371949315985	150	N2	4	1	kynu-1
25	0.226108740094834	150	N2	4	2	kynu-1
35	0.316161970095017	150	N2	4	1	kynu-1
35	0.316356798607227	150	N2	4	2	kynu-1
45	0.421758153680237	150	N2	4	1	kynu-1
45	0.464750775632689	150	N2	4	2	kynu-1
55	0.477263800766997	150	N2	4	1	kynu-1
55	0.431048423840144	150	N2	4	2	kynu-1
65	0.51389749861763	150	N2	4	1	kynu-1
65	0.528910769574684	150	N2	4	2	kynu-1
75	0.589732809426172	150	N2	4	1	kynu-1
75	0.591160294090412	150	N2	4	2	kynu-1
85	0.633350984742083	150	N2	4	1	kynu-1
85	0.625949607077725	150	N2	4	2	kynu-1
95	0.78522963906887	150	N2	4	1	kynu-1
95	0.728106286666768	150	N2	4	2	kynu-1
105	0.767082855087391	150	N2	4	1	kynu-1
105	0.858190843023041	150	N2	4	2	kynu-1
115	0.947823499839274	150	N2	4	1	kynu-1
115	0.908690483513691	150	N2	4	2	kynu-1
125	0.882520648213134	150	N2	4	1	kynu-1
125	0.911994679330869	150	N2	4	2	kynu-1
135	0.907541405017718	150	N2	4	1	kynu-1
135	0.910542855840832	150	N2	4	2	kynu-1
145	0.938350980673549	150	N2	4	1	kynu-1
145	0.905280068516382	150	N2	4	2	kynu-1
155	0.868444796583988	150	N2	4	1	kynu-1
155	0.847449133126981	150	N2	4	2	kynu-1
165	0.850436680460422	150	N2	4	1	kynu-1
165	0.92580553078459	150	N2	4	2	kynu-1
175	0.864143425624623	150	N2	4	1	kynu-1
175	0.865763055195206	150	N2	4	2	kynu-1
185	0.810940368690744	150	N2	4	1	kynu-1
185	0.8444478517411	150	N2	4	2	kynu-1
5	0.049404231986361	150	N2	5	1	kynu-1
5	0.006355628471807	150	N2	5	2	kynu-1
15	0.036989503471385	150	N2	5	1	kynu-1
15	0.021932912352103	150	N2	5	2	kynu-1
25	0.050000660895751	150	N2	5	1	kynu-1
25	0.045494771505546	150	N2	5	2	kynu-1
35	0.178740896931732	150	N2	5	1	kynu-1
35	0.14334783308952	150	N2	5	2	kynu-1
45	0.199676942561708	150	N2	5	1	kynu-1
45	0.208060522995813	150	N2	5	2	kynu-1
55	0.521291153885728	150	N2	5	1	kynu-1
55	0.254232356579057	150	N2	5	2	kynu-1
65	0.339720588932735	150	N2	5	1	kynu-1
65	0.390960133573302	150	N2	5	2	kynu-1
75	0.434581582212768	150	N2	5	1	kynu-1
75	0.434511664789587	150	N2	5	2	kynu-1
85	0.492044372318333	150	N2	5	1	kynu-1
85	0.541724274686587	150	N2	5	2	kynu-1
95	0.835627139839514	150	N2	5	1	kynu-1
95	0.662484374080941	150	N2	5	2	kynu-1
105	0.843680664161785	150	N2	5	1	kynu-1
105	0.762429553964141	150	N2	5	2	kynu-1
115	0.816066139580738	150	N2	5	1	kynu-1
115	0.782080779494433	150	N2	5	2	kynu-1
125	0.886521268796536	150	N2	5	1	kynu-1
125	0.855959852469035	150	N2	5	2	kynu-1
135	0.934026752011508	150	N2	5	1	kynu-1
135	0.879618074625001	150	N2	5	2	kynu-1
145	0.988292917641093	150	N2	5	1	kynu-1
145	0.922502264833147	150	N2	5	2	kynu-1
155	0.99456074224284	150	N2	5	1	kynu-1
155	0.958022886683138	150	N2	5	2	kynu-1
165	0.935908601633191	150	N2	5	1	kynu-1
165	0.963099009863596	150	N2	5	2	kynu-1
175	0.975661851912228	150	N2	5	1	kynu-1
175	0.929429461583115	150	N2	5	2	kynu-1
185	0.979816882801086	150	N2	5	1	kynu-1
185	0.931425828473944	150	N2	5	2	kynu-1
5	0.074784937140938	500	kynu-1	1	1	kynu-1
5	0.036729907582337	500	kynu-1	1	2	kynu-1
15	0.001103430907197	500	kynu-1	1	1	kynu-1
15	0.004666040629421	500	kynu-1	1	2	kynu-1
25	0	500	kynu-1	1	1	kynu-1
25	0	500	kynu-1	1	2	kynu-1
35	0	500	kynu-1	1	1	kynu-1
35	0	500	kynu-1	1	2	kynu-1
45	0	500	kynu-1	1	1	kynu-1
45	0	500	kynu-1	1	2	kynu-1
55	0	500	kynu-1	1	1	kynu-1
55	0	500	kynu-1	1	2	kynu-1
65	0	500	kynu-1	1	1	kynu-1
65	0	500	kynu-1	1	2	kynu-1
75	0	500	kynu-1	1	1	kynu-1
75	0	500	kynu-1	1	2	kynu-1
85	0	500	kynu-1	1	1	kynu-1
85	0	500	kynu-1	1	2	kynu-1
95	0	500	kynu-1	1	1	kynu-1
95	0	500	kynu-1	1	2	kynu-1
105	0	500	kynu-1	1	1	kynu-1
105	0	500	kynu-1	1	2	kynu-1
115	0	500	kynu-1	1	1	kynu-1
115	0	500	kynu-1	1	2	kynu-1
125	0	500	kynu-1	1	1	kynu-1
125	0	500	kynu-1	1	2	kynu-1
135	0	500	kynu-1	1	1	kynu-1
135	0	500	kynu-1	1	2	kynu-1
145	0	500	kynu-1	1	1	kynu-1
145	0	500	kynu-1	1	2	kynu-1
155	0	500	kynu-1	1	1	kynu-1
155	0	500	kynu-1	1	2	kynu-1
165	0	500	kynu-1	1	1	kynu-1
165	0	500	kynu-1	1	2	kynu-1
175	0	500	kynu-1	1	1	kynu-1
175	0	500	kynu-1	1	2	kynu-1
185	0	500	kynu-1	1	1	kynu-1
185	0	500	kynu-1	1	2	kynu-1
5	0.031197946536023	500	kynu-1	2	1	kynu-1
5	0.030311733573667	500	kynu-1	2	2	kynu-1
15	0.000528948202945	500	kynu-1	2	1	kynu-1
15	0.000673183250359	500	kynu-1	2	2	kynu-1
25	0.001906504680455	500	kynu-1	2	1	kynu-1
25	0	500	kynu-1	2	2	kynu-1
35	0	500	kynu-1	2	1	kynu-1
35	0	500	kynu-1	2	2	kynu-1
45	0	500	kynu-1	2	1	kynu-1
45	0	500	kynu-1	2	2	kynu-1
55	0	500	kynu-1	2	1	kynu-1
55	0	500	kynu-1	2	2	kynu-1
65	0	500	kynu-1	2	1	kynu-1
65	0	500	kynu-1	2	2	kynu-1
75	0	500	kynu-1	2	1	kynu-1
75	0	500	kynu-1	2	2	kynu-1
85	0	500	kynu-1	2	1	kynu-1
85	0	500	kynu-1	2	2	kynu-1
95	0	500	kynu-1	2	1	kynu-1
95	0	500	kynu-1	2	2	kynu-1
105	0.002280363553834	500	kynu-1	2	1	kynu-1
105	0	500	kynu-1	2	2	kynu-1
115	0	500	kynu-1	2	1	kynu-1
115	0	500	kynu-1	2	2	kynu-1
125	0	500	kynu-1	2	1	kynu-1
125	0	500	kynu-1	2	2	kynu-1
135	0	500	kynu-1	2	1	kynu-1
135	0	500	kynu-1	2	2	kynu-1
145	0	500	kynu-1	2	1	kynu-1
145	0	500	kynu-1	2	2	kynu-1
155	0	500	kynu-1	2	1	kynu-1
155	0	500	kynu-1	2	2	kynu-1
165	0	500	kynu-1	2	1	kynu-1
165	0	500	kynu-1	2	2	kynu-1
175	0	500	kynu-1	2	1	kynu-1
175	0	500	kynu-1	2	2	kynu-1
185	0	500	kynu-1	2	1	kynu-1
185	0	500	kynu-1	2	2	kynu-1
5	0.010757159454866	500	kynu-1	3	1	kynu-1
5	0.005108076382972	500	kynu-1	3	2	kynu-1
15	0	500	kynu-1	3	1	kynu-1
15	0	500	kynu-1	3	2	kynu-1
25	0	500	kynu-1	3	1	kynu-1
25	0	500	kynu-1	3	2	kynu-1
35	0	500	kynu-1	3	1	kynu-1
35	0	500	kynu-1	3	2	kynu-1
45	0	500	kynu-1	3	1	kynu-1
45	0	500	kynu-1	3	2	kynu-1
55	0	500	kynu-1	3	1	kynu-1
55	0	500	kynu-1	3	2	kynu-1
65	0	500	kynu-1	3	1	kynu-1
65	0	500	kynu-1	3	2	kynu-1
75	0	500	kynu-1	3	1	kynu-1
75	0	500	kynu-1	3	2	kynu-1
85	0	500	kynu-1	3	1	kynu-1
85	0	500	kynu-1	3	2	kynu-1
95	0	500	kynu-1	3	1	kynu-1
95	0	500	kynu-1	3	2	kynu-1
105	0	500	kynu-1	3	1	kynu-1
105	0	500	kynu-1	3	2	kynu-1
115	0	500	kynu-1	3	1	kynu-1
115	0	500	kynu-1	3	2	kynu-1
125	0	500	kynu-1	3	1	kynu-1
125	0	500	kynu-1	3	2	kynu-1
135	0	500	kynu-1	3	1	kynu-1
135	0	500	kynu-1	3	2	kynu-1
145	0	500	kynu-1	3	1	kynu-1
145	0	500	kynu-1	3	2	kynu-1
155	0	500	kynu-1	3	1	kynu-1
155	0	500	kynu-1	3	2	kynu-1
165	0	500	kynu-1	3	1	kynu-1
165	0	500	kynu-1	3	2	kynu-1
175	0	500	kynu-1	3	1	kynu-1
175	0	500	kynu-1	3	2	kynu-1
185	0	500	kynu-1	3	1	kynu-1
185	0	500	kynu-1	3	2	kynu-1
5	0.045750360406984	500	kynu-1	4	1	kynu-1
5	0.05866537436531	500	kynu-1	4	2	kynu-1
15	0	500	kynu-1	4	1	kynu-1
15	0	500	kynu-1	4	2	kynu-1
25	0	500	kynu-1	4	1	kynu-1
25	0	500	kynu-1	4	2	kynu-1
35	0	500	kynu-1	4	1	kynu-1
35	0	500	kynu-1	4	2	kynu-1
45	0	500	kynu-1	4	1	kynu-1
45	0	500	kynu-1	4	2	kynu-1
55	0	500	kynu-1	4	1	kynu-1
55	0	500	kynu-1	4	2	kynu-1
65	0	500	kynu-1	4	1	kynu-1
65	0	500	kynu-1	4	2	kynu-1
75	0	500	kynu-1	4	1	kynu-1
75	0	500	kynu-1	4	2	kynu-1
85	2.78959723534878E-05	500	kynu-1	4	1	kynu-1
85	0	500	kynu-1	4	2	kynu-1
95	0	500	kynu-1	4	1	kynu-1
95	0	500	kynu-1	4	2	kynu-1
105	0	500	kynu-1	4	1	kynu-1
105	0	500	kynu-1	4	2	kynu-1
115	0	500	kynu-1	4	1	kynu-1
115	0	500	kynu-1	4	2	kynu-1
125	0.000171047390372	500	kynu-1	4	1	kynu-1
125	0	500	kynu-1	4	2	kynu-1
135	0	500	kynu-1	4	1	kynu-1
135	0	500	kynu-1	4	2	kynu-1
145	0	500	kynu-1	4	1	kynu-1
145	0	500	kynu-1	4	2	kynu-1
155	0	500	kynu-1	4	1	kynu-1
155	0	500	kynu-1	4	2	kynu-1
165	0	500	kynu-1	4	1	kynu-1
165	0	500	kynu-1	4	2	kynu-1
175	0	500	kynu-1	4	1	kynu-1
175	0	500	kynu-1	4	2	kynu-1
185	0	500	kynu-1	4	1	kynu-1
185	0	500	kynu-1	4	2	kynu-1
5	0.064930883080279	500	kynu-1	5	1	kynu-1
5	0.055206946373982	500	kynu-1	5	2	kynu-1
15	0.012746985629163	500	kynu-1	5	1	kynu-1
15	0.01009473123821	500	kynu-1	5	2	kynu-1
25	0	500	kynu-1	5	1	kynu-1
25	0.000586408619859	500	kynu-1	5	2	kynu-1
35	0.000133245438512	500	kynu-1	5	1	kynu-1
35	0	500	kynu-1	5	2	kynu-1
45	0	500	kynu-1	5	1	kynu-1
45	0	500	kynu-1	5	2	kynu-1
55	0	500	kynu-1	5	1	kynu-1
55	0	500	kynu-1	5	2	kynu-1
65	0	500	kynu-1	5	1	kynu-1
65	0	500	kynu-1	5	2	kynu-1
75	0	500	kynu-1	5	1	kynu-1
75	0	500	kynu-1	5	2	kynu-1
85	0	500	kynu-1	5	1	kynu-1
85	0	500	kynu-1	5	2	kynu-1
95	0	500	kynu-1	5	1	kynu-1
95	3.37620652097383E-05	500	kynu-1	5	2	kynu-1
105	0	500	kynu-1	5	1	kynu-1
105	0	500	kynu-1	5	2	kynu-1
115	0	500	kynu-1	5	1	kynu-1
115	0	500	kynu-1	5	2	kynu-1
125	0	500	kynu-1	5	1	kynu-1
125	0	500	kynu-1	5	2	kynu-1
135	0	500	kynu-1	5	1	kynu-1
135	0	500	kynu-1	5	2	kynu-1
145	0	500	kynu-1	5	1	kynu-1
145	0	500	kynu-1	5	2	kynu-1
155	0	500	kynu-1	5	1	kynu-1
155	0	500	kynu-1	5	2	kynu-1
165	3.63444368769028E-05	500	kynu-1	5	1	kynu-1
165	0	500	kynu-1	5	2	kynu-1
175	0	500	kynu-1	5	1	kynu-1
175	0	500	kynu-1	5	2	kynu-1
185	0	500	kynu-1	5	1	kynu-1
185	0	500	kynu-1	5	2	kynu-1
5	0.035445859160914	400	kynu-1	1	1	kynu-1
5	0.04666398332563	400	kynu-1	1	2	kynu-1
15	0.000476445038579	400	kynu-1	1	1	kynu-1
15	0	400	kynu-1	1	2	kynu-1
25	0	400	kynu-1	1	1	kynu-1
25	0	400	kynu-1	1	2	kynu-1
35	0	400	kynu-1	1	1	kynu-1
35	0	400	kynu-1	1	2	kynu-1
45	3.48828147744899E-05	400	kynu-1	1	1	kynu-1
45	0	400	kynu-1	1	2	kynu-1
55	0	400	kynu-1	1	1	kynu-1
55	0	400	kynu-1	1	2	kynu-1
65	0	400	kynu-1	1	1	kynu-1
65	0	400	kynu-1	1	2	kynu-1
75	0	400	kynu-1	1	1	kynu-1
75	0	400	kynu-1	1	2	kynu-1
85	0	400	kynu-1	1	1	kynu-1
85	0	400	kynu-1	1	2	kynu-1
95	0	400	kynu-1	1	1	kynu-1
95	0	400	kynu-1	1	2	kynu-1
105	0	400	kynu-1	1	1	kynu-1
105	0	400	kynu-1	1	2	kynu-1
115	0	400	kynu-1	1	1	kynu-1
115	0	400	kynu-1	1	2	kynu-1
125	0	400	kynu-1	1	1	kynu-1
125	0	400	kynu-1	1	2	kynu-1
135	0	400	kynu-1	1	1	kynu-1
135	0	400	kynu-1	1	2	kynu-1
145	0	400	kynu-1	1	1	kynu-1
145	0	400	kynu-1	1	2	kynu-1
155	0	400	kynu-1	1	1	kynu-1
155	0	400	kynu-1	1	2	kynu-1
165	0	400	kynu-1	1	1	kynu-1
165	0	400	kynu-1	1	2	kynu-1
175	0	400	kynu-1	1	1	kynu-1
175	0	400	kynu-1	1	2	kynu-1
185	0	400	kynu-1	1	1	kynu-1
185	0	400	kynu-1	1	2	kynu-1
5	0.033168299651619	400	kynu-1	2	1	kynu-1
5	0.005674953760359	400	kynu-1	2	2	kynu-1
15	0	400	kynu-1	2	1	kynu-1
15	0.000441512834143	400	kynu-1	2	2	kynu-1
25	0	400	kynu-1	2	1	kynu-1
25	0.000204406519647	400	kynu-1	2	2	kynu-1
35	0	400	kynu-1	2	1	kynu-1
35	0.000176193684954	400	kynu-1	2	2	kynu-1
45	0.000411271684669	400	kynu-1	2	1	kynu-1
45	0	400	kynu-1	2	2	kynu-1
55	0	400	kynu-1	2	1	kynu-1
55	6.02481282335115E-05	400	kynu-1	2	2	kynu-1
65	0	400	kynu-1	2	1	kynu-1
65	3.02782726554403E-05	400	kynu-1	2	2	kynu-1
75	0.000140965819713	400	kynu-1	2	1	kynu-1
75	0	400	kynu-1	2	2	kynu-1
85	0.003959905866313	400	kynu-1	2	1	kynu-1
85	0	400	kynu-1	2	2	kynu-1
95	0	400	kynu-1	2	1	kynu-1
95	0	400	kynu-1	2	2	kynu-1
105	0	400	kynu-1	2	1	kynu-1
105	0.00015601532225	400	kynu-1	2	2	kynu-1
115	0	400	kynu-1	2	1	kynu-1
115	0	400	kynu-1	2	2	kynu-1
125	3.67183745661012E-05	400	kynu-1	2	1	kynu-1
125	0	400	kynu-1	2	2	kynu-1
135	0.003882417100749	400	kynu-1	2	1	kynu-1
135	0	400	kynu-1	2	2	kynu-1
145	0.00337555145129	400	kynu-1	2	1	kynu-1
145	0	400	kynu-1	2	2	kynu-1
155	0.000412014100508	400	kynu-1	2	1	kynu-1
155	0	400	kynu-1	2	2	kynu-1
165	0.003389781318135	400	kynu-1	2	1	kynu-1
165	0.00013015646589	400	kynu-1	2	2	kynu-1
175	0.002383407098401	400	kynu-1	2	1	kynu-1
175	0	400	kynu-1	2	2	kynu-1
185	0	400	kynu-1	2	1	kynu-1
185	0.000868499551207	400	kynu-1	2	2	kynu-1
5	0.000333753027461	400	kynu-1	3	1	kynu-1
5	0.007287786639633	400	kynu-1	3	2	kynu-1
15	0	400	kynu-1	3	1	kynu-1
15	0	400	kynu-1	3	2	kynu-1
25	0	400	kynu-1	3	1	kynu-1
25	0	400	kynu-1	3	2	kynu-1
35	0	400	kynu-1	3	1	kynu-1
35	0	400	kynu-1	3	2	kynu-1
45	0	400	kynu-1	3	1	kynu-1
45	0	400	kynu-1	3	2	kynu-1
55	0	400	kynu-1	3	1	kynu-1
55	0	400	kynu-1	3	2	kynu-1
65	0	400	kynu-1	3	1	kynu-1
65	0	400	kynu-1	3	2	kynu-1
75	0	400	kynu-1	3	1	kynu-1
75	0	400	kynu-1	3	2	kynu-1
85	0	400	kynu-1	3	1	kynu-1
85	0	400	kynu-1	3	2	kynu-1
95	0	400	kynu-1	3	1	kynu-1
95	0	400	kynu-1	3	2	kynu-1
105	0	400	kynu-1	3	1	kynu-1
105	0	400	kynu-1	3	2	kynu-1
115	0	400	kynu-1	3	1	kynu-1
115	0	400	kynu-1	3	2	kynu-1
125	0	400	kynu-1	3	1	kynu-1
125	0	400	kynu-1	3	2	kynu-1
135	0	400	kynu-1	3	1	kynu-1
135	0	400	kynu-1	3	2	kynu-1
145	0	400	kynu-1	3	1	kynu-1
145	0	400	kynu-1	3	2	kynu-1
155	0	400	kynu-1	3	1	kynu-1
155	0	400	kynu-1	3	2	kynu-1
165	0	400	kynu-1	3	1	kynu-1
165	0	400	kynu-1	3	2	kynu-1
175	0	400	kynu-1	3	1	kynu-1
175	0	400	kynu-1	3	2	kynu-1
185	0	400	kynu-1	3	1	kynu-1
185	0	400	kynu-1	3	2	kynu-1
5	0.068018018055831	400	kynu-1	4	1	kynu-1
5	0.026180113025954	400	kynu-1	4	2	kynu-1
15	0	400	kynu-1	4	1	kynu-1
15	0	400	kynu-1	4	2	kynu-1
25	0	400	kynu-1	4	1	kynu-1
25	0	400	kynu-1	4	2	kynu-1
35	0	400	kynu-1	4	1	kynu-1
35	0	400	kynu-1	4	2	kynu-1
45	0	400	kynu-1	4	1	kynu-1
45	0	400	kynu-1	4	2	kynu-1
55	0	400	kynu-1	4	1	kynu-1
55	0	400	kynu-1	4	2	kynu-1
65	0	400	kynu-1	4	1	kynu-1
65	0	400	kynu-1	4	2	kynu-1
75	0.00010378168431	400	kynu-1	4	1	kynu-1
75	0	400	kynu-1	4	2	kynu-1
85	0.00033961680047	400	kynu-1	4	1	kynu-1
85	0.001782298037962	400	kynu-1	4	2	kynu-1
95	0	400	kynu-1	4	1	kynu-1
95	0	400	kynu-1	4	2	kynu-1
105	0.000420306346562	400	kynu-1	4	1	kynu-1
105	0.00104786789644	400	kynu-1	4	2	kynu-1
115	0	400	kynu-1	4	1	kynu-1
115	0.000322045107611	400	kynu-1	4	2	kynu-1
125	0	400	kynu-1	4	1	kynu-1
125	0.001029633129276	400	kynu-1	4	2	kynu-1
135	0.000132906103838	400	kynu-1	4	1	kynu-1
135	8.86789652464822E-05	400	kynu-1	4	2	kynu-1
145	0	400	kynu-1	4	1	kynu-1
145	0.001099374114921	400	kynu-1	4	2	kynu-1
155	0	400	kynu-1	4	1	kynu-1
155	0.002290044037619	400	kynu-1	4	2	kynu-1
165	0	400	kynu-1	4	1	kynu-1
165	0.001757513644741	400	kynu-1	4	2	kynu-1
175	8.17170235959512E-05	400	kynu-1	4	1	kynu-1
175	0	400	kynu-1	4	2	kynu-1
185	0	400	kynu-1	4	1	kynu-1
185	0	400	kynu-1	4	2	kynu-1
5	0.017554190490483	400	kynu-1	5	1	kynu-1
5	0.005712693234756	400	kynu-1	5	2	kynu-1
15	0.005807281518317	400	kynu-1	5	1	kynu-1
15	0.003162794027178	400	kynu-1	5	2	kynu-1
25	0	400	kynu-1	5	1	kynu-1
25	0	400	kynu-1	5	2	kynu-1
35	0	400	kynu-1	5	1	kynu-1
35	0	400	kynu-1	5	2	kynu-1
45	0	400	kynu-1	5	1	kynu-1
45	0	400	kynu-1	5	2	kynu-1
55	0	400	kynu-1	5	1	kynu-1
55	0	400	kynu-1	5	2	kynu-1
65	0	400	kynu-1	5	1	kynu-1
65	0	400	kynu-1	5	2	kynu-1
75	0	400	kynu-1	5	1	kynu-1
75	0	400	kynu-1	5	2	kynu-1
85	0	400	kynu-1	5	1	kynu-1
85	0	400	kynu-1	5	2	kynu-1
95	0	400	kynu-1	5	1	kynu-1
95	0	400	kynu-1	5	2	kynu-1
105	0	400	kynu-1	5	1	kynu-1
105	0	400	kynu-1	5	2	kynu-1
115	0	400	kynu-1	5	1	kynu-1
115	0	400	kynu-1	5	2	kynu-1
125	0	400	kynu-1	5	1	kynu-1
125	0	400	kynu-1	5	2	kynu-1
135	0	400	kynu-1	5	1	kynu-1
135	0	400	kynu-1	5	2	kynu-1
145	0	400	kynu-1	5	1	kynu-1
145	0	400	kynu-1	5	2	kynu-1
155	0	400	kynu-1	5	1	kynu-1
155	0	400	kynu-1	5	2	kynu-1
165	0	400	kynu-1	5	1	kynu-1
165	0	400	kynu-1	5	2	kynu-1
175	0	400	kynu-1	5	1	kynu-1
175	0	400	kynu-1	5	2	kynu-1
185	0	400	kynu-1	5	1	kynu-1
185	0	400	kynu-1	5	2	kynu-1
5	0.008146814308246	300	kynu-1	1	1	kynu-1
5	0.041468102499561	300	kynu-1	1	2	kynu-1
15	0	300	kynu-1	1	1	kynu-1
15	0.001032609112305	300	kynu-1	1	2	kynu-1
25	0	300	kynu-1	1	1	kynu-1
25	0	300	kynu-1	1	2	kynu-1
35	0	300	kynu-1	1	1	kynu-1
35	0	300	kynu-1	1	2	kynu-1
45	0	300	kynu-1	1	1	kynu-1
45	0	300	kynu-1	1	2	kynu-1
55	0	300	kynu-1	1	1	kynu-1
55	0	300	kynu-1	1	2	kynu-1
65	0	300	kynu-1	1	1	kynu-1
65	0	300	kynu-1	1	2	kynu-1
75	0	300	kynu-1	1	1	kynu-1
75	0	300	kynu-1	1	2	kynu-1
85	0	300	kynu-1	1	1	kynu-1
85	0	300	kynu-1	1	2	kynu-1
95	0	300	kynu-1	1	1	kynu-1
95	0	300	kynu-1	1	2	kynu-1
105	0	300	kynu-1	1	1	kynu-1
105	0	300	kynu-1	1	2	kynu-1
115	0	300	kynu-1	1	1	kynu-1
115	0	300	kynu-1	1	2	kynu-1
125	0	300	kynu-1	1	1	kynu-1
125	0	300	kynu-1	1	2	kynu-1
135	0	300	kynu-1	1	1	kynu-1
135	0	300	kynu-1	1	2	kynu-1
145	0	300	kynu-1	1	1	kynu-1
145	0	300	kynu-1	1	2	kynu-1
155	0	300	kynu-1	1	1	kynu-1
155	0	300	kynu-1	1	2	kynu-1
165	0	300	kynu-1	1	1	kynu-1
165	0	300	kynu-1	1	2	kynu-1
175	0	300	kynu-1	1	1	kynu-1
175	0	300	kynu-1	1	2	kynu-1
185	0	300	kynu-1	1	1	kynu-1
185	0	300	kynu-1	1	2	kynu-1
5	0.039301269393818	300	kynu-1	2	1	kynu-1
5	0.015326264939436	300	kynu-1	2	2	kynu-1
15	0.003026335577342	300	kynu-1	2	1	kynu-1
15	0.000703285658848	300	kynu-1	2	2	kynu-1
25	0	300	kynu-1	2	1	kynu-1
25	0.011559714693349	300	kynu-1	2	2	kynu-1
35	0	300	kynu-1	2	1	kynu-1
35	2.5451289430827E-05	300	kynu-1	2	2	kynu-1
45	0	300	kynu-1	2	1	kynu-1
45	0	300	kynu-1	2	2	kynu-1
55	0	300	kynu-1	2	1	kynu-1
55	2.57739574117935E-05	300	kynu-1	2	2	kynu-1
65	0.010118026190954	300	kynu-1	2	1	kynu-1
65	0	300	kynu-1	2	2	kynu-1
75	0	300	kynu-1	2	1	kynu-1
75	0.000130984798758	300	kynu-1	2	2	kynu-1
85	0.002297453517616	300	kynu-1	2	1	kynu-1
85	0.000290779849785	300	kynu-1	2	2	kynu-1
95	0.00036177553102	300	kynu-1	2	1	kynu-1
95	2.67060771235561E-05	300	kynu-1	2	2	kynu-1
105	0.007572719666703	300	kynu-1	2	1	kynu-1
105	0.007572719666703	300	kynu-1	2	2	kynu-1
115	0.012321885728459	300	kynu-1	2	1	kynu-1
115	0.00089370660734	300	kynu-1	2	2	kynu-1
125	0.002109869101415	300	kynu-1	2	1	kynu-1
125	0.00410303765721	300	kynu-1	2	2	kynu-1
135	0.01008291336001	300	kynu-1	2	1	kynu-1
135	0.001325589914073	300	kynu-1	2	2	kynu-1
145	0.005974438302692	300	kynu-1	2	1	kynu-1
145	0.005205816912522	300	kynu-1	2	2	kynu-1
155	0.001784343041376	300	kynu-1	2	1	kynu-1
155	0.005727843580317	300	kynu-1	2	2	kynu-1
165	0.01604878759037	300	kynu-1	2	1	kynu-1
165	0.004334851028665	300	kynu-1	2	2	kynu-1
175	0.007499967169948	300	kynu-1	2	1	kynu-1
175	0.008346753785173	300	kynu-1	2	2	kynu-1
185	0.000285872927545	300	kynu-1	2	1	kynu-1
185	0.006500999545729	300	kynu-1	2	2	kynu-1
5	0.000515097835812	300	kynu-1	3	1	kynu-1
5	0	300	kynu-1	3	2	kynu-1
15	0	300	kynu-1	3	1	kynu-1
15	0	300	kynu-1	3	2	kynu-1
25	0	300	kynu-1	3	1	kynu-1
25	0	300	kynu-1	3	2	kynu-1
35	0	300	kynu-1	3	1	kynu-1
35	0	300	kynu-1	3	2	kynu-1
45	0	300	kynu-1	3	1	kynu-1
45	0	300	kynu-1	3	2	kynu-1
55	0	300	kynu-1	3	1	kynu-1
55	0	300	kynu-1	3	2	kynu-1
65	0	300	kynu-1	3	1	kynu-1
65	0	300	kynu-1	3	2	kynu-1
75	0.000336781859835	300	kynu-1	3	1	kynu-1
75	0	300	kynu-1	3	2	kynu-1
85	0.000193751654666	300	kynu-1	3	1	kynu-1
85	0	300	kynu-1	3	2	kynu-1
95	0	300	kynu-1	3	1	kynu-1
95	0	300	kynu-1	3	2	kynu-1
105	0	300	kynu-1	3	1	kynu-1
105	0	300	kynu-1	3	2	kynu-1
115	0	300	kynu-1	3	1	kynu-1
115	0.001774989201079	300	kynu-1	3	2	kynu-1
125	0.00775299101488	300	kynu-1	3	1	kynu-1
125	0	300	kynu-1	3	2	kynu-1
135	0.003568908904789	300	kynu-1	3	1	kynu-1
135	0	300	kynu-1	3	2	kynu-1
145	0.000752901942205	300	kynu-1	3	1	kynu-1
145	0.000967119470104	300	kynu-1	3	2	kynu-1
155	0.005559134054958	300	kynu-1	3	1	kynu-1
155	0	300	kynu-1	3	2	kynu-1
165	0.006634921486875	300	kynu-1	3	1	kynu-1
165	0	300	kynu-1	3	2	kynu-1
175	0.000408879627908	300	kynu-1	3	1	kynu-1
175	0	300	kynu-1	3	2	kynu-1
185	0.002796241275553	300	kynu-1	3	1	kynu-1
185	0	300	kynu-1	3	2	kynu-1
5	0.020133559969369	300	kynu-1	4	1	kynu-1
5	0.02538617443152	300	kynu-1	4	2	kynu-1
15	0	300	kynu-1	4	1	kynu-1
15	0.000330944071664	300	kynu-1	4	2	kynu-1
25	0.000343592120492	300	kynu-1	4	1	kynu-1
25	0	300	kynu-1	4	2	kynu-1
35	0.001483101598389	300	kynu-1	4	1	kynu-1
35	0.000241541052794	300	kynu-1	4	2	kynu-1
45	0	300	kynu-1	4	1	kynu-1
45	0.01115121243273	300	kynu-1	4	2	kynu-1
55	0.001184688573642	300	kynu-1	4	1	kynu-1
55	0.001237297933354	300	kynu-1	4	2	kynu-1
65	0.001484629572128	300	kynu-1	4	1	kynu-1
65	0.000124884861003	300	kynu-1	4	2	kynu-1
75	0.000988967147526	300	kynu-1	4	1	kynu-1
75	0	300	kynu-1	4	2	kynu-1
85	0.005807477403175	300	kynu-1	4	1	kynu-1
85	0	300	kynu-1	4	2	kynu-1
95	0.002670358385412	300	kynu-1	4	1	kynu-1
95	0.005334235798753	300	kynu-1	4	2	kynu-1
105	0.002650374151413	300	kynu-1	4	1	kynu-1
105	0.001199193083715	300	kynu-1	4	2	kynu-1
115	0.000234049362158	300	kynu-1	4	1	kynu-1
115	0.00199645514617	300	kynu-1	4	2	kynu-1
125	0.001075897664092	300	kynu-1	4	1	kynu-1
125	0.003638961970504	300	kynu-1	4	2	kynu-1
135	0.005831470352074	300	kynu-1	4	1	kynu-1
135	0.001090570300782	300	kynu-1	4	2	kynu-1
145	0.009060968080285	300	kynu-1	4	1	kynu-1
145	0.001558969521795	300	kynu-1	4	2	kynu-1
155	0.001822085162587	300	kynu-1	4	1	kynu-1
155	0.000988474865947	300	kynu-1	4	2	kynu-1
165	0.000503509026628	300	kynu-1	4	1	kynu-1
165	0.006820198562441	300	kynu-1	4	2	kynu-1
175	0.00424222766036	300	kynu-1	4	1	kynu-1
175	0.003989204397234	300	kynu-1	4	2	kynu-1
185	0.002957657869545	300	kynu-1	4	1	kynu-1
185	0.000236187773989	300	kynu-1	4	2	kynu-1
5	0.007827435996887	300	kynu-1	5	1	kynu-1
5	0.009662704597698	300	kynu-1	5	2	kynu-1
15	0.000438366520279	300	kynu-1	5	1	kynu-1
15	0.001020369122727	300	kynu-1	5	2	kynu-1
25	0	300	kynu-1	5	1	kynu-1
25	0	300	kynu-1	5	2	kynu-1
35	0	300	kynu-1	5	1	kynu-1
35	0	300	kynu-1	5	2	kynu-1
45	0	300	kynu-1	5	1	kynu-1
45	0	300	kynu-1	5	2	kynu-1
55	0	300	kynu-1	5	1	kynu-1
55	0	300	kynu-1	5	2	kynu-1
65	0	300	kynu-1	5	1	kynu-1
65	0	300	kynu-1	5	2	kynu-1
75	0	300	kynu-1	5	1	kynu-1
75	0	300	kynu-1	5	2	kynu-1
85	0	300	kynu-1	5	1	kynu-1
85	0	300	kynu-1	5	2	kynu-1
95	0	300	kynu-1	5	1	kynu-1
95	0	300	kynu-1	5	2	kynu-1
105	0	300	kynu-1	5	1	kynu-1
105	0	300	kynu-1	5	2	kynu-1
115	0	300	kynu-1	5	1	kynu-1
115	0	300	kynu-1	5	2	kynu-1
125	0	300	kynu-1	5	1	kynu-1
125	0	300	kynu-1	5	2	kynu-1
135	0	300	kynu-1	5	1	kynu-1
135	0	300	kynu-1	5	2	kynu-1
145	0	300	kynu-1	5	1	kynu-1
145	0	300	kynu-1	5	2	kynu-1
155	0	300	kynu-1	5	1	kynu-1
155	0	300	kynu-1	5	2	kynu-1
165	0	300	kynu-1	5	1	kynu-1
165	0	300	kynu-1	5	2	kynu-1
175	0	300	kynu-1	5	1	kynu-1
175	0	300	kynu-1	5	2	kynu-1
185	0	300	kynu-1	5	1	kynu-1
185	0	300	kynu-1	5	2	kynu-1
5	0.061841134288112	250	kynu-1	1	1	kynu-1
5	0.031873383060308	250	kynu-1	1	2	kynu-1
15	0	250	kynu-1	1	1	kynu-1
15	0	250	kynu-1	1	2	kynu-1
25	0	250	kynu-1	1	1	kynu-1
25	0	250	kynu-1	1	2	kynu-1
35	0	250	kynu-1	1	1	kynu-1
35	0	250	kynu-1	1	2	kynu-1
45	0	250	kynu-1	1	1	kynu-1
45	0	250	kynu-1	1	2	kynu-1
55	0	250	kynu-1	1	1	kynu-1
55	0	250	kynu-1	1	2	kynu-1
65	0	250	kynu-1	1	1	kynu-1
65	0	250	kynu-1	1	2	kynu-1
75	0	250	kynu-1	1	1	kynu-1
75	0	250	kynu-1	1	2	kynu-1
85	0	250	kynu-1	1	1	kynu-1
85	0	250	kynu-1	1	2	kynu-1
95	0	250	kynu-1	1	1	kynu-1
95	0	250	kynu-1	1	2	kynu-1
105	0	250	kynu-1	1	1	kynu-1
105	0	250	kynu-1	1	2	kynu-1
115	0	250	kynu-1	1	1	kynu-1
115	0	250	kynu-1	1	2	kynu-1
125	0	250	kynu-1	1	1	kynu-1
125	0	250	kynu-1	1	2	kynu-1
135	0	250	kynu-1	1	1	kynu-1
135	0	250	kynu-1	1	2	kynu-1
145	0	250	kynu-1	1	1	kynu-1
145	0	250	kynu-1	1	2	kynu-1
155	0	250	kynu-1	1	1	kynu-1
155	0	250	kynu-1	1	2	kynu-1
165	0	250	kynu-1	1	1	kynu-1
165	0	250	kynu-1	1	2	kynu-1
175	0	250	kynu-1	1	1	kynu-1
175	0	250	kynu-1	1	2	kynu-1
185	0	250	kynu-1	1	1	kynu-1
185	0	250	kynu-1	1	2	kynu-1
5	0.0065209116542	250	kynu-1	2	1	kynu-1
5	0.031847744331884	250	kynu-1	2	2	kynu-1
15	0.005208306800796	250	kynu-1	2	1	kynu-1
15	0	250	kynu-1	2	2	kynu-1
25	0.00135580475739	250	kynu-1	2	1	kynu-1
25	0.000313135336889	250	kynu-1	2	2	kynu-1
35	0	250	kynu-1	2	1	kynu-1
35	0.000260932341031	250	kynu-1	2	2	kynu-1
45	0.001660751562042	250	kynu-1	2	1	kynu-1
45	0.001687667947551	250	kynu-1	2	2	kynu-1
55	0.003607349796319	250	kynu-1	2	1	kynu-1
55	0.002783309304797	250	kynu-1	2	2	kynu-1
65	0.002866410557639	250	kynu-1	2	1	kynu-1
65	0.003669574812122	250	kynu-1	2	2	kynu-1
75	0.006498577022359	250	kynu-1	2	1	kynu-1
75	0.004824541923125	250	kynu-1	2	2	kynu-1
85	0.000993068570164	250	kynu-1	2	1	kynu-1
85	0	250	kynu-1	2	2	kynu-1
95	0.000346278342938	250	kynu-1	2	1	kynu-1
95	0	250	kynu-1	2	2	kynu-1
105	0.002143364082201	250	kynu-1	2	1	kynu-1
105	0.003229076137858	250	kynu-1	2	2	kynu-1
115	0.00105693794473	250	kynu-1	2	1	kynu-1
115	0.000970592556872	250	kynu-1	2	2	kynu-1
125	0.013447810747717	250	kynu-1	2	1	kynu-1
125	0.001819625642914	250	kynu-1	2	2	kynu-1
135	0.012329957516564	250	kynu-1	2	1	kynu-1
135	0.000890392153544	250	kynu-1	2	2	kynu-1
145	0.017077857621851	250	kynu-1	2	1	kynu-1
145	0.006739243695339	250	kynu-1	2	2	kynu-1
155	0.003833786057074	250	kynu-1	2	1	kynu-1
155	0.000356028689422	250	kynu-1	2	2	kynu-1
165	0.011432537615493	250	kynu-1	2	1	kynu-1
165	0.011697528196334	250	kynu-1	2	2	kynu-1
175	0.004046418974782	250	kynu-1	2	1	kynu-1
175	0.007437393147816	250	kynu-1	2	2	kynu-1
185	0.011562993274595	250	kynu-1	2	1	kynu-1
185	0.015663442209169	250	kynu-1	2	2	kynu-1
5	0.005357575789917	250	kynu-1	3	1	kynu-1
5	0.000237336954031	250	kynu-1	3	2	kynu-1
15	0	250	kynu-1	3	1	kynu-1
15	0	250	kynu-1	3	2	kynu-1
25	0	250	kynu-1	3	1	kynu-1
25	0	250	kynu-1	3	2	kynu-1
35	0	250	kynu-1	3	1	kynu-1
35	0	250	kynu-1	3	2	kynu-1
45	0.005036262914136	250	kynu-1	3	1	kynu-1
45	0	250	kynu-1	3	2	kynu-1
55	0	250	kynu-1	3	1	kynu-1
55	0	250	kynu-1	3	2	kynu-1
65	0.003943968081807	250	kynu-1	3	1	kynu-1
65	0	250	kynu-1	3	2	kynu-1
75	0.008407382847112	250	kynu-1	3	1	kynu-1
75	0	250	kynu-1	3	2	kynu-1
85	0.016991348100689	250	kynu-1	3	1	kynu-1
85	0	250	kynu-1	3	2	kynu-1
95	0.009012859026046	250	kynu-1	3	1	kynu-1
95	0	250	kynu-1	3	2	kynu-1
105	0.010216759724701	250	kynu-1	3	1	kynu-1
105	0	250	kynu-1	3	2	kynu-1
115	0.007750762594394	250	kynu-1	3	1	kynu-1
115	0	250	kynu-1	3	2	kynu-1
125	0.012313071776975	250	kynu-1	3	1	kynu-1
125	0	250	kynu-1	3	2	kynu-1
135	0	250	kynu-1	3	1	kynu-1
135	0	250	kynu-1	3	2	kynu-1
145	0.002290372867497	250	kynu-1	3	1	kynu-1
145	0	250	kynu-1	3	2	kynu-1
155	0.000243560464713	250	kynu-1	3	1	kynu-1
155	0	250	kynu-1	3	2	kynu-1
165	0	250	kynu-1	3	1	kynu-1
165	0.001490726016565	250	kynu-1	3	2	kynu-1
175	0	250	kynu-1	3	1	kynu-1
175	0.004018558377016	250	kynu-1	3	2	kynu-1
185	0	250	kynu-1	3	1	kynu-1
185	0	250	kynu-1	3	2	kynu-1
5	0.00963596629957	250	kynu-1	4	1	kynu-1
5	0.011769333558683	250	kynu-1	4	2	kynu-1
15	0.000679395928735	250	kynu-1	4	1	kynu-1
15	4.95719480906334E-05	250	kynu-1	4	2	kynu-1
25	0.00875386646977	250	kynu-1	4	1	kynu-1
25	0.008481564361308	250	kynu-1	4	2	kynu-1
35	0.002171870360297	250	kynu-1	4	1	kynu-1
35	0.011266098559568	250	kynu-1	4	2	kynu-1
45	0.000991938653845	250	kynu-1	4	1	kynu-1
45	0.022004315684594	250	kynu-1	4	2	kynu-1
55	0.006604984441348	250	kynu-1	4	1	kynu-1
55	0.007954359819481	250	kynu-1	4	2	kynu-1
65	0.008780280087503	250	kynu-1	4	1	kynu-1
65	0.005663858921739	250	kynu-1	4	2	kynu-1
75	0.00143688379613	250	kynu-1	4	1	kynu-1
75	0.012721991175829	250	kynu-1	4	2	kynu-1
85	0.013043143101827	250	kynu-1	4	1	kynu-1
85	0.011819327352005	250	kynu-1	4	2	kynu-1
95	0.017319893798783	250	kynu-1	4	1	kynu-1
95	0.022307991482814	250	kynu-1	4	2	kynu-1
105	0.013164723689956	250	kynu-1	4	1	kynu-1
105	0.018675269871981	250	kynu-1	4	2	kynu-1
115	0.008176504653816	250	kynu-1	4	1	kynu-1
115	0.02529868591009	250	kynu-1	4	2	kynu-1
125	0.012297293221925	250	kynu-1	4	1	kynu-1
125	0.02584980932971	250	kynu-1	4	2	kynu-1
135	0.010701308279793	250	kynu-1	4	1	kynu-1
135	0.021933191030544	250	kynu-1	4	2	kynu-1
145	0.006481722860105	250	kynu-1	4	1	kynu-1
145	0.011173308164265	250	kynu-1	4	2	kynu-1
155	0.00839516490833	250	kynu-1	4	1	kynu-1
155	0.024116516135723	250	kynu-1	4	2	kynu-1
165	0.010131489225813	250	kynu-1	4	1	kynu-1
165	0.010420225394626	250	kynu-1	4	2	kynu-1
175	0.015718031471769	250	kynu-1	4	1	kynu-1
175	0.02444507168871	250	kynu-1	4	2	kynu-1
185	0.010502228895349	250	kynu-1	4	1	kynu-1
185	0.009867250053009	250	kynu-1	4	2	kynu-1
5	0.008253577425452	250	kynu-1	5	1	kynu-1
5	0.003767215514967	250	kynu-1	5	2	kynu-1
15	0	250	kynu-1	5	1	kynu-1
15	0.00044429734268	250	kynu-1	5	2	kynu-1
25	0	250	kynu-1	5	1	kynu-1
25	0	250	kynu-1	5	2	kynu-1
35	0	250	kynu-1	5	1	kynu-1
35	0	250	kynu-1	5	2	kynu-1
45	0	250	kynu-1	5	1	kynu-1
45	0	250	kynu-1	5	2	kynu-1
55	0	250	kynu-1	5	1	kynu-1
55	0	250	kynu-1	5	2	kynu-1
65	0	250	kynu-1	5	1	kynu-1
65	0	250	kynu-1	5	2	kynu-1
75	0	250	kynu-1	5	1	kynu-1
75	0	250	kynu-1	5	2	kynu-1
85	0	250	kynu-1	5	1	kynu-1
85	0	250	kynu-1	5	2	kynu-1
95	0	250	kynu-1	5	1	kynu-1
95	0	250	kynu-1	5	2	kynu-1
105	0	250	kynu-1	5	1	kynu-1
105	0	250	kynu-1	5	2	kynu-1
115	0	250	kynu-1	5	1	kynu-1
[truncated: 13,049 more rows]
