# Supplementary material for: Identification of enzymes that have helminth-specific active sites and are required for Rhodoquinone-dependent metabolism as targets for new anthelmintics
Source: PLoS Negl Trop Dis. 2021 Nov 29;15(11):e0009991. doi: 10.1371/journal.pntd.0009991 (PMC8659336; doi:10.1371/journal.pntd.0009991)
Supplement: S14 Data — (TSV) [file pntd.0009991.s027.tsv]

KCN (µM),Time (h),RPKM,Gene
200,0,6.060916,nhr-57
200,3,6.211066,nhr-57
200,15,6.273396,nhr-57
