# Supplementary material for: Identification of enzymes that have helminth-specific active sites and are required for Rhodoquinone-dependent metabolism as targets for new anthelmintics
Source: PLoS Negl Trop Dis. 2021 Nov 29;15(11):e0009991. doi: 10.1371/journal.pntd.0009991 (PMC8659336; doi:10.1371/journal.pntd.0009991)
Supplement: S15 Data — (FASTA) [file pntd.0009991.s028.fasta]

>5ZCS_3_H.sapiens
MAAIGRGR---SLKNLRVRGRNDSGEE-NVPLDLTREPSDNLREILQNVARLQGVSNMRKLGHLNNFTKLLCDIGHSEEK
LGF------HYEDIIICLRLALLNEAKEVRAAGLRALRYLIQDSSILQKVLKLKVDYLIARCIDIQQSNEVERTQALRLV
RKMITVNASLFPSSVTNSLIAVGNDGLQERDRMVRACIAIICELALQNPEVVALRGGLNTILKNVIDC-QLSRINEALIT
TILHLLNHPKTRQYVRADVELERILAPYTDFHYRHSPDT--AEGQLKEDREARFLASKMGIIATFRSWAGIINLCKPGNS
GIQSLIGVLCIPNMEIRRGLLEVLYDIFRLPLPVVTEEFIEALLSVDPGRFQDSWRLSDGFVAAEAKTILPHRARSRPDL
MDNYLALILSAFIRNGLLEGLVEVITNSDDHISVRATILLGELLHMANTILPHSHSHHLHCLPTLMNMAASFDIPKEKRL
RASAALNCLKRFHEMKKRGPKPYSLHLDHIIQKAIATHQK-RDQYLRVQKDIFILK-----------DTEEALLINLRDS
QVLQHKENLEWNWNLIGTILKWPNVNLRNYKDEQLHRFVRRLLYFYKPSSKLYANLDLDFAKAKQLTVVGCQFTEFLLES
EEDG-QGYLEDLVKDIVQWLNASSG----MKPERSLQNNGLLTTLSQHYFLFIGTLSCHPHGVKMLEKCSVFQCLLNLCS
LKNQDHLLKLTVSSLDYSRDG--LARVILSKILTAATDACRLYATKHLRVLLRANVEFFNNWGIELLVTQLHDKNKTISS
EALDILDEACEDKANLHALIQMKPALSHLGDKGLLLLLRFLSIPKGFSYLNERGYVAKQLEKWHREYNSKYVDLIEEQLN
EALTTYRKPVDGDNYVRRSNQRLQ----------------------------R--PHVYLPIHLYGQLVHHKTGCHLLEV
QNIITELCRNVRTPDLDKWEEIKKLKASLWALGNIGSSNWGLNLLQEENVIPDILKLAKQCEVLSIRGTCVYVLGLIAKT
KQGCDILKCHNWDAVRHSRKHLWPVVPDDV--EQLCNELSSI--------------------------------------
--------------------------------------------------------------------------------
--------------------------------------------------------------------------------
--------------------------------------------------------------------------------
--------------------------------------------------------------------------------
--------------------------------------------------------------------------------
--------------------------------------------------------------------------------
--------------------------------------------------------------------------------
--------------------------------------------------------------------------------
--------------------------------------------------------------------------------
--------------------------------------------------------------------------------
------------------------
>NP_084444.3_M.musculus
MAAIGRGR---SLKNLRIRGRNDSGEE-NVPLDLTREPSDNLREILQNVAKLQGVSNMRKLGHLNNFTKLLCDIGHSEEK
LGF------NYEDIIICLRLALLNEAKEVRAAGLRALRYLIQDSSILQKVLKLKVDYLIARCIDIQQSNEVERTQALRLV
RKMITVNASLFPSSVANSLIAVGNDGLQERDRMVRACIAIICELALQNPEVVALRGGLNTILKNVIDC-QLSRINEALIT
TILHLLNHPKTRQYVRADVELERILAPYTDFHYRHSPDT--AEGQLKEDREARFLASKMGIIATFRSWAGIINLCKPGNS
GIQSLIGVLCIPNMEIRRGLLEVLYDIFRLPLPVVTDEFIEALLSVDPGRFQDSWRLSDGFVAAEAKTILPHRARSRPDL
MDNYLALILSAFIRNGLLEGLVEVITNSDDHISVRATILLGELLHMANTILPHSHSHHLHCLPTLMNMAASFDIPKEKRL
RASAALNCLNRFHEMKKRGPKPYSLHLDHIIQKAIATHHK-RDQYLRVQKDIFVLK-----------DTEEALLINLRDS
QVLQHKENLDWDWNLIGTILKWPNVNLRNYKDEQLHRFVRRLLYFYKPSSKLYASLDLDLAKSKQLTVVGCQFTEFLLES
EEDG-QGYLEDLVKDIVQWLNASSG----VKPERSLQNNGLLTTLSQHYFLFIGTLSCHPHGVKMLEKCSVFQCLLNLCS
LKNQDHLIKLTVSSLDYSRDG--LARVILSKILTAATDACRLYATKHLRVLLRANVEFFNNWGIELLVTQLHDKNKTISS
EALDILDEACEDKANLHALIQMKPALSHLGDKGLLLLLRFLSIPKGFSYLNERGYVAKQLEKWHKEYNSKYVDLIEEQLN
EALTTYRKPIDGDNYVRRSNQRLQ----------------------------R--PHVYLPVHLYGQLVHHKTGCHLLEV
QSIITELCHNVRTPDLDKWEDIKKLKASLWALGNIGSSNWGLNLLQEENVIPDILKLAKQCEVLSIRGTCVYVLGLIAKT
KQGCDILKCHSWDSVRHSRKHLWPVVPDDV--EQLCNELSSVPSTLSLNSESTSSRHNSE------SESAPSSMFMLEDD
RFGSTST------------------STFFLDINE-DAEPAFYD-RPGPIK---DKNSFPF-----------FGSSKLVKN
-RILNSLTLPTKKHRS----SSDPKGG---------------KLSSENKTSNRRIRTLTEPSVDLNHSEDFTSS-S---A
QKSLQLEPSFVGNKHL-----------EDAGSTPSIGENDLKFPK-SFGT-------ETHR----------ENTSRERLV
VEGSASSHI-KIRSQSFNT--------DTTTSGISSMSSSPSRETVAVDPTAMDTDCGS------LSTVVSTKTVKTSHY
LTPQSNHLSLSKSN--SVSLVPPGSSHTLPRRAQSLKAPSIAT-------IKSLADCNFSYTSSRDAFGYATLKRLQQQR
MHPSLSHSEALASPAKDVLFTD---TITMKANSFESRLTPS------------------------RFMKALSYASLDKED
-LLSPINHNTLQRSSSVRSMVSSATYGGSDDYIGLALPVDINDIFQIKD----VPYFQSKHVPPPDDRGARMFSHDGAGL
SSGAGGLVKNSFHLLRQQMSLTEIMNSVHSDASLFLESTEDTGLQEHTDDNCLYCVCIELLGFQPSNQLSS-ICSHSDLQ
DIPYSDWCEQTIHNPLEVV------PSKFSGISGCSDGASQEEGSASSTKSTELLLGVKTIPDDTPMCRILLRKEVLRLV
VNLSSSVSTKCHETGLLTIKEKYPQTFDDICLYSEVSHLLSHCTFRLQCRRFIQELFQDVQFLQMHEEAEAVLAI-----
PPIQPIVDESA-ES----------
>XP_004017077.1_O.aries
MAAIGRGR---SLKNLRIRGRNDSGEE-NVPLDLTREPSDNLREILQNVAKLQGVSNMRKLGHLNNFTKLLCDIGHSEEK
LGF------NYEDIIICLRLALLNEAKEVRAAGLRALRYLIQDSSILQKVLKLKVDYLIARCIDIQQSNEVERTQALRLV
RKMITVNASLFPSSVANSLIAVGNDGLQERDRMVRACIAIICELALQNPEVVALRGGLNTILKNVIDC-QLSRINEALIT
TILHLLNHPKTRQYVRADVELERILAPYTDFHYRHSPDT--AEGQLKEDREARFLASKMGIIATFRSWAGIINLCKPGNS
GIQSLIGVLCIPNMEIRRGLLEVLYDIFRLPLPVVTEEFIEALLSVDPGRFQDSWRLSDGFVAAEAKTILPHRARSRPDL
MDNYLALILSAFIRNGLLEGLVEVITNSDDHISVRATILLGELLHMANTILPHSHSHHLHCLPTLMNMAASFDIPKEKRL
RASAALNCLKRFHEMKKRGPKPYSLHLDHIIQKAIATHQK-RDQYLRAQKDIFVLK-----------DTEEALLMNLRDS
QVLQHKENLEWNWNLIGTILKWPNVNLRNYKDEQLHRFVRRLLYFYKPSSKLYANLDLDFAKSKQLTVVGCQFTEFLLES
EEDG-QGYLEDLVKDIVQWLNASSG----MKPERSLQNNGLLTTLSQHYFLFIGTLSCHPHGVKMLEKCSVFQCLLNLCS
LKNQDHLLKLTVSSLDYSRDG--LARVILSKILTAATDACRLYATKHLRVLLRANVEFFNNWGIELLVTQLHDKNKTISS
EALDILDEACEDKANLHALIQMKPALSHLGDKGLLLLLRFLSIPKGFSYLNERGYVTKQLEKWHKEYNSKYVDLIEEQLN
EALTTYRKPIDGDNYVRRSNQRLQ----------------------------R--PHVYLPVHLYGQLVHHKTGCHLLEV
QNIITELCHNVRTPDLDKWEEIKKLKASLWALGNIGSSNWGLNLLQEENVIPDILKLAKQCEVLSVRGTCVYVLGLIAKT
KQGCDILKCHNWDAVRHSRKHLWPVVPDDV--EQLCNELSSVPSTLSLNSESTSSRHNSE------SESAPSSMFIMEDD
RFGSSST------------------STFFLDINE-DAEPAFYD-RPGPIK---DKNPFPF-----------FASSKLVKN
-RILNSLTLPNKKHRS----SSDPKGG---------------KLSSENKTSNRRIRTLTEPSVDFNHSDDFTPIST---V
QKTLQLETSFVGNKHI-----------EDTGSTPSIGENDLKFTK-SLGT-------ENHR----------ENTSRERLV
VESSSSSHM-KIRSQSFNT--------DTTTSGISSMSSSPSRETVGVDATTVDTDCGS------MSTVVSTKTVKTSHY
LTPQSNHLSLSKSN--SVSLVPPGSSHTLPRRAQSLKAPSIAT-------IKSLADCNFSYTSSRDAFGYATLKRLQQQR
MHPSLSHSEALASPAKDVLFTD---TITMKANSFESRLTPS------------------------RFMKALSYASLDKED
-LLSPINQNTLQRSSSVRSMVSSATYGSSDDYIGLALPVDINDIFQVKD----IPYFQTKNIPPHDDRGARVFAHDAGGL
PSGTGGLVKNSFHLLRQQMSLTEIMNSIHSDASLFLESTEDTGLQEHTDDNCLYCVCIEILGFQPSNQLSA-ICSHSDLQ
DIPYSDWCEQTIHNPLEVV------PSKFSGISGCSDGVSQ-EGSASSTKSTELLLGVKTIPDDTPMCRILLRKEVLRLV
INLSSSVSTKCHETGLLTIKEKYPQTFDDICLYSEVSHLLSHCTFRLPCRRFIQELFQDVQFLQMHEEAEAVLAT-----
PPKQPIVDTSA-ES----------
>XP_011512308.1_H.sapiens
-------------------------------------------------------------------MELLCDIGHSEEK
LGF------HYEDIIICLRLALLNEAKEVRAAGLRALRYLIQDSSILQKVLKLKVDYLIARCIDIQQSNEVERTQALRLV
RKMITVNASLFPSSVTNSLIAVGNDGLQERDRMVRACIAIICELALQNPEVVALRGGLNTILKNVIDC-QLSRINEALIT
TILHLLNHPKTRQYVRADVELERILAPYTDFHYRHSPDT--AEGQLKEDREARFLASKMGIIATFRSWAGIINLCKPGNS
GIQSLIGVLCIPNMEIRRGLLEVLYDIFRLPLPVVTEEFIEALLSVDPGRFQDSWRLSDGFVAAEAKTILPHRARSRPDL
MDNYLALILSAFIRNGLLEGLVEVITNSDDHISVRATILLGELLHMANTILPHSHSHHLHCLPTLMNMAASFDIPKEKRL
RASAALNCLKRFHEMKKRGPKPYSLHLDHIIQKAIATHQK-RDQYLRVQKDIFILK-----------DTEEALLINLRDS
QVLQHKENLEWNWNLIGTILKWPNVNLRNYKDEQLHRFVRRLLYFYKPSSKLYANLDLDFAKAKQLTVVGCQFTEFLLES
EEDG-QGYLEDLVKDIVQWLNASSG----MKPERSLQNNGLLTTLSQHYFLFIGTLSCHPHGVKMLEKCSVFQCLLNLCS
LKNQDHLLKLTVSSLDYSRDG--LARVILSKILTAATDACRLYATKHLRVLLRANVEFFNNWGIELLVTQLHDKNKTISS
EALDILDEACEDKANLHALIQMKPALSHLGDKGLLLLLRFLSIPKGFSYLNERGYVAKQLEKWHREYNSKYVDLIEEQLN
EALTTYRKPVDGDNYVRRSNQRLQ----------------------------R--PHVYLPIHLYGQLVHHKTGCHLLEV
QNIITELCRNVRTPDLDKWEEIKKLKASLWALGNIGSSNWGLNLLQEENVIPDILKLAKQCEVLSIRGTCVYVLGLIAKT
KQGCDILKCHNWDAVRHSRKHLWPVVPDDV--EQLCNELSSIPSTLSLNSESTSSRHNSE------SESVPSSMFILEDD
RFGSSST------------------STFFLDINE-DTEPTFYD-RSGPIK---DKNSFPF-----------FASSKLVKN
-RILNSLTLPNKKHRS----SSDPKGG---------------KLSSESKTSNRRIRTLTEPSVDFNHSDDFTPIST---V
QKTLQLETSFMGNKHI-----------EDTGSTPSIGENDLKFTK-NFGT-------ENHR----------ENTSRERLV
VESSTSSHM-KIRSQSFNT--------DTTTSGISSMSSSPSRETVGVDATTMDTDCGS------MSTVVSTKTIKTSHY
LTPQSNHLSLSKSN--SVSLVPPGSSHTLPRRAQSLKAPSIAT-------IKSLADCNFSYTSSRDAFGYATLKRLQQQR
MHPSLSHSEALASPAKDVLFTD---TITMKANSFESRLTPSRIDFKKKHVGGIRSLRPTITNNLFRFMKALSYASLDKED
-LLSPINQNTLQRSSSVRSMVSSATYGGSDDYIGLALPVDINDIFQVKD----IPYFQTKNIPPHDDRGARAFAHDAGGL
PSGTGGLVKNSFHLLRQQMSLTEIMNSIHSDASLFLESTEDTGLQEHTDDNCLYCVCIEILGFQPSNQLSA-ICSHSDFQ
DIPYSDWCEQTIHNPLEVV------PSKFSGISGCSDGVSQ-EGSASSTKSTELLLGVKTIPDDTPMCRILLRKEVLRLV
INLSSSVSTKCHETGLLTIKEKYPQTFDDICLYSEVSHLLSHCTFRLPCRRFIQELFQDVQFLQMHEEAEAVLAT-----
PPKQPIVDTSA-ES----------
>XP_024837067.1_B.taurus
--------------------------------------------------------------------------------
--------------------------------------------------------------------------------
--------------------------------------------------------------------------------
----------------------------------------------------------MGIIATFRSWAGIINLCKPGNS
GIQSLIGVLCIPNMEIRRGLLEVLYDIFRLPLPVVTEEFIEALLSVDPGRFQDSWRLSDGFVAAEAKTILPHRARSRPDL
MDNYLALILSAFIRNGLLEGLVEVITNSDDHISVRATILLGELLHMANTILPHSHSHHLHCLPTLMNMAASFDIPKEKRL
RASAALNCLKRFHEMKKRGPKPYSLHLDHIIQKAIATHQK-RDQYLRAQKDIFVLK-----------DTEEALLMNLRDS
QVLQHKENLEWNWNLIGTILKWPNVNLRNYKDEQLHRFVRRLLYFYKPSSKLYANLDLDFAKSKQLTVVGCQFTEFLLES
EEDG-QGYLEDLVKDIVQWLNASSG----MKPERSLQNNGLLTTLSQHYFLFIGTLSCHPHGVKMLEKCSVFQCLLNLCS
LKNQDHLLKLTVSSLDYSRDG--LARVILSKILTAATDACRLYATKHLRVLLRANVEFFNNWGIELLVTQLHDKNKTISS
EALDILDEACEDKANLHALIQMKPALSHLGDKGLLLLLRFLSIPKGFSYLNERGYVTKQLEKWHKEYNSKYVDLIEEQLN
EALTTYRKPIDGDNYVRRSNQRLQ----------------------------R--PHVYLPVHLYGQLVHHKTGCHLLEV
QNIITELCHNVRTPDLDKWEEIKKLKASLWALGNIGSSNWGLNLLQEENVIPDILKLAKQCEVLSVRGTCVYVLGLIAKT
KQGCDILKCHNWDAVRHSRKHLWPVVPDDV--EQLCNELSSVPSTLSLNSESTSSRHNSE------SESAPSSMFIMEDD
RFGSSST------------------STFFLDINE-DAEPAFYD-RPGPIK---DKNPFPF-----------FASSKLVKN
-RILNSLTLPNKKHRS----SSDPKGG---------------KLSSENKTSNRRIRTLTEPSVDFNHSDDFTPIST---V
QKTLQLETSFVGNKHI-----------EDTGSTPSIGENDLKFTK-SLGT-------ENHK----------ENTSRERLV
VESSSSSHM-KIRSQSFNT--------DTTTSGISSMSSSPSRETVGVDATTVDTDCGS------MSTVVSTKTVKTSHY
LTPQSNHLSLSKSS--SVSLVPPGSSHTLPRRAQSLKAPSIAT-------IKSLADYNFSYTSSRDAFGYATLKRLQQQR
MHPSLSHSEALASPAKDVLFTD---TITMKANSFESRLTPSRINFKKKHVGGIRSLRPTITNNFFRFMKALSYASLDKED
-LLSPINQNTLQRSSSVRSMVSSATYGSSDDYIGLALPVDINDIFQVKD----IPYFQTKNIPPHDDRGARVFAHDVGGL
PSGTGGLVKNSFHLLRQQMSLTEIMNSIHSDASLFLESTEDTGLQEHTDDNCLYCVCIEILGFQPSNQLSA-ICSHSDLQ
DIPYSDWCEQTIHNPLEVV------PSKFSGISGCSDGVSQ-EGSASSTKSTELLLGVKTIPDDTPMCRILLRKEVLRLV
INLSSSVSTKCHETGLLTIKEKYPQTFDDICLYSEVSHLLSHCTFRLPCRRFIQELFQDVQFLQMHEEAEAVLAT-----
PPKQTIVDTSA-ES----------
>XP_020932586.1_S.scrofa
---------------------------------------------------------MRKLGHLNNFTKLLCDIGHSEEK
LGF------NYEDIIICLRLALLNEAKEVRAAGLRALRYLIQDSSILQKVLKLKVDYLIARCIDIQQSNEVERTQALRLV
RKMITVNASLFPSSVANSLIAVGNDGLQERDRMVRACIAIICELALQNPEVVALRGGLNTILKNVIDC-QLSRINEALIT
TILHLLNHPKTRQYVRADVELERILAPYTDFHYRHSPDT--AEGQLKEDREARFLASKMGIIATFRSWAGIINLCKPGNS
GIQSLIGVLCIPNMEIRRGLLEVLYDIFRLPLPVVTEEFIEALLSVDPGRFQDSWRLSDGFVAAEAKTILPHRARSRPDL
MDNYLALILSAFIRNGLLEGLVEVITNSDDHISVRATILLGELLHMANTILPHSHSHHLHCLPTLMNMAASFDIPKEKRL
RASAALNCLKRFHEMKKRGPKPYSLHLDHIIQKAIATHQK-RDQYLRVQKDIFVLK-----------DTEEALLMNLRDS
QVLQHKENLEWNWNLIGTILKWPNVNLRNYKDEQLHRFVRRLLYFYKPSSKLYANLDLDFAKSKQLTVVGCQFTEFLLES
EEDG-QGYLEDLVKDIVQWLNASSG----MKPERSLQNNGLLTTLSQHYFLFIGTLSCHPHGVKMLEKCSVFQCLLNLCS
LKNQDHLLKLTVSSLDYSRDG--LARVILSKILTAATDACRLYATKHLRVLLRANVEFFNNWGIELLVTQLHDKNKTISS
EALDILDEACEDKANLHALIQMKPALSHLGDKGLLLLLRFLSIPKGFSYLNERGYVAKQLEKWHKEYNSKYVDLIEEQLN
EALTTYRKPIDGDNYVRRSNQRLQ----------------------------R--PHVYLPVHLYGQLVHHKTGCHLLEV
QNIITELCQNVRTPDLDKWEEIKKLKASLWALGNIGSSNWGLNLLQEENVIPDILKLAKQCEVLSVRGTCVYVLGLIAKT
KQGCDILKCHNWDAVRHSRKHPWPVVPDDV--EQLCNELSSIPSTLSLNSESTSSRHNSE------SESAPSSMFIMEDD
RFGSSST------------------STFFLDINE-DTEPAFYD-RPGPIK---DKNSFPF-----------FASSKLVKN
-RILNSLTLPNKKHRS----SSDPKGG---------------KLSSENKTSNRRIRTLTEPSVDFNHSDDFTPMST---G
QKTLQLETSFVGNKHI-----------EDTGSTPSIGENDLKFTK-SLGT-------ENHK----------ENTSRERLV
VEGSASSHM-KIRSQSFNT--------DTTTSGISSMSSSPSRETVGVDATTVDTDCGS------MSTVVSTKTVKTSHY
LTPQSNHLSLSKSN--SVSLVPPGSSHTLPRRAQSLKAPSIAT-------IKSLADCNFSYTSSRDAFGYATLKRLQQQR
MHPSLSHSEALASPAKDVLFTD---TITMKANSFESRLTPSRIDFKKKHVGGIRSLRPTITNNLFRFMKALSYASLDKED
-LLSPINQNTLQRSSSVRSMVSSATYGSSDDYIGLALPVDINDIFQVKD----IPYFQTKNIPPHDDRGARVFAHDAGGL
PSGTGGLVKNSFHLLRQQMSLTEIMNSIHSDASLFLESTEDTGLQEHTDDNCLYCVCIEILGFQPSNQLSA-ICSHSDLQ
DIPYSDWCEQTIHNPLEVV------PSKFSGISGCSDGVSQ-EGSASSTKSTELLLGVKTIPDDTPMCRILLRKEVLRLV
VNLSSSVSTKCHETGLLTIKEKYPQTFDDICLYSEVSHLLSHCTFRLPCRRFIQELFQDVQFLQMHEEAEAVLAT-----
PPKQPIVDTTA-ES----------
>XP_013078292.1_B.glabrata
-MATGSTRPVRNLKAGRYRVRHESAEDVVIKLDHNKEPCENVKEILKNLVSQNGVPSSRKTAYLNSFVKLIKHSGYSVDL
GV-------PILDILSCLGIGLLNDAKQVRTATLRVIRYLLPYNETLDIFLHLHFDFLVARCLDVSLDNEIERIHAIKLI
RQIIKTSPSKCPKSLLYVLVAIGNDGASERDRMVRVSLETICELAFYNVNLVAQCGGIQTLIWNILDCHQYPRLNEALTS
VIIFLLNQPHTRPFIRPQVDLERLLAPFTDSHFRYSVED-----GRNEERDSKFIASKMAVISVMRSWPGLIRLCHPDGS
GMQSLIGILYLPYVEIRKYVLEVISDLFRLTLPTWSEDFATAFSSVDPCEMKDAWKLAEGFVAEEGRAILPHISPTRPNL
IENHLALLLSAFFTAGLCEALIEVVITSTGPLFNRAVILLGELLHMANVLLPQECLHHHECLPTLISIASSTESGAEKRH
QAYQAVMYLTRFHKMMKRKSRPCTVFLDQLLQHAGKMSEATNKHWILHRESLS-----HYY--FKKVTGDEMTVQAIRDS
KVNTTTNNTEWNWPIIAALLKWPDDKFKKLDDQNQHRFIKRLVYFFKPENDLFSKTDITDPNLRKICVVGCHLIDFLISS
NSDEAEKLITELLSDIAENLKEVTKLNVPVDENAMFGSKRLQDKMCRYYFLFIGRLSATKKGTVHLEKNGIIQTLLELMS
PSTNILYVKLAISCLNYAADG--STRPILSKALTATQDVCRLYATKLLRVLMRACTPGLSTWGIELLITQLYDPEKSIAM
SAVNILDEACDNEEYLKSVIKLRPSLLHLGEKGIMLLTRFVSNVQGFRSLNDANFISSQLEQWHKSFNKQYVDIVEEMLN
EALTTYEKSFTGSC-PRRSILKGP----------------------------KK--DVYLPVHLYGQLTLHDEGLDVLRK
QDCIKEYLQCVIEQRVSNNTEITELKTALWALGHIGMSCDGLAWLETEKIIPEIIRLAEENGVFSIRGTAFFVLGLIAST
RKGTDILNQLGWESRCHTRKEIFPVLDQDG--WMHGPVEEALFNSDRLASSSHQENHRISSMGSMSLSLIQEETFPRKTN
PSAADLGASSVPSTKDPNQRHSSASCQYTMGTLNVSNATGYYKTSSHDSENYNKYQSLPSRSQSERGVSKTFGDIRPRA-
-QTGDKITLRASHPSSPSKYDSVPININSITLDVTDQYTSKEPTKVRHSTSRDSIQLIASPIVKLRTSSDEDSAIL----
-DNFGSQPNDIGTLLTVECSSVSSATVN--GSLHSHNGADSVSNKETSGRLSVTPDTNASKEVVSF-KMGAPSLLVGKEI
SGTENSFRS-KSRGSSFNT--------T-DTSGVGSCDSNTLPAPGSISSTFLNNALTPIPSSSSLSTLTGTSTLKLPVE
PVKEPVHHSVLQRSLFRLSRIPS--------AKRRSASPALGITAN----------GGQSFTSQRDALGYAALRNIKRQR
TYSAEGDGEVTLLE----------ATSLHRTISQDSELSVESNMW-------------------LSMRRNVSSVSLQEQD
VPSSPISS------LNRAA---FKPLSPSNRFVGITLPVDIKMIFEDTE----AETLRKTSTDLD--TGSASDS-----L
KAGVPP--------LK------------------------KEMSFEHTTEVCIVCNRYRKKAVPSSLNTSYTISKGQDTE
AVKLDQ--SDAVHSMFDIVRTRGGSMN-----D---HSSSATPGSQTSGSSGHET-AEKKLREDSEEGRELIRLEVMRLI
VNLGSSVGLKSSETGLLSLKQRFPKCFQSICFYSEVCHLLSTYSYRLVARRFIHELFDELDLVELLAAPCQYLGLELDPS
PHMAPIR-QDSLD---DFQDFSFA
>XP_019928923.2_C.gigas
MAASGRHGGRPFVKSGRFRARHESADE-ILKLDFSREPSENLKEILAVIVSQSSVSKSKKLAYLNALVKLVLKYGNDKYS
GLS-KRD------ILCCLRLGLFHEAKEVRAAVLRVLRYFLQESETVDLLYSLHIDYLIVRSIDISLDNEVERIHAIKLV
RRILQIAPKKLSDLLLYPLVAISNDGTGERDRMVRIALETICETAFVNPELLARCGGISAILRAALDCHQYPRINESLVA
TILHLLNHPRTRHFIKFNTDLEQLLAPFTDCHYRFSAES--LEQSSGEEKEHRFAASKMAVISIMRTWSGIIRFCRPDAS
GLQSLVGILYLPYKEIRHGILEILFDLFRLKIPELTEDFNTALLSVDPSDIQENWSLTDGFVAEEGKCILPHMAKIRPNL
IENHLALLLSAWIGAGILEALIEVIISSDRQLFVRATIILGDLLHLASTMLPAECTHHNHCLPSLLALASSPDLTSAQTY
QAREAIYNLERLHSMKKRGPVPCSLYLDQLIQRNGGRPVGQTKFYLRKKYDLLINKS------P----TEDMIGQAIRDS
QVIGTKDIVHWEWDLIPAILKWPEEKVRRLDDQIILKFFKRLVHFYKPTNHRFSRLEFGHRLGQKMVHSGCLLVDFLLST
EQDEVQKLALDLINDIGGCMSEIAQQRLVP--ESVLSPGNVINTCSQFYFLFVGRFSGTIIGDKYLEKTGVYQYLLDIVS
IAPQDSFVKLTVSSLNYSRDG--NTRPVLAKALCSATESARLYCTKFLRTLLRARVAGFSSWGMELLVNQLYDQSNQVAQ
AALHVLEEACDIQPCLNSVIKLRPQCLHLGERGVLLLCRFMSTAKGFKMLSDANFILNEVQKWEKTYNVRYVHIVEDLLN
EALTTYEKTYEGSF-TRRSSRKRP----------------------------NK--DAYVPVHLYGQLTQHKEGFSLLQQ
QECISEFFQCIKCLELHSDEDVLKMKTALWAVGHIGTSTWGVTWLEEERLLPEIIKLAEESGVFSIRGTAFYVLGLLTST
REGAEYLTQLGWESCWHTREDRWPVVEDRS--ELLIELQDSEGGRG----------GDLDVRGPNSPSLMSSSLFFIEEE
KMAGEQGCE----------TEFKHSCDQNSNIEASLFIPKRSKTLPNELSYNRRYKSLPSRTSSLRSYS--LGHHDRDKV
QASRDDQRLMARRVNS-------PIGQNEDV--VSNRLQ---AKKAGNKESRKTIPVICL--------SDMDSGTFEGSS
SDNADGKPDF--------CDNFCAMDDEGDGITFSVKDDDKS-------------DSSETKTLTNQSLKKSPNLRDGRCS
SSDSSRTSN-KSRADSFNT--------DSTTSGVSSCESGPHTC---LSSDFM--SLSPIASTSSIDTLE---IIQRGSS
DMRDLIHPSSFRRKSLNLKRVPS--------LRNKQASPAYGILPSAQLLDGMSTETAIMYTTSRDALGYATWRSIKRQR
RISSDVESDMGLNS----LYGEEEGSELTRKNSLDSKMSVETFSFRS----------------SSGIPRNASSVSLSDQE
RAGTPFGV------APKAILLQRRPHTGEAEFLGLTLPVDINMMFEVHA----GEDVRSETRAEK--EEASQDQKRAPRS
RKSSRN--------LL------------------------ASENFEHDASACLICSQLKRQDLSQSEIEEA-LQEDGDFE
SVTMDK--DPG--SLNAAIKQQKGARPRFSSIN---EPSSATPGSVTSCTSS-DS-LTVKMSFDNVHGKGLIRKELRKLV
INLSSSVGIKGSEQGLLMLKQKFPAVFNDICFYSEVCHLLSMCSFRLNARRFVQELFEDFKLKKLIAEPYSLINMVEGGE
KNVIPVTKQDNLDSLYEYNQF---
>ELU00275.1_C.teleta
--------MAAYV----FRGRS--------LRSRKKSPSENLREVLQNLVLRSGTSKGKLLGYYNALVRLCHRYGSCHID
TPFSKEEVLSWSVHAVCYHSIVSTSAKEMRAACLRALRYYIQEAEDVDALIKLNIHFLIARSLDICLDNEIERIHAMRLI
RHVAHIVPTAFPPVLLPPLVAIVIDGAKESDKMLSISLATLCELALTCPQTVAEVGGISAILRSILDSSQMPRINEALLS
TILFLLNHPRTRHFIRVNIDLEQMLAPFTDNHYHRPEGDASKDQAFLEEREGRFTACKMAIATCMRSWPGIIRLCRPEGS
GLQSLLGALYQPHMDTKKEIMDILYTVFCLPVPKWTDNFSEALLSVDASAMRDSWRLIEGFVAEEGLHILPHLARTRSNL
VDNHLSLLLATFINAGLLEALVEVITTSHEKTSVRAIILLGELNHMANSIIPAECNQYNLYLPSLVSLASSFQVSAEKRN
RASLALSCLSRMHALKKRGVVPCSLFLNHLMQSVHQRSSEDSSRPLKVTRDGLLSSINKVFMLPAHYCIVTEHTSMINSP
AVLLTKDNINWDWHLLCSLLKWPDESMQRLDDQLVQRFIRRLIFFFKPTNKLFAAVELSRLEHTLMGCSGMHLVDFLLEC
NNDDATKFLTEWLTDIAQCLTEVKECRSSL--DVLFSPGFLQHTCSQFYFLFLGRCSASPQGEKLLESTGIYQVMLDLCS
AGSQDVYVKLILSSMDYTRDG--LSRLLLTKGLTSTNESARLYAVQWLHVLLRAHVPFFSSWGLELLNAQLYDQSKAVAL
EALSVLSEACEEEVNLMSLVRLQPSLLHLGKKGAMLLARFVSVPQGYKFLMDSGLLQTELDKWRQGFNVQYVHIVEERLN
EALTSYEKTHNGGY-TRRTTCSLP----------------------------HRRCSCFVPVHLYGQLVQNKKGFMLLRE
QNDVKDLVELIRNSGLHTEEEIVQLKAALWAVGHIGTSSMGIDYLRGFNVIPEIIKLAEECGVFSIRGTAFFCLGLLAST
RQGAAVLADFGWESVRRQHHQVWAIAEEEA--RRLPPEEVTLNS------------AQIS--------ISQMEMFCM---
----AA------------------LCTFA---AVLILLPDQSR---QTLRPRRRLKTVPSCDREMHRNH--FWCIK----
--------------------------------------------------------------------------------
--------------------------------------------------------------------------------
--------------------------------------------------------------------------------
--------------------------------------------------------------------------------
--------------------------------------------------------------------------------
--------------------------------------------------------------------------------
--------------------------------------------------------------------------------
--------------------------------------------------------------------------------
--------------------------------------------------------------------------------
------------------------
>NP_001254378.1_C.elegans
--------------------------------------------------------------------------------
--------------------------------------------------------------------------------
--------------------------------------------------------------------------------
--------------------------------------------------------------------------------
--------------------------------------------------------------------------------
--------------------------------------------------------------------------------
--------------------------------------------------------------------------------
--------------------------------------------------------------------------------
---------------------------------------------------------MTSKGLSILTNAGVLHMYVDILS
STSQLEYTKVIISSLDYTNEG--MVRVIIGKALTSTSEASRKWTTRYLAVLASFDLPTFSDWGIQYMLRQLADESSKVVR
HTIRILNRWLPEH--P-SRNLRKIDWSLFGEAGDLLRAHVFAMES-E-CASDEDEVRDVVRFWMSDFNKKYLNIIDEEMK
EMMFHVKRSIDGSF-SRSSSDIPD-----------------------------TSLGVQAPLHLFAALGSHETGRHILID
ENVAEDLLSI-----CKTGKCFEEIKASLLAVSSIGSTDGGFEILP-ADAVPVVIKIAEEHPVLTVRGIAFWALCTFSQC
IEGAKRLGSFGWESNRFRYAMDLAKSKVVADDEPGTPGGATP----GSTCSSWRPARKITIQSHRNSSMVDSQNN-----
--------------------------------------VKQSRAKSESALV----RRGHSKG---RS-----------RS
QSTGDIHEVIAKRESRIDSFFNQRL-------WNSEKYLY----KTSGTSDSSSIPYHKR--------------------
-------------------------TVTNSSSGYHIQDDTTA--------VTISPP-------------NHLNMEENVCK
SAATSRISTDRRRANTTNSLFDEEEAPKTRSSTVARCIRDG----------LKIT----------TEQLE----AEGVLA
DGIMELHFSCRLREKYHLTAFRV--------------------RACLQITRHVGDPVRYVFMTREEERHFADYRR-----
----QVLRDPW-------LYN--------------------------------------------ELKKEDNTVKK----
-------------------------TINVVPIQTVALPTEIEIMCGNIFPAKPKSDPIFSFHENDDSAGVEDRGARTGHA
RS------------------------------------GIH--IQPHSAYRCFHCSSNEDSVRIY---------------
---------------------------------------------------------------PH-PDAPMLRKEVLGHV
DMLE--IKE-YPAKRLIGLRQHHPWLFEWPCMYADVLELLDEYRFKPHSRAFLQQIFYDALQL-----------------
------------------------
>CDJ97157.1_H.contortus
--------------------------------------------------------------------------------
--------------------------------------------------------------------------------
--------------------------------------------------------------------------------
--------------------------------------------------------------------------------
--------------------------------------------------------------------------------
--------------------------------------------------------------------------------
--------------------------------------------------------------------------------
--------------------------------------------------------------------------------
------------------------------------------------------------------------------MV
PSTNAAYVKLIVSCLDYEFDHCYLSKVILQKALTSTCETARRWCTRFLSTLAYRRLPNFSDWGFRLLLGQLGDQSVKVIR
HAIRVLHTWLPVYQDA-ARWLRTAQLDSFGEAGTLLKVHIYADSQ-L-CVLDEEGTREAITLWMESFNERYVEVIDDEMR
DSLLTVRRTISGTF-SRTSGERV------------------------------ENHGLRVPAHLFGSLSRHEFGRGLIIE
LKVIDTLIDA-----LSNEQEPKKVKAALMALGHIGSNDEGFQLLP-IGVVPQMVRMAEEAAVLSVRGYAFWAVNILSSS
LCGAEALARFGWESNHHSYSVDERLKKDDDQLERR----STP----STA-------PQIIVRGPRSES--DARSV-----
--------------------------------------SPSSRCRSTSLAV----TTSPSVA---R--------------
--------RVEPRLRRTRSATAVHL-------TNHN---R----RTSTKGSDDATPRHER--------------------
-------------------------AVTGDSMF------------------------------------------TSGLG
SLSEDSATADGRRATTLDSLVM-EWESRSRMSTIVYCLNQG----------FVAN----------RNQLV----VQGTVA
DMVRDPHVANAAREKWRLLPFKT--------------------KRFLEVNRSFGDPERYVYMTPEEELSLSRYRR-----
----EMLGDPW-------LFD--------------------------------------------ELRRFRTEGTY----
--------------------------VPQRVSYIIALPSDVEVMCLNIFPSRSGADQSLAIHPSDVDNELEDRGARSGHS
RS------------------------------------QRSDASITHSTFRCFYCSSETKEDFVL---------------
---------------------------------------------------------------PQRDDLSQLRQEVLDQV
DMLE--IQQSTPEKKLLMLRSSYPWLFEWPCLYADVLELLDEYRFKSKSRAFLQEIFYNALKI-----------------
------------------------
>EYC39831.1_A.ceylanicum
--------------------------------------------------------------------------------
--------------------------------------------------------------------------------
--------------------------------------------------------------------------------
--------------------------------------------------------------------------------
--------------------------------------------------------------------------------
--------------------------------------------------------------------------------
--------------------------------------------------------------------------------
--------------------------------------------------------------------------------
------------------------------------------------------------------------------MA
PSTNAALVKVIVACLDYEHDYCYLSKVILQKALTSTCESARRWCTRFLSALAHRRPPNFVEWGFRLLMGQLGDQSVKVVR
QAIRILHMWLPYYESS-SRWLRTAQLDSFGEAGTLLKVHMYADEN-W-CVLDDAGTREAVTFWLESFGVRYVETTEDDMR
DALLSVRRTLTGTF-SRASGERESVGSELRLGSIIETTQSKRIDAHVNYGLMSEDTTLRAPPHLFYSLCCHEYGRRLLCE
MNVIETLSEN-----LSDGEEPMKVKAALMALGHIGSHRKGFDLLP-AAVIPQMVRLAEESPILTVRGYGFWALNLLSVS
LSG-----------------------------------------------------------------------------
--------------------------------------------------------------------------------
--------------------------------------------------------------------------------
--------------------------------------------------------------------------------
--------------------------------------------------------------------------------
--------------------------------------------------------------------------------
--------------------------------------------------------------------------------
--------------------------------------------------------------------------------
--------------------------------------------------------------------------------
--------------------------------------------------------------------------------
--------------------------------------------------------------------------------
------------------------
