# Supplementary material for: Identification of enzymes that have helminth-specific active sites and are required for Rhodoquinone-dependent metabolism as targets for new anthelmintics
Source: PLoS Negl Trop Dis. 2021 Nov 29;15(11):e0009991. doi: 10.1371/journal.pntd.0009991 (PMC8659336; doi:10.1371/journal.pntd.0009991)
Supplement: S16 Data — (FASTA) [file pntd.0009991.s029.fasta]

>XP_024498839.1_S.ratti
MVFIKNFPNTIMVSSVINNNNLSCSVIFECLIETMDKNCICKIKYMGEEIFTKQFRDFQHIYNSLKPGITSAVSSPPKKTFFSNSSKVQEKRKIWIENFLTVLVNNYASLEYIQTFFDGFLGDENKNHIYLGPSEKKTARPDDFDIIKTIGKGSFGMVFLVKHKRNHKIYAMKVLKKEQIKKRNEVRRVMAERNVLKANINHPFLVSLHYSFQTKHKLYFILDYLNGGELFFHLQKERSFSETRSRFYAANIASALGYLHKNNIIYRDLKPENLLLDKYGYVVITDFGLCKEGLNKNDRTDTFCGTPEYLAPEVILKQPYNYTVDWWCLGVVLYEMIFTLPPFYNRNVEEMYKSVVNEPLYIPATGSAVSKNILTHLLQKDPSHRLGAKKDFEEIKNHPFFMAIDWEKLLEREIKAPYIPKLKDEYDVSNIDTEFTSISPNISSLIPQSCLAQSCKDLDFINFTFTEESLNKC
>NP_001367134.1_C.elegans
MVRKDEVTCNVIIGDDKKTVVYALRIGNGPIMQKTFEEYERFFTTEKDMIPATIFTAPKKKFLQADSKFYEKRRVWILVISQHLVDNNLRSEDVRRFFHLESPDDDENNVDLGPSERKTATANDFDYLTTIGKGSFGRVYQVRHKETKKIYAMKILSKEHIRKKNEVKHVMAERNVLINNFKHPFLVSLHFSFQNKEKLYFVLDHLNGGELFSHLQREKHFSESRSRFYAAEIACALGYLHEKNIIYRDLKPENLLLDDKGYLVLTDFGLCKEDMQGSKTTSTFCGTPEYLAPEIILKKPYDKTVDWWCLGSVLYEMIFGLPPFYSKDHNEMYDKIINQPLRLKHNISVPCSELITGLLQKDRSKRLGHRNDFRDIRDHPFFLPVDWDKLLNRELKAPFIPKVKNAMDTSNISKEFVEIQIDPSSLAPQQLAVTHRDHDFENFTFVDTNRVLV
>NP_001041299.1_C.elegans
MGSMYYNESRMVRKDEVTCNVIIGDDKKTVVYALRIGNGPIMQKTFEEYERFFTTEKDMIPATIFTAPKKKFLQADSKFYEKRRVWILVISQHLVDNNLRSEDVRRFFHLESPDDDENNVDLGPSERKTATANDFDYLTTIGKGSFGRVYQVRHKETKKIYAMKILSKEHIRKKNEVKHVMAERNVLINNFKHPFLVSLHFSFQNKEKLYFVLDHLNGGELFSHLQREKHFSESRSRFYAAEIACALGYLHEKNIIYRDLKPENLLLDDKGYLVLTDFGLCKEDMQGSKTTSTFCGTPEYLAPEIILKKPYDKTVDWWCLGSVLYEMIFGLPPFYSKDHNEMYDKIINQPLRLKHNISVPCSELITGLLQKDRSKRLGHRNDFRDIRDHPFFLPVDWDKLLNRELKAPFIPKVKNAMDTSNISKEFVEIQIDPSSLAPQQLAVTHRDHDFENFTFVDTNRVLV
>EYC35961.1_A.ceylanicum
MKAVNFMITFLRGGLITLSREEDCVFKRISKQKTFLPLEPSFSSDDVRDFFALGNSDDADDSHVDLGPKEITTACAADFDFLTTIGKGSFGRVFQVMHKETGKIYAMKVLSKEHIRKKNEVKHVMAELSVLKANFHHPFLVSLHFSFQNKDKLYFVLDHLNGGELFSHLQKEKHFSEARTRFYAAQIASALGYLHDNNIIYRDLKPENLLLDKDGYLVLTDFGLCKEGMTPNTLTSTFCGTPEYLAPEIILKKPYDISVDWWCLGSVVYEMLYGLPPFYSKDHNEMYNRIVNEPLKIKRSISNASTDIITGLLQKDKTKRLGYKGDFNEIKEHEFFKAIDWDKLLRREIKAPFVPRIESETDVRNIAEDFVKIKINPASLAPQNLAMTQRDHDFVDFTYVQKNPMAS
>THD23091.1_F.hepatica
MQPQISQSNYSRSDTCKRLTSFDLEYSTNITIMESIYSLIPEGIENKRARVQDFKFLKTIGRGQFGKVFLAKSNETNEAFAIKVLDKARLRKPKELDHVMSERNVLVKALKHPFLCNLRFCFQTVNKLYFVLDYVNGGELFYHLQREHAFPEPRARFYAAEIACALGYLHSENIIYRDLKPENILLDSQGHIVLTDFGLCKEVLDPGDQTSSFCGTPEYLAPEVLRKEPYDFAVDWWCFGSVLFEMLYGLPPFYSRNREEMFRAIQTSPLKLRDTISYQAKLILSGLLRKSKTERLGSQLGFSEIANHEFFSGLDWEALKARRIQPTYIPSVRSQTDTRNVSSEFVHESIPESVIFSVERRRYRTQPESVDDLFAGFSFEPRKHF
>XP_019924194.1_C.gigas
MSENLSVSLEAITDHSKKIVKYKRLSFVQSNLLSLMKSVFPLQVYKVVVNFGEESWFIFRRYNEFHSLHEKLKKLFPEASLRLPGKKIFGNLDPDFIQQRREGLDNFIQELVTHPKLSQHPEVRAFLNLDNPRNAQDSVDNFDDSETMNGRDDNPVNLGPSEKKTVKPSDFEFLKVIGKGSFGRVLLARNKNEGNIYAIKVLQKQAIMKRNEVKHIMSERNVLLKNVKHPFLVGLHYSFQTADKLYFVLDYVNGGELFFHLQRERYFPEHRAKFYAAEMASAIGYLHSLNIIYRDLKPENILLDSKGHITLTDFGLCKEGIEGMGTTNTFCGTPEYLAPEVLRKQPYDKTVDWWCLGAVMYEMMYGLPPFYSRDTAEMYDNILYKPLRLRTNVSQSARQILDGLLQKEKEQRLGSKRDFTEIKNHNFFADINWDDLDAKKINPPYNPNVSGQLDLKHFDPEFVREPVPASVGKSMGSCKLVSASVMEADNMFQGFSYVPPAEDAFS
>XP_013080258.1_B.glabrata
MSKVNSAPEEFGKTQATISEFVTREEDKKYVVYKVIVNCEGRSWFIFRRYNEFHSLYEKIKKLFPEANLKLPGKKIFGNLDPEFIQHRREGLDEFIRKLVTHPKLCQHPDVRLFLSLDNPRNVPTVSVDVVEPERDEEDQDAMNGNKDDDNPVNLGPSEKTSVKPKDFEFLRVIGKGSFGKVLLAKHKAEGKIYAVKVLQKQAIMRRNEAKHIMAERNVLLKNVKHPFLVGLHYSFQTPDKLYFVLDYVNGGELFFHLQRERYFAEHRAKFYAAEMASALGYLHSLNIIYRDLKPENILLDCTGHIVLTDFGLCKEGIVGQGTTSTFCGTPEYLAPEVLRKKPYDKTVDWWCLGAVLYEMLYGLPPFYSRDTAEMYDNILFKPLRLRTNVSAAGRTILEGLLQKEKENRLGAKKDFLEIQNNEFFSDIDWQDLYDKKITPPYNPNVSGHLDLKHFDPEFVREPVPASVGRSGGQSSKLVSASVMEADGVFEGFSYAPPSEDAFG
>ELU03722.1_C.teleta
MFEYLCALFQVYKVVVEYAGRRYFIFRRYNEFLQLQERVSFVFALYVLSCDVFDEFREVYIRLKKLFPDAQLKLPGKKLFGNLDPEVIKNRREALSDFIQRIITSPAICEHPEVRSFLNLESVDRSQSSDEDDEVDSLNSVSDAQSANGSSSMESLNRVDLGPSERQQAKSSDFEFLKVIGKGSFGKVLLAKHKNDGKIWAVKVLNKAHIMKKNEAKHIMSERNVLVKNVTHPFLVGLHYSFQTPDKLYFVLDYVNGGELFFHLQKERCFSESRARFYAAEMASALGYLHSLNVIYRDLKPENILLDKEGHLVLTDFGLCKEDIAGRDTTSTFCGTPEYLAPEVLRKQPYDRTVDWWCLGAVLFEMIYGLPPFYSRDTSEMYDNILHKPLRFKNNAASPTAKNLLEGLLQKDKEKRLGAKNDSADIRSHSFFSAIDWKLLESRKIKPPFIPNVSGHMDLRNFDPEFVREPVPASVGKSATGGGKLISASVIEADNAFQGFSYVPPADEYL
>NP_001032848.1_M.musculus
MQRDCIMDYKESCPSVSIPSSDEHREKKKRFTVYKVLVSVGRSEWFVFRRYAEFDKLYNSLKKQFPAMALKIPAKRIFGDNFDPDFIKQRRAGLNEFIQNLVRYPELYNHPDVRAFLQMDSPRHQSDPSEDEDERSTSKPHSTSRNINLGPTGNPHAKPTDFDFLKVIGKGSFGKVLLAKRKLDGKFYAVKVLQKKIVLNRKEQKHIMAERNVLLKNVKHPFLVGLHYSFQTTEKLYFVLDFVNGGELFFHLQRERSFPEPRARFYAAEIASALGYLHSIKIVYRDLKPENILLDSMGHVVLTDFGLCKEGIAISDTTTTFCGTPEYLAPEVIRKQPYDNTVDWWCLGAVLYEMLYGLPPFYCRDVAEMYDNILHKPLNLRPGVSLTAWSILEELLEKNRQNRLGAKEDFLEIQNHPFFESLSWTDLVQKKIPPPFNPNVAGPDDIRNFDAVFTEETVPYSVCVSSDYSIVNASVLEADDAFVGFSYAPPSEDLFL
>NP_001028750.1_H.sapiens
MQRDHTMDYKESCPSVSIPSSDEHREKKKRFTVYKVLVSVGRSEWFVFRRYAEFDKLYNTLKKQFPAMALKIPAKRIFGDNFDPDFIKQRRAGLNEFIQNLVRYPELYNHPDVRAFLQMDSPKHQSDPSEDEDERSSQKLHSTSQNINLGPSGNPHAKPTDFDFLKVIGKGSFGKVLLAKRKLDGKFYAVKVLQKKIVLNRKEQKHIMAERNVLLKNVKHPFLVGLHYSFQTTEKLYFVLDFVNGGELFFHLQRERSFPEHRARFYAAEIASALGYLHSIKIVYRDLKPENILLDSVGHVVLTDFGLCKEGIAISDTTTTFCGTPEYLAPEVIRKQPYDNTVDWWCLGAVLYEMLYGLPPFYCRDVAEMYDNILHKPLSLRPGVSLTAWSILEELLEKDRQNRLGAKEDFLEIQNHPFFESLSWADLVQKKIPPPFNPNVAGPDDIRNFDTAFTEETVPYSVCVSSDYSIVNASVLEADDAFVGFSYAPPSEDLFL
>XP_020944944.1_S.scrofa
MALKIPAKRIFGDNFDPDFIKQRRAGLNEFIQNLVRHPELYNHPDVRAFLQMDSPKHQSDPSEDEDERSTQKLHSTSQNINLGPSGNPHAKPTDFDFLKVIGKGSFGKVLLAKRKLDGKFYAVKVLQKKIVLNRKEQKHIMAERNVLLKNVKHPFLVGLHYSFQTTEKLYFVLDFVNGGELFFHLQRERSFPEHRARFYAAEIASALGYLHSIKIVYRDLKPENILLDSVGHVVLTDFGLCKEGIAISDTTTTFCGTPEYLAPEVIRKQPYDNTVDWWCLGAVLYEMLYGLPPFYCRDVAEMYDNILHKPLNLRPGVSLTAWSILEELLEKDRQNRLGAKEDFLEIQNHPFFESLSWTDLVQKKIPPPFNPNVAGPDDIRNFDATFTEETVPYSVCVSSDYSIVNASVLEADDAFVGFSYAPPSEDLFL
>XP_004011764.2_O.aries
MDYKESCPSVSIPSSDEHREKKKRFTVYKVLVSVGRSEWFVFRRYAEFDKLYNTLRKQFPAMALKIPAKRIFGDNFDPDFIKQRRAGLNEFIQNLVRHPELYNHPDVRAFLQMDSPKHQSDPSEDEDERSTQKLLSTSQNINLGPSGNPHAKPTDFDFLKVIGKGSFGKVLLAKRKLDGKFYAVKVLQKKIVLNRKEQKHIMAERNVLLKNVKHPFLVGLHYSFQTTEKLYFVLDFVNGGELFFHLQRERSFPEHRARFYAAEIASALGYLHSIKIVYRDLKPENILLDSVGHVVLTDFGLCKEGIAISDTTTTFCGTPEYLAPEVIRKQPYDNTVDWWCLGAVLYEMLYGLPPFYCRDVAEMYDNILHKPLNLRPGVSLTAWSILEELLEKDRQNRLGAKEDFLEIQNHPFFESLSWTDLVQKKIPPPFNPNVVGPDDIRNFDAVFTEETVPYSVCVSSDYSIVNASVLEADDAFVGFSYAPPSEDLFL
>XP_015329947.1_B.taurus
MALKIPAKRIFGDNFDPDFIKQRRAGLNEFIQNLVRHPELYNHPDVRAFLQMDSPKHQSDPSEDEDERSTQKLLSTSQNINLGPSGNPHAKPTDFDFLKVIGKGSFGKVLLAKRKLDGKFYAVKVLQKKIVLNRKEQKHIMAERNVLLKNVKHPFLVGLHYSFQTTEKLYFVLDFVNGGELFFHLQRERSFPEHRARFYAAEIASALGYLHSIKIVYRDLKPENILLDSIGHVVLTDFGLCKEGIAISDTTTTFCGTPEYLAPEVIRKQPYDNTVDWWCLGAVLYEMLYGLPPFYCRDVAEMYDNILHKPLNLRPGVSLTAWSILEELLEKDRQNRLGAKEDFLEIQNHPFFESLSWTDLVQKKIPPPFNPNVVGPDDIRNFDAVFTEETVPYSVCVSSDYSIVNASVLEADDAFVGFSYAPPSEDLFL
>XP_020934240.1_S.scrofa
MGEMQGALARTRLESLLRPRHKKRAEVQKRSESFLLTGLAFMKQRRMGLNDFIQKIANNSYACKHSEVQSILKISQPQEPELMNANPSPPPSPSQQINLGPSSNPHAKPSDFHFLKVIGKGSFGKVLLARHKAEEAFYAVKVLQKKAILKKKEEKHIMSERNVLLKNVKHPFLVGLHFSFQTADKLYFVLDYINGGELFYHLQRERCFLEPRARFYAAEIASALGYLHSLNIVYRDLKPENILLDSQGHIVLTDFGLCKENIEHNGTTSTFCGTPEYLAPEVLHKQPYDRTVDWWCLGAVLYEMLYGLPPFYSRNTAEMYDNILNKPLQLKPNITNSARHVLEGLLQKDRTKRLGAKDDFMEIKNHVFFSVINWDDLINKKITPPFNPNVSGPSDLRHFDPEFTEEPVPNSIGRSPDSILLTASVKEAAEAFLGFSYAPPVDSFL
>NP_035491.1_M.musculus
MTVKAEAARSTLTYSRMRGMVAILIAFMKQRRMGLNDFIQKIASNTYACKHAEVQSILKMSHPQEPELMNANPSPPPSPSQQINLGPSSNPHAKPSDFHFLKVIGKGSFGKVLLARHKAEEVFYAVKVLQKKAILKKKEEKHIMSERNVLLKNVKHPFLVGLHFSFQTADKLYFVLDYINGGELFYHLQRERCFLEPRARFYAAEIASALGYLHSLNIVYRDLKPENILLDSQGHIVLTDFGLCKENIEHNGTTSTFCGTPEYLAPEVLHKQPYDRTVDWWCLGAVLYEMLYGLPPFYSRNTAEMYDNILNKPLQLKPNITNSARHLLEGLLQKDRTKRLGAKDDFMEIKSHIFFSLINWDDLINKKITPPFNPNVSGPSDLRHFDPEFTEEPVPSSIGRSPDSILVTASVKEAAEAFLGFSYAPPVDSFL
>3HDM_A_H.sapiens
GISQPQEPELMNANPAPPPAPSQQINLGPSSNPHAKPSDFHFLKVIGKGSFGKVLLARHKAEEVFYAVKVLQKKAILKKKEEKHIMSERNVLLKNVKHPFLVGLHFSFQTADKLYFVLDYINGGELFYHLQRERCFLEPRARFYAAEIASALGYLHSLNIVYRDLKPENILLDSQGHIVLTDFGLCKENIEHNSTTSTFCGTPEYLAPEVLHKQPYDRTVDWWCLGAVLYEMLYGLPPFYSRNTAEMYDNILNKPLQLKPNITNSARHLLEGLLQKDRTKRLGAKDDFMEIKSHVFFSLINWDDLINKKITPPFNPNVSGPNDLRHFDPEFTEEPVPNAIGKAPDSVLVTASVKEAAEAFLGFSYAPPTDSFL
>NP_001137149.1_H.sapiens
MSSQSSSLSEACSREAYSSHNWALPPASRSNPQPAYPWATRRMKEEAIKPPLKAFMKQRRMGLNDFIQKIANNSYACKHPEVQSILKISQPQEPELMNANPSPPPSPSQQINLGPSSNPHAKPSDFHFLKVIGKGSFGKVLLARHKAEEVFYAVKVLQKKAILKKKEEKHIMSERNVLLKNVKHPFLVGLHFSFQTADKLYFVLDYINGGELFYHLQRERCFLEPRARFYAAEIASALGYLHSLNIVYRDLKPENILLDSQGHIVLTDFGLCKENIEHNSTTSTFCGTPEYLAPEVLHKQPYDRTVDWWCLGAVLYEMLYGLPPFYSRNTAEMYDNILNKPLQLKPNITNSARHLLEGLLQKDRTKRLGAKDDFMEIKSHVFFSLINWDDLINKKITPPFNPNVSGPNDLRHFDPEFTEEPVPNSIGKSPDSVLVTASVKEAAEAFLGFSYAPPTDSFL
>NP_001095503.1_B.taurus
MTVKTEAARDTLTYSRMRGMVAILIAFMKQRRMGLNDFIQKIANNSYACKHPEVQSILKISPPQEPELMNANPSPPPSPSQQINLGPSSNPHAKPSDFHFLKVIGKGSFGKVLLARHKAEEAFYAVKVLQKKAILKKKEEKHIMSERNVLLKNVKHPFLVGLHFSFQTADKLYFVLDYINGGELFYHLQRERCFLEPRARFYAAEIASALGYLHSLNIVYRDLKPENILLDSQGHIVLTDFGLCKENIEHNGTTSTFCGTPEYLAPEVLHKQPYDRTVDWWCLGAVLYEMLYGLPPFYSRNTAEMYDNILNKPLQLKPNITNSARHVLEGLLQKDRTKRLGAKDDFMEIKNHVFFSLINWEDLINKKITPPFNPNVSGPSDLRHFDPEFTEEPVPNSIGRSPDSLLLTASVKEAAEAFLGFSYAPPMDSFL
>XP_004011401.1_O.aries
MKEEAIKSPLKAFMKQRRMGLNDFIQKIANNSYACKHPEVQSILKISPPQEPELMNANPSPPPSPSQQINLGPSSNPHAKPSDFHFLKVIGKGSFGKVLLARHKAEEAFYAVKVLQKKAILKKKEEKHIMSERNVLLKNVKHPFLVGLHFSFQTADKLYFVLDYINGGELFYHLQRERCFLEPRARFYAAEIASALGYLHSLNIVYRDLKPENILLDSQGHIVLTDFGLCKENIEHNGTTSTFCGTPEYLAPEVLHKQPYDRTVDWWCLGAVLYEMLYGLPPFYSRNTAEMYDNILNKPLQLKPNITNSARHVLEGLLQKDRTKRLGAKDDFMEIKNHVFFSLINWEDLINKKITPPFNPNVSGPSDLRHFDPEFTEEPVPNSIGRSPDSLLLTASVKEAAEAFLGFSYAPPMDSFL
>XP_020933825.1_S.scrofa
MSLSWALILSACCPAHLCVGSTFLFPWKMEGSDTGLSCSCHSPPAIHTPPWGRRCPRGNRGLRSHLKPCWLPRDISSPLAATLLPGVPSWVLGPGWRQAQTLRPLLGEQRGSLVHCPSSGSNCSFSQRRSPRLCSPPDHCYKMDSSPAGTPSPQPPRANRNINLGPSANPNARPTDFDFLKVIGKGNYGKVLLAKHKSDGMFYAVKVLQKKSILKKKEQGHIMAERSVLLKNVRHPFLVGLRYSFQTPEKLYFVLDYVNGGELFFHLQRERRFLEPRARFYAAEVASAIGYLHSLHIIYRDLKPENILLDCQGHVVLTDFGLCKEGVEPEETTSTFCGTPEYLAPEVLRKEPYDRAVDWWCLGAVLYEMLHGLPPFYNQDVSQMYENILHQPLRIPGGRTVAACDLLQALLHKDQRQRLGSKTDFAGPADLKHFDPEFTQEAVSKSIGCTPDTMASSSGASSAFLGFSYAPEDEAILDC
>XP_006499723.1_M.musculus
MASSPVGVPSPQPSRANGNINLGPSANPNARPTDFDFLKVIGKGNYGKVLLAKRKSDGAFYAVKVLQKKSILKNKEQNHIMAERNVLLKNVRHPFLVGLRYSFQTPEKLYFVLDYVNGGELFFHLQRERRFLEPRARFYTAEVASAIGYLHSLNIIYRDLKPENILLDCQGHVVLTDFGLCKECVEPEETTSTFCGTPEYLAPEVLRKEPYDRAVDWWCLGAVLYEMLHGLPPFFNTDVAQMYENILHQPLQIPGGRTVAACDLLQGLLHKDQRQRLGSKEDFVAGHKEPHVLQSHKLG
>XP_027833011.1_O.aries
MDSSPAGTPSPKPPRANGNINLGPSANPNARPTDFDFLKVIGKGNYGKVLLAKHKSDGMFYAVKVLQKKSILKKKEQNHIMAERSVLLKNVRHPFLVGLRYSFQTPEKLYFVLDYVNGGELFFHLQRERRFLEPRARFYAAEVASAIGYLHSLNIIYRDLKPENILLDCQGHVVLTDFGLCKEGVEPEETTSTFCGTPEYLAPEVLRKEPYDRAVDWWCLGAVLYEMLHGLPPFYSRDVSQMYENILHQPLRIPGGRTVAACDLLQALLHKDQRQRLGSKTDFLEIKSHVFFSPINWDDLYHKRLTPPFNPNVVHPCCCKLSRVLSISRWIPDGELPSQRMQDLLT
>NP_001186193.1_H.sapiens
MNSSPAGTPSPQPSRANGNINLGPSANPNAQPTDFDFLKVIGKGNYGKVLLAKRKSDGAFYAVKVLQKKSILKKKEQSHIMAERSVLLKNVRHPFLVGLRYSFQTPEKLYFVLDYVNGGELFFHLQRERRFLEPRARFYAAEVASAIGYLHSLNIIYRDLKPENILLDCQGHVVLTDFGLCKEGVEPEDTTSTFCGTPEYLAPEVLRKEPYDRAVDWWCLGAVLYEMLHGLPPFYSQDVSQMYENILHQPLQIPGGRTVAACDLLQSLLHKDQRQRLGSKADFLEIKNHVFFSPINWDDLYHKRLTPPFNPNVTGPADLKHFDPEFTQEAVSKSIGCTPDTVASSSGASSAFLGFSYAPEDDDILDC
>XP_005214760.1_B.taurus
MDSSPAGTPSPQPLRANGNINLGPSANPNARPTDFDFLKVIGKGNYGKVLLAKHKSDGMFYAVKVLQKKSILKKKEQSHIMAERSVLLKNVRHPFLVGLRYSFQTPEKLYFVLDYVNGGELFFHLQRERRFLEPRARFYAAEVASAIGYLHSLNIIYRDLKPENILLDCQGHVVLTDFGLCKEGVEPEETTSTFCGTPEYLAPEVLRKEPYDRAVDWWCLGAVLYEMLHGLPPFYSQDVSQMYENILHQPLRIPGGRTVAACDLLQALLHKDQRQRLGSKTDFLEIKSHVFFSPINWDDLYHKRLTPPFNPNVAGPADLKHFDPEFTQEAVSKSIGCTPDTMASSSGASSAFLGFSYAPDDDAILDC
>XP_027833010.1_O.aries
MDSSPAGTPSPKPPRANGNINLGPSANPNARPTDFDFLKVIGKGNYGKVLLAKHKSDGMFYAVKVLQKKSILKKKENHIMAERSVLLKNVRHPFLVGLRYSFQTPEKLYFVLDYVNGGELFFHLQRERRFLEPRARFYAAEVASAIGYLHSLNIIYRDLKPENILLDCQGHVVLTDFGLCKEGVEPEETTSTFCGTPEYLAPEVLRKEPYDRAVDWWCLGAVLYEMLHGLPPFYSRDVSQMYENILHQPLRIPGGRTVAACDLLQALLHKDQRQRLGSKTDFLEIKSHVFFSPINWDDLYHKRLTPPFNPNVAGPADLKHFDPEFTQEAVSKSIGCTPDTMASSSGASSAFLGFSYAPEDDAILDC
