# Supplementary material for: Identification of enzymes that have helminth-specific active sites and are required for Rhodoquinone-dependent metabolism as targets for new anthelmintics
Source: PLoS Negl Trop Dis. 2021 Nov 29;15(11):e0009991. doi: 10.1371/journal.pntd.0009991 (PMC8659336; doi:10.1371/journal.pntd.0009991)
Supplement: S18 Data — (FASTA) [file pntd.0009991.s031.fasta]

>5NAK_P.fluorescens
MTATDNARQVTIIGAGLAGTLVARLLARNGWQVNLFERRPDPRIETGARGR
SINLALAERGAHALRLAGLEREVLAEAVMMRGRMVHVPGTPPNLQPYGRDDSEVIWSIN
RDRLNRILLDGAEAAGASIHFNLGLDSVDFARQRLTLSNVSGE
RLEKRFHLLIGADGCNSAVRQAMASVVDLGEHLETQPHGYKELQITPEASAQFNLEPNAL
HIWPHGDYMCIALPNLDRSFTVTLFLHHQSPAAQPASPSFAQLVDGHAARRFFQRQFPD
LSPMLDSLEQDFEHHPTGKLATLRLTTWHVGGQAVLLGDAAHPMVPFHGQGMNCALED
AVALAEHLQSAADNASALAAFTAQRQPDALAIQAMALENYVEMSSKVASPTYLLEREL
GQIMAQRQPTRFIPRYSMVTFSRLPYAQAMARGQI
QEQLLKFAVANHSDLTSINLDAVEHEVTRCLPPLSHLS

>EYC36094.1_A.ceylanicum

MISRQVPLGVELHARLIHNKDGKTFSRQPYGQPGQHIVSIN
RRHLNEVMITQAEKSSKVKFFFEHKVRSVDLDKKELIVTFVGGSKIPRFGSPSPSTKEA
DIRVKGDLVIACDGAYSAVRRSLATQPRFDYSQEYIEHGYIELNILPKNGEFALEPNVF
HLWPRGHFTLIALANRDKTFTVTIFAPFSEFADKMSTPNDVDSFFKENFPD
AYELLGRYHLLDTFHRVRPQSLISIKCRPHHFGDFVLLTGDAAHAMVPFYGQGMNCGFED
CLVLSEALDACNDDILSFTVNSYTSPARKINFSEQYIRSRLVFCFKSGGLVTVF
SRRINAVFGEGALTKHRAQDRSRRFRAGDFDLNVSSWSGRASGVDCSRLRQLVDSDLR
QVMWGRTQVLDVHFTSIADHLRQLGKL

>EPB66962.1_A.ceylanicum

MFESEASRSNFQHIVSIN
RRHLNEVMITQAEKSSKVKFFFEHKVRSVDLDKKELIVTFTKEA
DIRVKGDLVIACDGAYSAVRRSLATQPRFDYSQEYIEHGYIELNILPKNG

EGFED
CLVLSEALDACNDDIPKALSLYSESRVKDAHTIIDLAMYNYEELKDLVNHRSYKLRKKL
DLFLNRIFSNRWLPLYSMVTFTRMPYHEIVEERKR
QDKVAILELRGFSGLK

>NP_506025.1_C.elegans
MPSVAIAGAGLVGALNACFFAQKGWDVSVYEFRKDIRTMKHVQGR
SINLALSQRGKSALEAVGLKEYIVNQGVPLYARLIHNKDGKTYSRQPYGKPGEHIVSIN
RRHLNEVMITQAEKSPNVKFFFEHKVKNVDYDKKQLVVQCTSQPSKIPTFGNKSPPQEHA
EFHVEADLILACDGAYSAVRRSLMTIPRFDFSQEYIEHGYVELNIMANNNEFAFEENVF
HLWPRGHFTLIALANRDKTFTVTIFAPFSEFEKHMSTSEDVLSFFEENFPD
AFLLLGKEHIADTFNRVKPQPLVSIKCSPHSFFDNLVLMGDAAHAMVPFYGQGMNCGFED
CLVFSETLEEYGNDIAKAVKVYSDGRVNDAHSINDLAMYNYEELKDLVNKSSYKLRKKF
DTIMNSIFPKSWIPLYSMVTFSRIPYSEVIERRKR
QDKILSRIMTTTSTLALIGAAAGIYVNRGKLGL

>XP_024508004.1_S.ratti
MPKVLIAGGGLVGALNACFFANRGWDVEVFDIRMDIRKMEHVPGR
SINLALSQRGKASLDAVGLKDYIANSGVKMFSRLVHDIDGKTFHRQPYGQPGEHIVSIN
RRHLNEIMITEAEKFNKVKFYFEHKVIKADCKKKELHVIDLNTDQ
LYKIKGDLIIACDGAHSAVRRSLMALPHFNYSQEYIEHGYVELNILPKNDDYALEPNVF
HLWPRGDFTLIALANRDKTFTVTIFAPFKIFKKYMYDDKSVLNFFQKYFPD
AYKLLGDSHIIETFNRMKPQTLLNIKCSPHSFGDCILLTGDAAHAMVPFYGQGMNCGFED
CLVFSKILDEFKDDIPKALAAYSERRVKDCHTINNLAMYNYNELKDLVNRMGYKIRKNF
DLKMNKYFPNFWIPLYSMVTFTQIPYSKVVEKREW
QNNIISKTQNIISLLSIITIGAIIINKKEIIKNIFTKS

>XP_011425437.1_C.gigas
MSEKHLVIVGAGLVGTLNAILLAKRNLTVSVYEKRRDLRREPPPSGRR
TTNLALTSRGMAALKQVGVAEQIAPYQVAMFARMVHEVDGTMHPLYYGRKEQFILSTQ
RNKLNEILLNAAEKFPNLTCFFEHKLTSCNLKTGQLEFLHKGK
KVRVQADVVFGNDGAHSTIRLEMMKCSLMDVQQIYVPYGYIELPVAKTKNNDFALEPQHL
HLWPRDDFLMLCTANWDRTFNIALFMRFETFSSLKTEDDAVEFFKKHFPD
ALALVGEKNLRSSFPTWCPYPMVTIKCSPYHIEGKALIMGDAAHAMLPFLAQGVNSGFED
CMLLNSLLDIHKDNFAAAFSEYSRCRKADAHAVCDLTLYNFLEMRQLVNTKTFRLKKKL
DNILHAILPNNWIPLYSMVAFTDIRYHICKQRKQY
QDQILNCILVLGAALLFFLLITTVIWVYVSWDR
HW
>NP_598570.1_M.musculus
MASSDTQGKRVAVIGGGLVGALNACFLAKRNFQVDVYEAREDIRVAKSARGR
SINLALSYRGRQALKAIGLEDQIVSKGVPMKARMIHSLSGKKSAIPYGNKSQYILSIS
RENLNKDLLTAVESYANAKVHFGHKLSKCIPEEGVLTVLGPDKV
PRDVTCDLVVGCDGAYSTVRAHLMKKPRFDYTQQYIPHGYMELTIPPKNGEYAMEPNCL
HIWPRNAYMMIALPNMDKSFTCTLFMPFEEFERLPTRSDVLDFFQKNFPD
AIPLMGEQALMRDFFLLPAQPMISVKCSPFHLKSHCVLMGDAAHAIVPFFGQGMNAGFED
CLVFDELMDKFNNNLSMCLPEFSRFRIPDDHAISDLSMYNYIEMRAHVNSRWFLFQKLL
DKFLHAIMPSTFIPLYTMVAFTRIRYHEAVLRWHW
QKKVINRGLFVLGSLIAIGGTYLLVHHLSLRPLEFLRRPAWMGTTGYWTRSTDISLQV
PWSY
>5X68_A_H.sapiens
MRGSGSMDSSVIQRKKVAVIGGGLVGSLQACFLAKRNFQIDVYEAREDTRVATFTRGR
SINLALSHRGRQALKAVGLEDQIVSQGIPMRARMIHSLSGKKSAIPYGTKSQYILSVS
RENLNKDLLTAAEKYPNVKMHFNHRLLXCNPEEGMITVLGSDKV
PKDVTCDLIVGCDGAYSTVRSHLMXKPRFDYSQQYIPHGYMELTIPPKNGDYAMEPNYL
HIWPRNTFMMIALPNMNKSFTCTLFMPFEEFEKLLTSNDVVDFFQKYFPD
AIPLIGEKLLVQDFFLLPAQPMISVXCSSFHFXSHCVLLGDAAHAIVPFFGQGMNAGFED
CLVFDELMDKFSNDLSLCLPVFSRLRIPDDHAISDLSMYNYIEMRAHVNSSAAALEHHH
HHH


>NP_999241.1_S.scrofa
MKNTSAVMDSSDIQRTSIAVIGGGLVGSLNACFLAKRNFQVDVYESREDIRMAEFARGR
SINLALSYRGRQALKAIGLEDQIVSQGIPMRARMIHSLSGKKSAIPYGTKSQYILSIS
RENLNKDLLTAVEKYPNAKVHFGHQLLKCRPETGVITLLGPDKV
PKDIACDLILGCDGAYSTVRTHLVKKPRFDYSQQYIPHGYMELTIPPQNGDFAMEPNYL
HIWPRDTFMMIALPNMNKSFTCTLFMPFEEFEKLLTSRDVLDFFQKYFPD
SLHLIGKEALAQDFFRLPAQPMISVKCSSFHFNSHCVLMGDAAHALVPFFGQGMNAGFED
CLVFDELMDKFNNDFSMCLPEFSKFRIPDDHAISDLSMYNYIEMRSHVNSRWFIFQKNI
ERCLHTLMPSTFIPLYTMVTFSRIRYHEAMLRWQW
QKKVINTALFFFGTLVALSTTYLLTGPTFRSSLGCLRRSWNSVTYFQNIGRISL

>XP_004013715.3_O.aries
MDSSDTQRKNIAIIGGGLVGSLNACFLAKRNFQVDIYEAREDIRVTKFARGR
SINLALSYRGRQALKAVGLEDQVVAYGIPMRARMIHSLSGKKSAIPYGTKSQYILSIS
RENLNKDLLTAVEKYSNVKVHFGHKLVKCYPEKGVITVLGQDKV
PKDVTCDLIVGCDGAFSTVRTHLMKKPRFDYSQQYIPHGYMELSIPPKNGDYAMEPNYL
HIWPRDTFMMIALPNTNKSFTCTLFMPFEEFEKLLTSRDVLDFFQKYFPD
SIPLIGKQALVQDFFLLPAQSMISVKCSSFHFKSHCLLMGDAAHAIVPFFGQGMNAGFED
CLVFDELMDKFNNDFSMCLPEFSRFRVPDDHAISDLSMYNYTEMRAHVNSRWFIFQKNI
ERLLHAIMPSTFIPLYTMVTFSRIRYHEAVLHWYW
QKKVINRGFFLFGTLIAVSGTYLLMRYKSPRPLDYLRRPSEWVTYFQNTGHVSL

>NP_001230227.1_B.taurus
MDSSDIQRKNIAIIGGGLVGSLNACFLAKRNFQVDIYEAREDIRVTKSARGR
SINLALSYRGRQALKAIGLEDQVVSQGIPMRARMIHSLSGKKSAIPYGTKSQYILSIS
RENLNKDLLTAVEKYSNAKVHFGHRLVKCNPEKGVITVLGQDKV
PKDVTCDLIVGCDGAFSTVRTYLMKKPRFDYSQQYIPHGYMELNIPPKNGDYAMEPNYL
HIWPRDTFMMIALPNMNKSFTCTLFMPFEEFEKLLTSSDVLDFFQKYFPD
SIPLIGKQALVQDFFLLPAQSMISVKCSSFHFKSHCLLMGDAAHAIVPFFGQGMNAGFED
CLVFDELMDKFNNDFSMCLPEFSRLRIPDDHAISDLSMYNYIEMRAHVNSRWFIFRKNI
ERLLHAIMPSTFIPLYTMVTFSRIRYHEAVLHWYW
QKKVINGGLFLLGTLIAVSGTYLLMRYKSPSPLDYLRRPSEWVTYFQNTGHVSL

>ELT95723.1_C.teleta
MGYQAQKVTIVGGGLVGALNACFLSKRGFDVHIHELRPDIRKQELVRGR
SINLTLSTRGLEALKAVGLDEEMKQSGIPLHSRMIHDLDGTRRPISYGTKDQCIMSVD
RKYLNGLLLTAAERNPSVNIHFEHKFVSCDFQAGTSIFKKPDGS
KVTAKSDLIIGCDGAYSSVRHQIMKATRMDFQQAYIPHGYIELRIPPTADNKFAMEVNYL
HIWPRNEFMMIALPNVQDNSFVLTLFMPFEIFEAKKTREQVLEFFNKTFPD
SIELIGREEIVNTFLSLKPLPLVTVKCQPYHVGDNCVIMGDAAHAMVPFYGQGMNCGFED
CLVFDQFMGKFDNDFAKVLPEYSEYRNPDAKAMCELALYNYTEMRESVNSKFFLARKHF
DNFLHWLMPSTWVPLYTSVSFSQMRYHKCIHNRAW
QDKILTIVISGAGIACGAIMFARGFDYVQPHFNAALEQVSRMEWVGELFS
KWK
>XP_013069661.1_B.glabrata
MSFHQEKKKHVAVCGGGLVGALNACYMARRGYKVDLYEMRPDIRTMKVVRGK
SINLALSCRGREALKRVGLEDAVTKYGIPMHARMIHDLNGRRRPILYGTKDQYIMSID
RRLLNEIMLSAVEKFPDVEIHFSHKLTTCNFETGEATFENEQGH
KVTKQFDLIIGCDGAYSAVRKQMMKLSRFDYQQTYIPHGYMELNIPPNSQNEFAMEINYL
HIWPRNEYMMIALPNLDKSFTTTLFMPFEMFEAITTEEKLIQFFKEEFPD
ALPLLGQEELIKTFMSSKALPLITVKCHPYHVNNKAVLLGDAAHAMVPFYGQGMNCGMED
CIILDEILDAYDNDFSKALPAYTKKRNPDAKAICDLAMYNYIEMRSKVNTTSFLIRKKL
DNLLFKIFPKTWVPLYTMVSFTRIGYQEAIKRREW
QDQVLTRCLTVLGITGVVGLGVMTYQLSQNYVHWSERVQNILS
QFGMVY
