# Supplementary material for: Identification of enzymes that have helminth-specific active sites and are required for Rhodoquinone-dependent metabolism as targets for new anthelmintics
Source: PLoS Negl Trop Dis. 2021 Nov 29;15(11):e0009991. doi: 10.1371/journal.pntd.0009991 (PMC8659336; doi:10.1371/journal.pntd.0009991)
Supplement: S19 Data — (TXT) [file pntd.0009991.s032.txt]

time	FMS	KCN_conc	strain	expt	tech_rep
5	0.011261079544675	200	GFP	apr2	1
5	0.009085242567383	200	GFP	apr2	2
15	0.002093287592167	200	GFP	apr2	1
15	0.009731983889212	200	GFP	apr2	2
25	0.006501929146977	200	GFP	apr2	1
25	0.005859298565185	200	GFP	apr2	2
35	0.002476930881224	200	GFP	apr2	1
35	0.007245162437422	200	GFP	apr2	2
45	0.012658003963213	200	GFP	apr2	1
45	0.003380762056045	200	GFP	apr2	2
55	0.000538189180477	200	GFP	apr2	1
55	0	200	GFP	apr2	2
65	0.000290963878837	200	GFP	apr2	1
65	0.000154103139947	200	GFP	apr2	2
75	0.001175356310971	200	GFP	apr2	1
75	0.002734209194768	200	GFP	apr2	2
85	0.006825331370288	200	GFP	apr2	1
85	0.010329914970124	200	GFP	apr2	2
95	0.001012404333119	200	GFP	apr2	1
95	0.006180046494582	200	GFP	apr2	2
105	0.005440581683148	200	GFP	apr2	1
105	0.009775379256038	200	GFP	apr2	2
115	0.005892083235038	200	GFP	apr2	1
115	0.005160603799385	200	GFP	apr2	2
125	0.003437449539429	200	GFP	apr2	1
125	0.014311421503958	200	GFP	apr2	2
135	0.003544738897639	200	GFP	apr2	1
135	0.018116359258819	200	GFP	apr2	2
145	0.003487252349671	200	GFP	apr2	1
145	0.008077725711685	200	GFP	apr2	2
155	0.005716825825381	200	GFP	apr2	1
155	0.015550943004697	200	GFP	apr2	2
165	0.015153264171024	200	GFP	apr2	1
165	0.017091426114964	200	GFP	apr2	2
175	0.004527515536195	200	GFP	apr2	1
175	0.010451448513189	200	GFP	apr2	2
185	0.002040907603214	200	GFP	apr2	1
185	0.014645078059965	200	GFP	apr2	2
5	0	200	GFP	apr9	1
5	0.001143540401858	200	GFP	apr9	2
5	0.001702263516912	200	GFP	apr9	3
15	0.000630519275402	200	GFP	apr9	1
15	0.001472094277333	200	GFP	apr9	2
15	0.000814059580476	200	GFP	apr9	3
25	0.001839232181089	200	GFP	apr9	1
25	0.001914816830883	200	GFP	apr9	2
25	0.005261052658698	200	GFP	apr9	3
35	0.008344497764892	200	GFP	apr9	1
35	0.016825048957225	200	GFP	apr9	2
35	0.002694990297136	200	GFP	apr9	3
45	0.042897235325764	200	GFP	apr9	1
45	0.008804455531844	200	GFP	apr9	2
45	0.007835845997791	200	GFP	apr9	3
55	0.06797493693168	200	GFP	apr9	1
55	0.061155166717607	200	GFP	apr9	2
55	0.026835161725226	200	GFP	apr9	3
65	0.117724434234287	200	GFP	apr9	1
65	0.151422823382408	200	GFP	apr9	2
65	0.058987422494926	200	GFP	apr9	3
75	0.181079958613841	200	GFP	apr9	1
75	0.189134602535197	200	GFP	apr9	2
75	0.077692677804898	200	GFP	apr9	3
85	0.17010285822378	200	GFP	apr9	1
85	0.162655105736921	200	GFP	apr9	2
85	0.084786297856954	200	GFP	apr9	3
95	0.223783159361596	200	GFP	apr9	1
95	0.212471244203049	200	GFP	apr9	2
95	0.106590134019439	200	GFP	apr9	3
105	0.173804667126619	200	GFP	apr9	1
105	0.191229325806584	200	GFP	apr9	2
105	0.130933374924344	200	GFP	apr9	3
115	0.199801488115046	200	GFP	apr9	1
115	0.18728219354359	200	GFP	apr9	2
115	0.142174959499676	200	GFP	apr9	3
125	0.21507693406304	200	GFP	apr9	1
125	0.243885810645895	200	GFP	apr9	2
125	0.165417856514984	200	GFP	apr9	3
135	0.273275763177043	200	GFP	apr9	1
135	0.286176295942945	200	GFP	apr9	2
135	0.176329921777036	200	GFP	apr9	3
145	0.309741502661596	200	GFP	apr9	1
145	0.269826179978616	200	GFP	apr9	2
145	0.19937276843007	200	GFP	apr9	3
155	0.378679394885183	200	GFP	apr9	1
155	0.342232169188913	200	GFP	apr9	2
155	0.239177228626894	200	GFP	apr9	3
165	0.453214995601125	200	GFP	apr9	1
165	0.399906008126765	200	GFP	apr9	2
165	0.273753741523445	200	GFP	apr9	3
175	0.46091312205362	200	GFP	apr9	1
175	0.540298337285231	200	GFP	apr9	2
175	0.310843506485783	200	GFP	apr9	3
185	0.487806434385587	200	GFP	apr9	1
185	0.54008955776468	200	GFP	apr9	2
185	0.320605430655625	200	GFP	apr9	3
5	0.032473170170551	200	GFP	apr17	1
5	0.014674613897251	200	GFP	apr17	2
5	0.012107331102525	200	GFP	apr17	3
15	0.002111063291086	200	GFP	apr17	1
15	0.00318014054179	200	GFP	apr17	2
15	0.003763277459978	200	GFP	apr17	3
25	0.021915531819402	200	GFP	apr17	1
25	0.016972548355924	200	GFP	apr17	2
25	0.011835063073845	200	GFP	apr17	3
35	0.042142122163375	200	GFP	apr17	1
35	0.035462618771209	200	GFP	apr17	2
35	0.026249744089113	200	GFP	apr17	3
45	0.058138012857674	200	GFP	apr17	1
45	0.033562965591545	200	GFP	apr17	2
45	0.021754409798799	200	GFP	apr17	3
55	0.075819323511452	200	GFP	apr17	1
55	0.053537428172676	200	GFP	apr17	2
55	0.036838631434345	200	GFP	apr17	3
65	0.101551977037875	200	GFP	apr17	1
65	0.063064803640494	200	GFP	apr17	2
65	0.046011302465092	200	GFP	apr17	3
75	0.108223723088524	200	GFP	apr17	1
75	0.079925661097858	200	GFP	apr17	2
75	0.067685213818097	200	GFP	apr17	3
85	0.155494276047621	200	GFP	apr17	1
85	0.1148522455314	200	GFP	apr17	2
85	0.076501054148496	200	GFP	apr17	3
95	0.174086621483613	200	GFP	apr17	1
95	0.141187785140735	200	GFP	apr17	2
95	0.097160194062754	200	GFP	apr17	3
105	0.184414787272236	200	GFP	apr17	1
105	0.15089187509244	200	GFP	apr17	2
105	0.09680525913041	200	GFP	apr17	3
115	0.201168436744454	200	GFP	apr17	1
115	0.159229441607008	200	GFP	apr17	2
115	0.115625864002276	200	GFP	apr17	3
125	0.250829250393232	200	GFP	apr17	1
125	0.146044449861373	200	GFP	apr17	2
125	0.095293245430401	200	GFP	apr17	3
135	0.261448574759029	200	GFP	apr17	1
135	0.179511286958465	200	GFP	apr17	2
135	0.1302071756248	200	GFP	apr17	3
145	0.313156438649393	200	GFP	apr17	1
145	0.174637679266344	200	GFP	apr17	2
145	0.124231246942106	200	GFP	apr17	3
155	0.332419633989239	200	GFP	apr17	1
155	0.186349790947417	200	GFP	apr17	2
155	0.179669017835629	200	GFP	apr17	3
165	0.384473500069984	200	GFP	apr17	1
165	0.252519838440444	200	GFP	apr17	2
165	0.163040116597628	200	GFP	apr17	3
175	0.32266491219499	200	GFP	apr17	1
175	0.254010989632064	200	GFP	apr17	2
175	0.237101759113841	200	GFP	apr17	3
185	0.377913681643444	200	GFP	apr17	1
185	0.29946413082684	200	GFP	apr17	2
185	0.219339857812251	200	GFP	apr17	3
5	0.010069089931911	200	GFP	may24	1
5	0.020549600877574	200	GFP	may24	2
5	0.025467582818837	200	GFP	may24	3
15	0.000758970849011	200	GFP	may24	1
15	0.001159671600398	200	GFP	may24	2
15	0.001067486629445	200	GFP	may24	3
25	0.005339509541874	200	GFP	may24	1
25	0.000496782288376	200	GFP	may24	2
25	0.000114850868381	200	GFP	may24	3
35	0.001767494562389	200	GFP	may24	1
35	0.009357486265146	200	GFP	may24	2
35	0.001663447037374	200	GFP	may24	3
45	0.024831752023341	200	GFP	may24	1
45	0.006496877412834	200	GFP	may24	2
45	0.000977576334683	200	GFP	may24	3
55	0.022401826328657	200	GFP	may24	1
55	0.013807518193618	200	GFP	may24	2
55	0.004978102479757	200	GFP	may24	3
65	0.024006469067348	200	GFP	may24	1
65	0.005422562742996	200	GFP	may24	2
65	0.004084647670836	200	GFP	may24	3
75	0.019570171366611	200	GFP	may24	1
75	0.00845130254827	200	GFP	may24	2
75	0.007811445387873	200	GFP	may24	3
85	0.04367336204323	200	GFP	may24	1
85	0.032860220038303	200	GFP	may24	2
85	0.012852804149658	200	GFP	may24	3
95	0.042797134883637	200	GFP	may24	1
95	0.036327504054354	200	GFP	may24	2
95	0.020055822514203	200	GFP	may24	3
105	0.074372672755073	200	GFP	may24	1
105	0.04969250311856	200	GFP	may24	2
105	0.02683655682187	200	GFP	may24	3
115	0.096461190133348	200	GFP	may24	1
115	0.040800077475665	200	GFP	may24	2
115	0.075060307909864	200	GFP	may24	3
125	0.095367055846353	200	GFP	may24	1
125	0.070570321856074	200	GFP	may24	2
125	0.099829954174563	200	GFP	may24	3
135	0.114868949968755	200	GFP	may24	1
135	0.078696168266243	200	GFP	may24	2
135	0.084639371692571	200	GFP	may24	3
145	0.14431303163364	200	GFP	may24	1
145	0.082554190794289	200	GFP	may24	2
145	0.112643832449302	200	GFP	may24	3
155	0.177679772131665	200	GFP	may24	1
155	0.153014229627037	200	GFP	may24	2
155	0.123463584766585	200	GFP	may24	3
165	0.12984939819957	200	GFP	may24	1
165	0.147874167775282	200	GFP	may24	2
165	0.117822634600424	200	GFP	may24	3
175	0.170244183228072	200	GFP	may24	1
175	0.142516477356706	200	GFP	may24	2
175	0.172108587215564	200	GFP	may24	3
185	0.204949505765558	200	GFP	may24	1
185	0.182524380524161	200	GFP	may24	2
185	0.154244256300962	200	GFP	may24	3
5	0.018925238152746	200	GFP	may28	1
5	0.014114376344458	200	GFP	may28	2
5	0.011634107933935	200	GFP	may28	3
15	0.007167184418255	200	GFP	may28	1
15	0.001895946907148	200	GFP	may28	2
15	0.005380671553633	200	GFP	may28	3
25	0.015012811547209	200	GFP	may28	1
25	0.013365326862113	200	GFP	may28	2
25	0.012606169877634	200	GFP	may28	3
35	0.021418361117639	200	GFP	may28	1
35	0.019571043597098	200	GFP	may28	2
35	0.015588866075764	200	GFP	may28	3
45	0.018739942480184	200	GFP	may28	1
45	0.019491499261364	200	GFP	may28	2
45	0.011859188564267	200	GFP	may28	3
55	0.04842029254869	200	GFP	may28	1
55	0.031700796632234	200	GFP	may28	2
55	0.022143369355802	200	GFP	may28	3
65	0.060890419132354	200	GFP	may28	1
65	0.037258165634546	200	GFP	may28	2
65	0.02216762390604	200	GFP	may28	3
75	0.05736005807189	200	GFP	may28	1
75	0.058372048314064	200	GFP	may28	2
75	0.048644612152478	200	GFP	may28	3
85	0.068814621230759	200	GFP	may28	1
85	0.097239219856396	200	GFP	may28	2
85	0.053339024794239	200	GFP	may28	3
95	0.078520524336003	200	GFP	may28	1
95	0.096660255412552	200	GFP	may28	2
95	0.056769597621974	200	GFP	may28	3
105	0.077517672273565	200	GFP	may28	1
105	0.088566383487061	200	GFP	may28	2
105	0.062043607990384	200	GFP	may28	3
115	0.127052624614819	200	GFP	may28	1
115	0.09477312530568	200	GFP	may28	2
115	0.093073032203031	200	GFP	may28	3
125	0.107644383907799	200	GFP	may28	1
125	0.115888438660895	200	GFP	may28	2
125	0.081417018902978	200	GFP	may28	3
135	0.151212309316636	200	GFP	may28	1
135	0.126959996632283	200	GFP	may28	2
135	0.087834740757773	200	GFP	may28	3
145	0.155060516583924	200	GFP	may28	1
145	0.151127438790688	200	GFP	may28	2
145	0.10952162183238	200	GFP	may28	3
155	0.153197068772519	200	GFP	may28	1
155	0.14732808933441	200	GFP	may28	2
155	0.104335313412777	200	GFP	may28	3
165	0.156456301385428	200	GFP	may28	1
165	0.172646321598685	200	GFP	may28	2
165	0.113572230133266	200	GFP	may28	3
175	0.214500208911025	200	GFP	may28	1
175	0.184174388014657	200	GFP	may28	2
175	0.114600248131057	200	GFP	may28	3
185	0.216873472076106	200	GFP	may28	1
185	0.203315243963212	200	GFP	may28	2
185	0.178783717627443	200	GFP	may28	3
5	0.004089222326189	200	coq-3	apr2	1
5	0.003778971217241	200	coq-3	apr2	2
15	0.001358901131094	200	coq-3	apr2	1
15	0.00477397986345	200	coq-3	apr2	2
25	0.002972706820127	200	coq-3	apr2	1
25	0.00060570000508	200	coq-3	apr2	2
35	0.000830057750325	200	coq-3	apr2	1
35	0.003503744484762	200	coq-3	apr2	2
45	0.002476794602575	200	coq-3	apr2	1
45	0.005085221532454	200	coq-3	apr2	2
55	0.001990267670532	200	coq-3	apr2	1
55	0.001651782465607	200	coq-3	apr2	2
65	0	200	coq-3	apr2	1
65	0.001519325212823	200	coq-3	apr2	2
75	0.001621401454351	200	coq-3	apr2	1
75	0.00096513434683	200	coq-3	apr2	2
85	0	200	coq-3	apr2	1
85	0.004015369479738	200	coq-3	apr2	2
95	0.001378055399062	200	coq-3	apr2	1
95	0.008028092613701	200	coq-3	apr2	2
105	0.002312361289499	200	coq-3	apr2	1
105	0.006398015630676	200	coq-3	apr2	2
115	0.001036189732214	200	coq-3	apr2	1
115	0.014133889607939	200	coq-3	apr2	2
125	0.002204472896322	200	coq-3	apr2	1
125	0.015453449918241	200	coq-3	apr2	2
135	0.002967219369776	200	coq-3	apr2	1
135	0.026094794180851	200	coq-3	apr2	2
145	0.001243844877424	200	coq-3	apr2	1
145	0.038331264660924	200	coq-3	apr2	2
155	0.001526429547928	200	coq-3	apr2	1
155	0.045274646365299	200	coq-3	apr2	2
165	0.00252232635009	200	coq-3	apr2	1
165	0.052904316188295	200	coq-3	apr2	2
175	0.001448690210365	200	coq-3	apr2	1
175	0.061175082979665	200	coq-3	apr2	2
185	0.010715706250614	200	coq-3	apr2	1
185	0.04344505122645	200	coq-3	apr2	2
5	0.000605832386807	200	coq-3	apr9	1
5	0.00114642313291	200	coq-3	apr9	2
5	0.000209697358458	200	coq-3	apr9	3
15	0.00088788260442	200	coq-3	apr9	1
15	0.002220761285412	200	coq-3	apr9	2
15	0.005738002029738	200	coq-3	apr9	3
25	0.024757587072382	200	coq-3	apr9	1
25	0.000302316045884	200	coq-3	apr9	2
25	0.008322891375331	200	coq-3	apr9	3
35	0.004643181878445	200	coq-3	apr9	1
35	0.0008189393571	200	coq-3	apr9	2
35	0.009963145108569	200	coq-3	apr9	3
45	0.01139465037573	200	coq-3	apr9	1
45	0.007965527265458	200	coq-3	apr9	2
45	0.000283703250468	200	coq-3	apr9	3
55	0.010529584740297	200	coq-3	apr9	1
55	0.009627528084366	200	coq-3	apr9	2
55	0.012021271451182	200	coq-3	apr9	3
65	0.031702654436371	200	coq-3	apr9	1
65	0.05668844365109	200	coq-3	apr9	2
65	0.025387646153116	200	coq-3	apr9	3
75	0.038487335189786	200	coq-3	apr9	1
75	0.067145457667658	200	coq-3	apr9	2
75	0.025739215835798	200	coq-3	apr9	3
85	0.097144847579167	200	coq-3	apr9	1
85	0.092300121265235	200	coq-3	apr9	2
85	0.042927423297776	200	coq-3	apr9	3
95	0.097380259480499	200	coq-3	apr9	1
95	0.105042285657873	200	coq-3	apr9	2
95	0.069327387419671	200	coq-3	apr9	3
105	0.09321593425363	200	coq-3	apr9	1
105	0.120599705545858	200	coq-3	apr9	2
105	0.084331901474813	200	coq-3	apr9	3
115	0.138157175269629	200	coq-3	apr9	1
115	0.145233533145522	200	coq-3	apr9	2
115	0.057459043443074	200	coq-3	apr9	3
125	0.094628870910519	200	coq-3	apr9	1
125	0.155072721115403	200	coq-3	apr9	2
125	0.087761275379558	200	coq-3	apr9	3
135	0.149861205661967	200	coq-3	apr9	1
135	0.133302944821413	200	coq-3	apr9	2
135	0.089735333445733	200	coq-3	apr9	3
145	0.121165137382528	200	coq-3	apr9	1
145	0.178603005093222	200	coq-3	apr9	2
145	0.11399753642214	200	coq-3	apr9	3
155	0.154890594948789	200	coq-3	apr9	1
155	0.174613635256964	200	coq-3	apr9	2
155	0.09495564274669	200	coq-3	apr9	3
165	0.22110777556722	200	coq-3	apr9	1
165	0.167600460906963	200	coq-3	apr9	2
165	0.081469665439849	200	coq-3	apr9	3
175	0.202558104383819	200	coq-3	apr9	1
175	0.182894272993376	200	coq-3	apr9	2
175	0.152874603223074	200	coq-3	apr9	3
185	0.293263130407481	200	coq-3	apr9	1
185	0.240200327591028	200	coq-3	apr9	2
185	0.181364312176475	200	coq-3	apr9	3
5	0.018225184726266	200	coq-3	may24	1
5	0.012217543189037	200	coq-3	may24	2
5	0.034680868986547	200	coq-3	may24	3
15	0.000144015173222	200	coq-3	may24	1
15	0.001929428198395	200	coq-3	may24	2
15	0.000231024823102	200	coq-3	may24	3
25	0.003331950925456	200	coq-3	may24	1
25	0.002130425389444	200	coq-3	may24	2
25	0.002926128222307	200	coq-3	may24	3
35	0.001642485644947	200	coq-3	may24	1
35	0.001255867877912	200	coq-3	may24	2
35	0.000115883610643	200	coq-3	may24	3
45	0.000400589081111	200	coq-3	may24	1
45	0.005047290238129	200	coq-3	may24	2
45	0.002256441678194	200	coq-3	may24	3
55	7.3292666669884E-05	200	coq-3	may24	1
55	0.005086223201678	200	coq-3	may24	2
55	0	200	coq-3	may24	3
65	0.00941517136013	200	coq-3	may24	1
65	0.003107115976775	200	coq-3	may24	2
65	0	200	coq-3	may24	3
75	0.001898176829535	200	coq-3	may24	1
75	0.000870545279549	200	coq-3	may24	2
75	0.000100653412676	200	coq-3	may24	3
85	0.016381884289749	200	coq-3	may24	1
85	0.017537930449988	200	coq-3	may24	2
85	0.002390720120378	200	coq-3	may24	3
95	0.004809007824357	200	coq-3	may24	1
95	0.007547600272089	200	coq-3	may24	2
95	0.006862055572565	200	coq-3	may24	3
105	0.016873158627934	200	coq-3	may24	1
105	0.014404528708187	200	coq-3	may24	2
105	0.00208289632959	200	coq-3	may24	3
115	0.026867921166595	200	coq-3	may24	1
115	0.026484642186567	200	coq-3	may24	2
115	0.013946458154185	200	coq-3	may24	3
125	0.04274957514747	200	coq-3	may24	1
125	0.036002197123608	200	coq-3	may24	2
125	0.011707165977127	200	coq-3	may24	3
135	0.055633032779179	200	coq-3	may24	1
135	0.053466787854008	200	coq-3	may24	2
135	0.025480499971208	200	coq-3	may24	3
145	0.09700455026558	200	coq-3	may24	1
145	0.051331089353489	200	coq-3	may24	2
145	0.035103278985761	200	coq-3	may24	3
155	0.105919060879748	200	coq-3	may24	1
155	0.060793561635173	200	coq-3	may24	2
155	0.042874497791032	200	coq-3	may24	3
165	0.087514883416572	200	coq-3	may24	1
165	0.0794539265597	200	coq-3	may24	2
165	0.057034979784588	200	coq-3	may24	3
175	0.109653737187187	200	coq-3	may24	1
175	0.076484114890603	200	coq-3	may24	2
175	0.060329394695459	200	coq-3	may24	3
185	0.083987497376326	200	coq-3	may24	1
185	0.098345148864847	200	coq-3	may24	2
185	0.051011072945959	200	coq-3	may24	3
5	0.016588674314268	200	coq-3	may28	1
5	0.028051436904166	200	coq-3	may28	2
5	0.021658496766139	200	coq-3	may28	3
15	0.003084240321718	200	coq-3	may28	1
15	0.005878778995901	200	coq-3	may28	2
15	0.00592338897075	200	coq-3	may28	3
25	0.006665547348555	200	coq-3	may28	1
25	0.00402227119815	200	coq-3	may28	2
25	0.006106224290351	200	coq-3	may28	3
35	0.006818455720816	200	coq-3	may28	1
35	0.003278975442518	200	coq-3	may28	2
35	0.005829868717167	200	coq-3	may28	3
45	0.006249139993132	200	coq-3	may28	1
45	0.003705948233699	200	coq-3	may28	2
45	0.006910127957097	200	coq-3	may28	3
55	0.004915765884149	200	coq-3	may28	1
55	0.007179994391603	200	coq-3	may28	2
55	0.004748356013274	200	coq-3	may28	3
65	0.00730036111939	200	coq-3	may28	1
65	0.003934531492495	200	coq-3	may28	2
65	0.007700314021213	200	coq-3	may28	3
75	0.010994066633916	200	coq-3	may28	1
75	0.014121769450252	200	coq-3	may28	2
75	0.012424249027946	200	coq-3	may28	3
85	0.024404706634251	200	coq-3	may28	1
85	0.017330847591372	200	coq-3	may28	2
85	0.014283511001113	200	coq-3	may28	3
95	0.024625705121037	200	coq-3	may28	1
95	0.016598607245512	200	coq-3	may28	2
95	0.018444700833369	200	coq-3	may28	3
105	0.034797302244009	200	coq-3	may28	1
105	0.007968871513663	200	coq-3	may28	2
105	0.023339432678137	200	coq-3	may28	3
115	0.033353517366932	200	coq-3	may28	1
115	0.025475343565464	200	coq-3	may28	2
115	0.027853575800642	200	coq-3	may28	3
125	0.048387094157593	200	coq-3	may28	1
125	0.037316245689794	200	coq-3	may28	2
125	0.02631214500725	200	coq-3	may28	3
135	0.041610927236191	200	coq-3	may28	1
135	0.030228830676805	200	coq-3	may28	2
135	0.031605460977027	200	coq-3	may28	3
145	0.048092039487924	200	coq-3	may28	1
145	0.038582260368895	200	coq-3	may28	2
145	0.031775589182038	200	coq-3	may28	3
155	0.042263724747562	200	coq-3	may28	1
155	0.051580112922163	200	coq-3	may28	2
155	0.039759622844796	200	coq-3	may28	3
165	0.076718804900786	200	coq-3	may28	1
165	0.057639730864983	200	coq-3	may28	2
165	0.048938545385411	200	coq-3	may28	3
175	0.062307907854792	200	coq-3	may28	1
175	0.067074437997915	200	coq-3	may28	2
175	0.042841528016951	200	coq-3	may28	3
185	0.111106738445683	200	coq-3	may28	1
185	0.053077242016299	200	coq-3	may28	2
185	0.04557852966917	200	coq-3	may28	3
5	0.949001828812207	200	coq-5	apr17	1
5	1.00893458472455	200	coq-5	apr17	2
5	0.791949753253663	200	coq-5	apr17	3
15	0	200	coq-5	apr17	1
15	0	200	coq-5	apr17	2
15	0.066555803832221	200	coq-5	apr17	3
25	0.371943329832925	200	coq-5	apr17	1
25	0.020267875196833	200	coq-5	apr17	2
25	0.357339469119625	200	coq-5	apr17	3
35	0.968923020092811	200	coq-5	apr17	1
35	0	200	coq-5	apr17	2
35	0.109669557702121	200	coq-5	apr17	3
45	0.267201533861148	200	coq-5	apr17	1
45	0.130186630974302	200	coq-5	apr17	2
45	0.247243305119645	200	coq-5	apr17	3
55	0.081290164464995	200	coq-5	apr17	1
55	0	200	coq-5	apr17	2
55	0.289532775772991	200	coq-5	apr17	3
65	0.019897639571391	200	coq-5	apr17	1
65	0.140620933435483	200	coq-5	apr17	2
65	0.080707804183671	200	coq-5	apr17	3
75	0.476166797891015	200	coq-5	apr17	1
75	0.28266125824514	200	coq-5	apr17	2
75	0	200	coq-5	apr17	3
85	0	200	coq-5	apr17	1
85	0	200	coq-5	apr17	2
85	0	200	coq-5	apr17	3
95	0	200	coq-5	apr17	1
95	0.317226543483028	200	coq-5	apr17	2
95	0	200	coq-5	apr17	3
105	0.038031439235806	200	coq-5	apr17	1
105	0.138315134001245	200	coq-5	apr17	2
105	0.042685314539882	200	coq-5	apr17	3
115	0	200	coq-5	apr17	1
115	0.102625582916165	200	coq-5	apr17	2
115	0.176844748108469	200	coq-5	apr17	3
125	0	200	coq-5	apr17	1
125	0	200	coq-5	apr17	2
125	0	200	coq-5	apr17	3
135	0	200	coq-5	apr17	1
135	0	200	coq-5	apr17	2
135	0.067078939387442	200	coq-5	apr17	3
145	0.081513970124082	200	coq-5	apr17	1
145	0.381324608525587	200	coq-5	apr17	2
145	0	200	coq-5	apr17	3
155	0.61636673019926	200	coq-5	apr17	1
155	0.616675259452358	200	coq-5	apr17	2
155	0.339700949907692	200	coq-5	apr17	3
165	0.558503742509574	200	coq-5	apr17	1
165	0.037694366845793	200	coq-5	apr17	2
165	0.296097373349411	200	coq-5	apr17	3
175	0.134716223317232	200	coq-5	apr17	1
175	0.082492181399035	200	coq-5	apr17	2
175	0.131467233767139	200	coq-5	apr17	3
185	0.593562698822198	200	coq-5	apr17	1
185	0.770723645329088	200	coq-5	apr17	2
185	0	200	coq-5	apr17	3
5	0.149430125149999	200	coq-5	may24	1
5	1.27827994097542	200	coq-5	may24	2
5	3.67532765851676	200	coq-5	may24	3
15	0.332518809667692	200	coq-5	may24	1
15	0.028275638514141	200	coq-5	may24	2
15	0.128735966129512	200	coq-5	may24	3
25	0.136016527796576	200	coq-5	may24	1
25	0.348199481027781	200	coq-5	may24	2
25	0	200	coq-5	may24	3
35	0	200	coq-5	may24	1
35	0.304801693097556	200	coq-5	may24	2
35	0	200	coq-5	may24	3
45	0.135582156739199	200	coq-5	may24	1
45	0.516894395140851	200	coq-5	may24	2
45	0	200	coq-5	may24	3
55	0	200	coq-5	may24	1
55	0	200	coq-5	may24	2
55	0	200	coq-5	may24	3
65	0	200	coq-5	may24	1
65	0	200	coq-5	may24	2
65	0	200	coq-5	may24	3
75	0.131686973041321	200	coq-5	may24	1
75	0	200	coq-5	may24	2
75	0.055560576496065	200	coq-5	may24	3
85	0	200	coq-5	may24	1
85	0	200	coq-5	may24	2
85	0	200	coq-5	may24	3
95	0	200	coq-5	may24	1
95	0	200	coq-5	may24	2
95	0	200	coq-5	may24	3
105	0	200	coq-5	may24	1
105	0	200	coq-5	may24	2
105	0	200	coq-5	may24	3
115	0.158774286807594	200	coq-5	may24	1
115	0	200	coq-5	may24	2
115	0	200	coq-5	may24	3
125	0.015288018754091	200	coq-5	may24	1
125	0.168729042159129	200	coq-5	may24	2
125	0	200	coq-5	may24	3
135	0.028367734381971	200	coq-5	may24	1
135	0	200	coq-5	may24	2
135	0	200	coq-5	may24	3
145	0.002607153589933	200	coq-5	may24	1
145	0.221865822211908	200	coq-5	may24	2
145	0	200	coq-5	may24	3
155	0	200	coq-5	may24	1
155	0.171772081683686	200	coq-5	may24	2
155	0	200	coq-5	may24	3
165	0.01589654368919	200	coq-5	may24	1
165	0.00810231819407	200	coq-5	may24	2
165	0.409082717822631	200	coq-5	may24	3
175	0	200	coq-5	may24	1
175	0	200	coq-5	may24	2
175	0	200	coq-5	may24	3
185	0	200	coq-5	may24	1
185	0.083602183411175	200	coq-5	may24	2
185	0.069653123712181	200	coq-5	may24	3
5	0.466032473343328	200	coq-5	may28	1
5	0.331283690960353	200	coq-5	may28	2
5	1.26817534802559	200	coq-5	may28	3
15	0	200	coq-5	may28	1
15	0.101137886970743	200	coq-5	may28	2
15	0.535889588481399	200	coq-5	may28	3
25	0.105612521787012	200	coq-5	may28	1
25	0.080149786163934	200	coq-5	may28	2
25	0	200	coq-5	may28	3
35	0	200	coq-5	may28	1
35	0	200	coq-5	may28	2
35	0	200	coq-5	may28	3
45	0	200	coq-5	may28	1
45	0.0438352128603	200	coq-5	may28	2
45	0	200	coq-5	may28	3
55	0	200	coq-5	may28	1
55	0	200	coq-5	may28	2
55	0	200	coq-5	may28	3
65	0	200	coq-5	may28	1
65	0.56571574757407	200	coq-5	may28	2
65	0	200	coq-5	may28	3
75	0	200	coq-5	may28	1
75	0	200	coq-5	may28	2
75	0	200	coq-5	may28	3
85	0	200	coq-5	may28	1
85	0	200	coq-5	may28	2
85	0	200	coq-5	may28	3
95	0	200	coq-5	may28	1
95	0.016235182011554	200	coq-5	may28	2
95	0.045905276311783	200	coq-5	may28	3
105	0	200	coq-5	may28	1
105	0	200	coq-5	may28	2
105	0	200	coq-5	may28	3
115	0.021934153523259	200	coq-5	may28	1
115	0	200	coq-5	may28	2
115	0.075634439322762	200	coq-5	may28	3
125	0	200	coq-5	may28	1
125	0	200	coq-5	may28	2
125	0.224988709675797	200	coq-5	may28	3
135	0.002812118020594	200	coq-5	may28	1
135	0	200	coq-5	may28	2
135	0.327200412567142	200	coq-5	may28	3
145	0.121717680259848	200	coq-5	may28	1
145	0.059795661203103	200	coq-5	may28	2
145	0	200	coq-5	may28	3
155	0.103588549584752	200	coq-5	may28	1
155	0.04815579183794	200	coq-5	may28	2
155	0.094296516357684	200	coq-5	may28	3
165	0.040813472642855	200	coq-5	may28	1
165	0	200	coq-5	may28	2
165	0.046437139982725	200	coq-5	may28	3
175	0.263360492824073	200	coq-5	may28	1
175	0.410858933072761	200	coq-5	may28	2
175	0.242299190720944	200	coq-5	may28	3
185	0.678654659581501	200	coq-5	may28	1
185	0.189656309457989	200	coq-5	may28	2
185	0.932659951401975	200	coq-5	may28	3
