# Supplementary material for: Identification of enzymes that have helminth-specific active sites and are required for Rhodoquinone-dependent metabolism as targets for new anthelmintics
Source: PLoS Negl Trop Dis. 2021 Nov 29;15(11):e0009991. doi: 10.1371/journal.pntd.0009991 (PMC8659336; doi:10.1371/journal.pntd.0009991)
Supplement: S20 Data — (FASTA) [file pntd.0009991.s033.fasta]

>EPB78549.1_A.ceylanicum
--------------------------------------------------------------------------------
--------------------------------------------------------------------------------
----------------------------------------------------------------------MSTIEGIGKN
SSIWK-------ASRALTERWMRWLEGGACAWFAHDD--IK--SLAQPTKDGAEIVDVGCGGGLLSV------PLARAGL
RVTGLDATEE----------------------------------------AVSFDAVVASEIVEHVADVDAFVEGCVRLA
KPGAPLFFTTINKTLASQVLAIWIAEDVLKFVPQGVHQWKKFVEPRHLAQVLERYGCSVRTILLSVVYSLVERLL-----
CIDIGELSSVKPTMDEEYDAIV--LGTGLKECIISGMLSVSGKKVLHIDRNNYYGGESASLTPLEQLYEKFMGPNAKPPP
EMGRGRDWNVDLIPKFLMANGSLVKLLIHTGVTRYLEFKSVEGSYVYKGGKVYKVPADEMEALATSLMGMFEKRRFKKFL
CWVQAFDRVNKDTWQGLDPDAHTMQQVYEKFGLDDNTADFTGHALALYRDDDYKQQPFGPTVEKIRLYSDSLARYGKSPY
LYPLYGLGELPQGFARLSAIYGGTYMLDKPVDSLIVENGKVVGVKCGEETVRGKQVYCDPSYAMDRVKKVGQVVRAICLL
NHPIPGTNDAQSCQIIIPQKQVGRHFDIYISCCSNTNMVTPKGWFVAMVSTTVETNNPEAEILPGLQLLGTITEKFISVS
DVYEPTDLGHESQIFISRSYDPTTHFETTCKDVLDIFQRGTTQEFDFSKITHLSLEDNE
>4KDC_E.coli
--------------------------------------------------------------------------------
--------------------------------------------------------------------------------
---------------------------------------------------HHHHHHMNAEKSPVNHNVDHEEIAKFEAV
ASRWWDLEGEFKPLHRINPLRLGYIAER------------------AGGLFGKKVLDVGCGGGILAE------SMAREGA
TVTGLDMGFEPLQVAKLHALE--------SGIQVDYVQETVEEHAAK--HAGQYDVVTCMEMLEHVPDPQSVVRACAQLV
KPGGDVFFSTLNRNGKSWLMAVVGAEYILRMVPKGTHDVKKFIKPAELLGWVDQTSLKERHITGLHYNPITNTFKLGPGV
DVNYM-LHTQNK--------------------------------------------------------------------
--------------------------------------------------------------------------------
--------------------------------------------------------------------------------
--------------------------------------------------------------------------------
--------------------------------------------------------------------------------
-----------------------------------------------------------
>KFD49406.1_T.suis
MSGGYAGSSRNDVETQLQEDWNNREFINVFSLNVKKIADFLTSFELSCRYKFALMNEQLNALEKK---------IDFLEA
CVS----------------------LPIYLPI-KFIPTLNYLYRL-HLPEAKLQDAIKAQFMQN----AHVKDIRIIDML
VHKAEQELRSVKEAWTPGNVLLNVLFGEYKEKKPTDFMSKFLSA----------------QNTVDSSTRDPEEMRRFADI
GKTWWQPTGPFKLLHSMNGIRVPWIRDALCLHLVKSS------TQSATPLMGLQIAEVGCGGGLLSE------RMAALGA
KVYGADTDLESVQVAKQ--HSKL---NSKVAERLQYAIADIDTFSQV-FGIAQFDAFVASEVLEHVGSREHFVKKSVDLV
KPGGLLFYTTMNRTQLARFMAIYIAENVLGLVPKGIHDWEKFTPPEDLKSMLEQHNCTVKMIHGYLYNPLANQWFWTAYT
GIHYA-LYAVKG--------------------------------------------------------------------
--------------------------------------------------------------------------------
--------------------------------------------------------------------------------
--------------------------------------------------------------------------------
--------------------------------------------------------------------------------
-----------------------------------------------------------
>NP_001041045.1_C.elegans
--------------------------------------------------------------------------------
--------------------------------------------------------------------------------
----------------------------------------MIPSRSARIIAKLQRLH-STTSAASVSSIDVKEVEKFGDL
SAEWADELGPFHALHSLNRIRVPWIVDNVRKSDQKAP---------------PRLVDVGSGGGLLSI------PLARSGF
DVTGIDATKQAVEAANQSLTAKP-LQIAGISKRLRFEHTSVEDFCQKPHNKSAYDAVVASEIVEHVADLPGFIGCLAELA
RPGAPLFITTINRTWLSKLAAIWLAENVLKIVPPGVHDWEKFITPAELTSHLEKAGCRVTAVHGLMFHPVGNHWTWIEST
QCNYG-ILAVKN--------------------------------------------------------------------
--------------------------------------------------------------------------------
--------------------------------------------------------------------------------
--------------------------------------------------------------------------------
--------------------------------------------------------------------------------
-----------------------------------------------------------
>CDJ84378.1_H.contortus
----------MSVQRQLREDWDNREYEQIIADNVKNIANFLSSFELSCRSKLASLSDKLNLL-----EK----KVEFLEA
RITRVNKGQ-----------ARRAVLQVYKDLQRMTPKFWWDFGLHDMPLGVLRSSLKQQFMKN----AHIDDIRIVDRL
VAETKQHMVAIEHAFYNPDHVRNYLFRENVQAKPKDFLSKFLNGQECWVV--AQRYASTSQVTPNASSLDSEEVRTFSQL
SPEWHDENGPFKALHSLNKLRVPWILGNIKEKH-------------------ASVVDVGCGGGLLSV------PLARAGL
NVTGLDATEDAVIAARSALDSKL-LKISGVSDRIVYHFGTVEDFSRD--HEREFDAVVASEIVEHVADLDSFIEGCARLA
KPGAPLLFTTINKTLASRILAIWLAEDVLKIVPQGVHHWEKFVEPGTLSSILERNGCSLRSVFGFTYNPVTNSWHWIPFA
SVNYA-LHAVKN--------------------------------------------------------------------
--------------------------------------------------------------------------------
--------------------------------------------------------------------------------
--------------------------------------------------------------------------------
--------------------------------------------------------------------------------
-----------------------------------------------------------
>THD28425.1_F.hepatica
--------------------------------------------------------------------------------
----------------------------------------------------------------------MQTTLPVIRR
LLRTVLSFHAFS-----KQNSSISK-------------------------QFAVRFLT-SEPVLPKSTIDSDEAVKFRQF
ASVWWDQYGSLKPLHAMNRLRVPLIRDSLCPPHETSAPRDSKLTGDFAPLTGFSILDVGCGGGILAE------PLAYLGA
QVLGIDQVSESINVATAHVQLTADRWKRTGRDPPRYETIGLDAVAVR--YPSHFDAVIMSELLEHVTDWESMLCLANVCL
KPGGMLFITTLNQTRTSFLLGVVAAEYVLGIVPRGTHDWYKFIEPSRLQGALIRNGFRPHQLLGLTYNILTNQWSWTSNL
CVNYA-VTAVKTDDEKLKPSPPEKSGPNEQ--------------------------------------------------
--------------------------------------------------------------------------------
--------------------------------------------------------------------------------
--------------------------------------------------------------------------------
--------------------------------------------------------------------------------
-----------------------------------------------------------
>XP_001893231.1_B.malayi
-------------------------------------------------------------MG-----KSTLLPPFFVHE
IVEER----------I-SSSFQTGEILDVVEMQRYAPKLYKQFHFDDMPLSVFRAALKKQYINN----AHLTDFRVIDRK
IAECRQMFAELG-----KGACCTYKFHRLL-----------LNS------GKKLFWVNSRNLQSKQNSVDSSDIKAFAKL
SPDWTKENGPFKALYSMNRLRLPLIVDMIGRKT----------EQGHESLSGLHIADIGCGGGILTF------PLARLGA
DVKAVDASVDVIASVETENRFRH---ENCGSGNAVFKCSSVEVFAAE--NAGMFDAVVASEIIEHVADVELFVESCIQLV
RKNGALFFTTINKTVASRVMAVWMAERVLGIVPPGIHNWSKFIEPKFLRMILEENGCSLRLSHGMIYNPLTNHWSWSRNT
SINYA-LVAIKN--------------------------------------------------------------------
--------------------------------------------------------------------------------
--------------------------------------------------------------------------------
--------------------------------------------------------------------------------
--------------------------------------------------------------------------------
-----------------------------------------------------------
>NP_766275.1_M.musculus
-------------------MWRGGRLGSR-------GVRLLETLGFGCPSAVAQPPRLTS--------------------
-----------------RSAYSGTQLTRNLQIK---P--WELGEHGTMCFRSYRMALSC----------------LSRV-
--------KTY-----------------------------------------RTPWK--RLYSTSQTTVDSREVKNFQAL
AHTWWDEYGKFAPLHSMNDLRVPFIRDNLLKT--SAS------HHPGKPLSGMKILDVGCGGGLLTE------PLGRLGA
SVVGIDPVAENIKIAQH--HKSF---DPVLDKRIQYKVCSLEEAVDE--SAECFDAVVASEVVEHVSHLEMFIQCCYQVL
KPGGSLFITTVNKTQLSYALGIVFAEQIAGIVPKGTHTWEKFVSPEKLESILEPNGLSVETVAGLVYNPFSGYWHWSENT
SLNYA-AHAVRSRAQEHQE-PAESALKGETGA-------------LHANTS-------GSPSVREEQRT-----------
--------------------------------------------------------------------------------
--------------------------------------------------------------------------------
--------------------------------------------------------------------------------
--------------------------------------------------------------------------------
-----------------------------------------------------------
>NP_059117.3_H.sapiens
-------------------MWSGRKLGSS-------GGWFLRVLGPGGCNTKAA--------------------------
------------RPLISSAVYVKNQLSGTLQIK---P--GVFNEYRTIWFKSYRTIFSC----------------LNRI-
--------KSF-----------------------------------------RYPWA--RLYSTSQTTVDSGEVKTFLAL
AHKWWDEQGVYAPLHSMNDLRVPFIRDNLLKT--IPN------HQPGKPLLGMKILDVGCGGGLLTE------PLGRLGA
SVIGIDPVDENIKTAQC--HKSF---DPVLDKRIEYRVCSLEEIVEE--TAETFDAVVASEVVEHVIDLETFLQCCCQVL
KPGGSLFITTINKTQLSYALGIVFSEQIASIVPKGTHTWEKFVSPETLESILESNGLSVQTVVGMLYNPFSGYWHWSENT
SLNYA-AYAVKSRVQEHPA-SAEFVLKGETEE-------------LQANAC-------TNPAVHEKLKK-----------
--------------------------------------------------------------------------------
--------------------------------------------------------------------------------
--------------------------------------------------------------------------------
--------------------------------------------------------------------------------
-----------------------------------------------------------
>XP_020945957.1_S.scrofa
-------------------MWRGCKLSSS-------GSRFLGGLRSVYRGTRADCPRLTTSAGECVWRSRSSSPPCR-RA
VLRRRGAGADRWLLLASARVCSKNQLSWTLQIK---P--WVVNEYRIMWFKSCSMNFAF----------------LNRM-
--------KSY-----------------------------------------RLPWI--RPYSTSRSTVDSNEVKTFLAL
AHRWWDEQGVYAPLHSMNDLRVPFIRDNLLKT--VAN------HQPGKPLSGMKILDVGCGGGLLTE------PLGRLGA
SVIGIDPVDENIKTAQH--HKSF---DPVLDKRIEYRACSLEEIVEE--TAETFDAVVASEVVEHVIDLETFIQCCCQVL
KPGGSLFITTINKTQLSYALGIVFAEQIAGIVPKGTHTWEKFVSPEKLESILESNGLSVQTVTGMLYNPFSGYWHWSENT
SLNYA-AYAVKSSVQEHSG-P-EFALKGEREE-------------LRAEAS-------TNSGVREELKK-----------
--------------------------------------------------------------------------------
--------------------------------------------------------------------------------
--------------------------------------------------------------------------------
--------------------------------------------------------------------------------
-----------------------------------------------------------
>XP_004011304.1_O.aries
-------------------MWGGSKLSSS-------GSRILEGLRLGFQRTQADSSRLTT--------------------
-----------------SEVYPKNQLSWIPQIK---P--WVFSENRIMWFKSYSMTFAC----------------LNWM-
--------KIF-----------------------------------------RLPWT--RPYSTSQTTVDASEVKTFLAL
AHKWWDEQGVYAPLHSMNDLRVPFIRDNLLRT--VAD------HQPGKPLSGMKILDVGCGGGLLTE------PLGRLGA
SVVGIDPVDENIKTAQH--HKSF---DPVLDKRIEYRTCSLEEIVKD--TVETFDAVVASEVVEHVIDLETFIQCCFQVL
KPEGSLFITTINKTQLSYALGIVFSEQIAGIVPKGTHTWEKFVSPEKLESILESNGLSVQTVVGMLYNPFSGYWHWSENT
SLNYA-AHALKSSLQEHPA-PAEFALKGETEE-------------LQAEAS-------TNTGVQEELKK-----------
--------------------------------------------------------------------------------
--------------------------------------------------------------------------------
--------------------------------------------------------------------------------
--------------------------------------------------------------------------------
-----------------------------------------------------------
>NP_001069678.1_B.taurus
-------------------MWGGSKLSSS-------GSRFLGALRSGFQSTQVDSSRLTT--------------------
-----------------SAVYPKNQLSWILQIK---P--WVFNENRIMWFKSYSITFAC----------------LNWM-
--------KSY-----------------------------------------RLPWT--RPYSTSRTTVDKNEMKTFLAL
AHRWWDEQGVYAPLHSMNDLRVPFIRDNLLRT--VAT------HQPGKPLSGMKILDVGCGGGLLTE------PLGRLGA
SVIGIDPVDENIKTAQH--HKSF---DPVLDKRIEYRTCSLEEIVKD--TVETFDAVVASEVVEHVIDLETFIQCCFQVL
KPDGSLFITTINKTQLSYALGIVFSEQIAGIVPKGTHTWEKFVSPEKLESILESNGLSVQTVVGMLYNPFSGYWHWSENT
SLNYA-AHALKSSLQEQPA-PAEFALKGEAEE-------------LQAEAS-------TNSGVQEDLKK-----------
--------------------------------------------------------------------------------
--------------------------------------------------------------------------------
--------------------------------------------------------------------------------
--------------------------------------------------------------------------------
-----------------------------------------------------------
>XP_024503724.1_S.ratti
--------------------------------------------------------------------------------
--------------------------------------------------------------------------------
--------------------------------------------------------------------------------
----MDENKEFKALHSLNRLRVPTILKIA----------------NSQNLNGKNILEVGSGGGILSF------SLARLGA
SVTGVDACKESVTSATNSAQKIL---NDNIRKRVNFIHNTIEEF--------------SKEVIEHVPNVEDFVTKCSGLL
KNNGSIFFSTINKTFLSKILAIEMAENIIGIVPEGVHDWEKFVDPNYLTDILYKNNIKTTLCNGVAYNPLTNDWFWINNT
NINYF-LIGKKALA------------------------------------------------------------------
--------------------------------------------------------------------------------
--------------------------------------------------------------------------------
--------------------------------------------------------------------------------
--------------------------------------------------------------------------------
-----------------------------------------------------------
>XP_013062857.1_B.glabrata
-------------------MIV---------------QRIIN--------------------------------------
-ISRLGNNVYKL-SLICSSRYNNNYNSTTV-SR---P------HHDLVFNRLYRVQIGCQYHTKTKSDCHIQTSLINGIK
IIDCAISLTQFR----------HYSSS-QK-----------TEK------IDENAPK--NQRPKAQTTIDEEEVNKFASQ
SSLWWDEGGEFEALHSLNELRVPLIRDALVSKKSLAQ------YNIASPLEGFWILDVGSGGGILSE------PLARLGA
SVIGIEASEENIKIAQA--HLIH---DPKIRDRVKYIQSTVEDIAET--QAGKFDAVVASEVLEHVSEPQTFVSSACKLV
RPGGSIFFTTLNKTRLSYALGIVAAENILRLVAPGTHDWNKFVSPTDLQKLLDDNKFITKLIHGMWYNPISKRWSWSKDT
SINYA-IHAVKPIVEGNAD-IW-----KEQSP-------------LTV--------------------------------
--------------------------------------------------------------------------------
--------------------------------------------------------------------------------
--------------------------------------------------------------------------------
--------------------------------------------------------------------------------
-----------------------------------------------------------
>ELU05074.1_C.teleta
--------------------------------------------------------------------------------
--------------------------------------------------------------------------------
-------------------------------------------------------------------TIDQEEVDKFGKL
AQKWWDRSGEFGALHTMNNIRIPLVRDALAPGQSL----------FTKPLRGLKLLDVGCGGGILSEARANSSPLARLGA
SVTGLDASAENINIARL--HAAH---DSLVRENTDYICSPVEQLPES--LWETYDAVVASEILEHVSDAQVFISSCCCLV
KPGGSIFITSLNKTQASKFLAVFAAERILRIVPEGAHDWDKFVPIDVLQSLLRENGMTTQLLHGIKLNPFNLKWSWTSDV
SMNYA-LHATKFHPES----------------------------------------------------------------
--------------------------------------------------------------------------------
--------------------------------------------------------------------------------
--------------------------------------------------------------------------------
--------------------------------------------------------------------------------
-----------------------------------------------------------
