# Supplementary material for: Identification of enzymes that have helminth-specific active sites and are required for Rhodoquinone-dependent metabolism as targets for new anthelmintics
Source: PLoS Negl Trop Dis. 2021 Nov 29;15(11):e0009991. doi: 10.1371/journal.pntd.0009991 (PMC8659336; doi:10.1371/journal.pntd.0009991)
Supplement: S21 Data — (TXT) [file pntd.0009991.s034.txt]

time	FMS	KCN_conc	strain	expt	tech_rep
5	0.01366464686629	200	GFP	jun4	1
5	0.013354767031792	200	GFP	jun4	2
15	0.037431585162055	200	GFP	jun4	1
15	0.035575882509256	200	GFP	jun4	2
25	0.06719616078762	200	GFP	jun4	1
25	0.032142577567423	200	GFP	jun4	2
35	0.077952378633504	200	GFP	jun4	1
35	0.085235142185556	200	GFP	jun4	2
45	0.16307446840044	200	GFP	jun4	1
45	0.093767089613265	200	GFP	jun4	2
55	0.130716294451121	200	GFP	jun4	1
55	0.106568524245766	200	GFP	jun4	2
65	0.139502700110815	200	GFP	jun4	1
65	0.111653099526452	200	GFP	jun4	2
75	0.149090815370584	200	GFP	jun4	1
75	0.098709854131372	200	GFP	jun4	2
85	0.151359895572805	200	GFP	jun4	1
85	0.180825106510668	200	GFP	jun4	2
95	0.149723901173849	200	GFP	jun4	1
95	0.212699878831084	200	GFP	jun4	2
105	0.216710085903443	200	GFP	jun4	1
105	0.185482748501139	200	GFP	jun4	2
115	0.234797113056372	200	GFP	jun4	1
115	0.225265734408445	200	GFP	jun4	2
125	0.272896494979493	200	GFP	jun4	1
125	0.262830474939626	200	GFP	jun4	2
135	0.344148176514525	200	GFP	jun4	1
135	0.318468888189885	200	GFP	jun4	2
145	0.348645737571942	200	GFP	jun4	1
145	0.310445577694265	200	GFP	jun4	2
155	0.338600027917362	200	GFP	jun4	1
155	0.312484890989283	200	GFP	jun4	2
165	0.390153461905893	200	GFP	jun4	1
165	0.3664026633451	200	GFP	jun4	2
175	0.445676426144888	200	GFP	jun4	1
175	0.421076605880254	200	GFP	jun4	2
185	0.463699551539826	200	GFP	jun4	1
185	0.478345337822431	200	GFP	jun4	2
5	0.015705738428714	200	GFP	jun11	1
5	0.005222654810758	200	GFP	jun11	2
5	0.004562121266323	200	GFP	jun11	3
5	0.01395247881384	200	GFP	jun11	4
15	0.008553037106778	200	GFP	jun11	1
15	0.00018597750588	200	GFP	jun11	2
15	0.003042546041343	200	GFP	jun11	3
15	0.001489203901947	200	GFP	jun11	4
25	0.008570575490249	200	GFP	jun11	1
25	0.003261653629772	200	GFP	jun11	2
25	0	200	GFP	jun11	3
25	0.002247560814493	200	GFP	jun11	4
35	0.003098985553808	200	GFP	jun11	1
35	0.001637556182053	200	GFP	jun11	2
35	0.003486268528093	200	GFP	jun11	3
35	0.001817618801209	200	GFP	jun11	4
45	0.011459337680155	200	GFP	jun11	1
45	0.000916110525272	200	GFP	jun11	2
45	0.001560013249887	200	GFP	jun11	3
45	0.000145229887028	200	GFP	jun11	4
55	0.012746557484119	200	GFP	jun11	1
55	0.003403046501233	200	GFP	jun11	2
55	0	200	GFP	jun11	3
55	0.000104525822701	200	GFP	jun11	4
65	0.033541160442136	200	GFP	jun11	1
65	0.006002793949813	200	GFP	jun11	2
65	0.000175142287545	200	GFP	jun11	3
65	0.004995728607635	200	GFP	jun11	4
75	0.038022331065276	200	GFP	jun11	1
75	0.002837087367158	200	GFP	jun11	2
75	0.001326393421942	200	GFP	jun11	3
75	0.00298827178259	200	GFP	jun11	4
85	0.043923705146134	200	GFP	jun11	1
85	0.017296777207846	200	GFP	jun11	2
85	0.00181990292899	200	GFP	jun11	3
85	0.003086830719091	200	GFP	jun11	4
95	0.057457652388235	200	GFP	jun11	1
95	0.036535151047752	200	GFP	jun11	2
95	0.004447639378762	200	GFP	jun11	3
95	0.008484047402104	200	GFP	jun11	4
105	0.091746988538596	200	GFP	jun11	1
105	0.04856488539851	200	GFP	jun11	2
105	0.010799594299778	200	GFP	jun11	3
105	0.014264718994429	200	GFP	jun11	4
115	0.105431626418917	200	GFP	jun11	1
115	0.048742349804622	200	GFP	jun11	2
115	0.012318827934226	200	GFP	jun11	3
115	0.011462315765202	200	GFP	jun11	4
125	0.094831685341441	200	GFP	jun11	1
125	0.04608800555966	200	GFP	jun11	2
125	0.018728929361636	200	GFP	jun11	3
125	0.024504195175064	200	GFP	jun11	4
135	0.141757355742127	200	GFP	jun11	1
135	0.072391814160019	200	GFP	jun11	2
135	0.026458798426313	200	GFP	jun11	3
135	0.032915148538144	200	GFP	jun11	4
145	0.131496085725084	200	GFP	jun11	1
145	0.069389293193163	200	GFP	jun11	2
145	0.023751982208439	200	GFP	jun11	3
145	0.033331815107483	200	GFP	jun11	4
155	0.142827209340157	200	GFP	jun11	1
155	0.079397088303831	200	GFP	jun11	2
155	0.028035640234987	200	GFP	jun11	3
155	0.032128027571434	200	GFP	jun11	4
165	0.169437340270311	200	GFP	jun11	1
165	0.07084059451497	200	GFP	jun11	2
165	0.034352730398251	200	GFP	jun11	3
165	0.040181244420945	200	GFP	jun11	4
175	0.179594496312654	200	GFP	jun11	1
175	0.096350781113692	200	GFP	jun11	2
175	0.04794972923606	200	GFP	jun11	3
175	0.025199286200016	200	GFP	jun11	4
185	0.221331901418665	200	GFP	jun11	1
185	0.13173153219284	200	GFP	jun11	2
185	0.044084717404276	200	GFP	jun11	3
185	0.057893438658784	200	GFP	jun11	4
5	0.002950506926321	200	GFP	jun13	1
5	0.00084444433995	200	GFP	jun13	2
5	0.021406465470519	200	GFP	jun13	3
15	0.001279466672475	200	GFP	jun13	1
15	0.005639025704542	200	GFP	jun13	2
15	0.001500293862608	200	GFP	jun13	3
25	0.00578454987872	200	GFP	jun13	1
25	0.007562711763345	200	GFP	jun13	2
25	0.002594730280331	200	GFP	jun13	3
35	0.012281846625543	200	GFP	jun13	1
35	0.0064716177687	200	GFP	jun13	2
35	0.009838917248005	200	GFP	jun13	3
45	0.029704835091005	200	GFP	jun13	1
45	0.015250489520081	200	GFP	jun13	2
45	0.019224381693344	200	GFP	jun13	3
55	0.058986721500659	200	GFP	jun13	1
55	0.030972208593096	200	GFP	jun13	2
55	0.031240532144812	200	GFP	jun13	3
65	0.059172097718592	200	GFP	jun13	1
65	0.036940630391435	200	GFP	jun13	2
65	0.054952250309299	200	GFP	jun13	3
75	0.081341835085255	200	GFP	jun13	1
75	0.07548848370593	200	GFP	jun13	2
75	0.053736198042899	200	GFP	jun13	3
85	0.086954528272742	200	GFP	jun13	1
85	0.067378465891679	200	GFP	jun13	2
85	0.097195044763283	200	GFP	jun13	3
95	0.132250096961431	200	GFP	jun13	1
95	0.07666544340342	200	GFP	jun13	2
95	0.096045582679588	200	GFP	jun13	3
105	0.155948658580581	200	GFP	jun13	1
105	0.115660183102213	200	GFP	jun13	2
105	0.108467157562638	200	GFP	jun13	3
115	0.165458746660584	200	GFP	jun13	1
115	0.094534953093823	200	GFP	jun13	2
115	0.159561766375777	200	GFP	jun13	3
125	0.167732207569275	200	GFP	jun13	1
125	0.102312325968064	200	GFP	jun13	2
125	0.121024645495594	200	GFP	jun13	3
135	0.207396417276954	200	GFP	jun13	1
135	0.109749807905655	200	GFP	jun13	2
135	0.173796432773384	200	GFP	jun13	3
145	0.187693676520707	200	GFP	jun13	1
145	0.14519313277913	200	GFP	jun13	2
145	0.15601280839453	200	GFP	jun13	3
155	0.248271034406892	200	GFP	jun13	1
155	0.168509918839883	200	GFP	jun13	2
155	0.218576503245394	200	GFP	jun13	3
165	0.253178364250654	200	GFP	jun13	1
165	0.171679382596355	200	GFP	jun13	2
165	0.207982778851216	200	GFP	jun13	3
175	0.233149116632633	200	GFP	jun13	1
175	0.186093204243679	200	GFP	jun13	2
175	0.233418707063487	200	GFP	jun13	3
185	0.338992021626554	200	GFP	jun13	1
185	0.17971015966118	200	GFP	jun13	2
185	0.248263685199996	200	GFP	jun13	3
5	0.017237963734461	200	GFP	jul16	1
5	0.004803551442045	200	GFP	jul16	2
15	0	200	GFP	jul16	1
15	0.005759657654305	200	GFP	jul16	2
25	0.001341092017819	200	GFP	jul16	1
25	0.000571489752345	200	GFP	jul16	2
35	0.000609866085638	200	GFP	jul16	1
35	0.007706040357491	200	GFP	jul16	2
45	0.000912457278964	200	GFP	jul16	1
45	0.006716579399035	200	GFP	jul16	2
55	0.003245766302706	200	GFP	jul16	1
55	0.018308713316851	200	GFP	jul16	2
65	0.006285527170494	200	GFP	jul16	1
65	0.017370956355838	200	GFP	jul16	2
75	0.01350955064022	200	GFP	jul16	1
75	0.039729768451937	200	GFP	jul16	2
85	0.057800014186727	200	GFP	jul16	1
85	0.066460767666242	200	GFP	jul16	2
95	0.040962137153948	200	GFP	jul16	1
95	0.083208482211306	200	GFP	jul16	2
105	0.069934881458731	200	GFP	jul16	1
105	0.081265798233383	200	GFP	jul16	2
115	0.060430463739686	200	GFP	jul16	1
115	0.111955362477024	200	GFP	jul16	2
125	0.11333851768076	200	GFP	jul16	1
125	0.141926374297479	200	GFP	jul16	2
135	0.122479613705594	200	GFP	jul16	1
135	0.140660805822112	200	GFP	jul16	2
145	0.099780098573933	200	GFP	jul16	1
145	0.191902953584746	200	GFP	jul16	2
155	0.111134733844675	200	GFP	jul16	1
155	0.175283292557209	200	GFP	jul16	2
165	0.109385790711667	200	GFP	jul16	1
165	0.139793745775339	200	GFP	jul16	2
175	0.127993146874779	200	GFP	jul16	1
175	0.171460161047443	200	GFP	jul16	2
185	0.203834920392467	200	GFP	jul16	1
185	0.241063981058916	200	GFP	jul16	2
5	0.001417883814748	200	GFP	aug16	1
5	0.007119241923258	200	GFP	aug16	2
5	0.009197198216394	200	GFP	aug16	3
15	0.001116309660449	200	GFP	aug16	1
15	0	200	GFP	aug16	2
15	0	200	GFP	aug16	3
25	0.000484658785244	200	GFP	aug16	1
25	0.00186071361138	200	GFP	aug16	2
25	0.001469061777626	200	GFP	aug16	3
35	0.002499892156859	200	GFP	aug16	1
35	0.015056011750202	200	GFP	aug16	2
35	0.022885144863521	200	GFP	aug16	3
45	0.000168872822492	200	GFP	aug16	1
45	0.004564327191386	200	GFP	aug16	2
45	0.008117018655548	200	GFP	aug16	3
55	0.005430449403139	200	GFP	aug16	1
55	0.014886294925791	200	GFP	aug16	2
55	0.007276912746315	200	GFP	aug16	3
65	0.004622398079007	200	GFP	aug16	1
65	0.034868234752755	200	GFP	aug16	2
65	0.001904602970581	200	GFP	aug16	3
75	0.019684308465384	200	GFP	aug16	1
75	0.043279551463762	200	GFP	aug16	2
75	0.00580819961724	200	GFP	aug16	3
85	0.051081856045292	200	GFP	aug16	1
85	0.036665958181054	200	GFP	aug16	2
85	0.010203813106958	200	GFP	aug16	3
95	0.065372001682979	200	GFP	aug16	1
95	0.051793071502114	200	GFP	aug16	2
95	0.041257872422653	200	GFP	aug16	3
105	0.085080473928412	200	GFP	aug16	1
105	0.085518040021802	200	GFP	aug16	2
105	0.062116118660121	200	GFP	aug16	3
115	0.081408083042099	200	GFP	aug16	1
115	0.073449978693805	200	GFP	aug16	2
115	0.052678310577127	200	GFP	aug16	3
125	0.088712923335883	200	GFP	aug16	1
125	0.107759771924966	200	GFP	aug16	2
125	0.117663836080751	200	GFP	aug16	3
135	0.116939864717129	200	GFP	aug16	1
135	0.11824455785586	200	GFP	aug16	2
135	0.069599275809276	200	GFP	aug16	3
145	0.10446446632156	200	GFP	aug16	1
145	0.1018260928506	200	GFP	aug16	2
145	0.093868268886163	200	GFP	aug16	3
155	0.163239663764597	200	GFP	aug16	1
155	0.146312875262494	200	GFP	aug16	2
155	0.111162571417916	200	GFP	aug16	3
165	0.111666455909063	200	GFP	aug16	1
165	0.173827736234771	200	GFP	aug16	2
165	0.132502376718109	200	GFP	aug16	3
175	0.165096273660152	200	GFP	aug16	1
175	0.182978506148062	200	GFP	aug16	2
175	0.13237200307227	200	GFP	aug16	3
185	0.204093898018789	200	GFP	aug16	1
185	0.220875908019061	200	GFP	aug16	2
185	0.102527015431079	200	GFP	aug16	3
5	0.0097925390101	200	GFP	aug26	1
5	0.009691153495231	200	GFP	aug26	2
15	0.001481055310417	200	GFP	aug26	1
15	0.003363813240947	200	GFP	aug26	2
25	0.00269078767115	200	GFP	aug26	1
25	0.00138658174076	200	GFP	aug26	2
35	0.001113832327067	200	GFP	aug26	1
35	0.001279016775863	200	GFP	aug26	2
45	0.001234453174126	200	GFP	aug26	1
45	0.000551717386718	200	GFP	aug26	2
55	0.0288299648036	200	GFP	aug26	1
55	0.001610244918293	200	GFP	aug26	2
65	0.054240431245939	200	GFP	aug26	1
65	0.01684322411326	200	GFP	aug26	2
75	0.087229442949025	200	GFP	aug26	1
75	0.040249291985714	200	GFP	aug26	2
85	0.099151825918834	200	GFP	aug26	1
85	0.07845741045787	200	GFP	aug26	2
95	0.121977533342198	200	GFP	aug26	1
95	0.070197083683931	200	GFP	aug26	2
105	0.132936403762409	200	GFP	aug26	1
105	0.118813612816135	200	GFP	aug26	2
115	0.175997383965289	200	GFP	aug26	1
115	0.115003901068274	200	GFP	aug26	2
125	0.169003064300796	200	GFP	aug26	1
125	0.084277256831445	200	GFP	aug26	2
135	0.174836807975235	200	GFP	aug26	1
135	0.129738492532793	200	GFP	aug26	2
145	0.230473317165664	200	GFP	aug26	1
145	0.143614886060934	200	GFP	aug26	2
155	0.286731485362077	200	GFP	aug26	1
155	0.171411946004137	200	GFP	aug26	2
165	0.285092401566957	200	GFP	aug26	1
165	0.201423913001011	200	GFP	aug26	2
175	0.414916764736036	200	GFP	aug26	1
175	0.261936553103126	200	GFP	aug26	2
185	0.433986392922091	200	GFP	aug26	1
185	0.281559818158098	200	GFP	aug26	2
5	0.085552171463356	200	GFP	jun20	1
5	0.043540123195965	200	GFP	jun20	2
15	0.006789962262351	200	GFP	jun20	1
15	0.002971053791606	200	GFP	jun20	2
25	0.007767962776319	200	GFP	jun20	1
25	0.005221539994535	200	GFP	jun20	2
35	0.01173609198087	200	GFP	jun20	1
35	0.003930628020136	200	GFP	jun20	2
45	0.000635648429458	200	GFP	jun20	1
45	0.011541090747556	200	GFP	jun20	2
55	0.005533113367681	200	GFP	jun20	1
55	0.000866665203632	200	GFP	jun20	2
65	0.003122587118113	200	GFP	jun20	1
65	0.005267246103515	200	GFP	jun20	2
75	0.004381185827888	200	GFP	jun20	1
75	0.009041577838488	200	GFP	jun20	2
85	0.017637260331316	200	GFP	jun20	1
85	0.013498245487806	200	GFP	jun20	2
95	0.026573783267354	200	GFP	jun20	1
95	0.033368703633107	200	GFP	jun20	2
105	0.05125137070367	200	GFP	jun20	1
105	0.028490276021133	200	GFP	jun20	2
115	0.039459846196001	200	GFP	jun20	1
115	0.04988438982625	200	GFP	jun20	2
125	0.072766437693965	200	GFP	jun20	1
125	0.068686454503128	200	GFP	jun20	2
135	0.09618701351258	200	GFP	jun20	1
135	0.073898175642262	200	GFP	jun20	2
145	0.115708852548269	200	GFP	jun20	1
145	0.08544845916752	200	GFP	jun20	2
155	0.12513573253343	200	GFP	jun20	1
155	0.110907864074805	200	GFP	jun20	2
165	0.10212845315995	200	GFP	jun20	1
165	0.10583684394928	200	GFP	jun20	2
175	0.12080137941851	200	GFP	jun20	1
175	0.126937755557693	200	GFP	jun20	2
185	0.094708446471162	200	GFP	jun20	1
185	0.127799428486323	200	GFP	jun20	2
5	0.000638385080029	200	GFP	jun30	1
5	0.007417425556339	200	GFP	jun30	2
15	0.007739022306397	200	GFP	jun30	1
15	0.002893870042578	200	GFP	jun30	2
25	0.013219677448964	200	GFP	jun30	1
25	0.019950880740936	200	GFP	jun30	2
35	0.022158750415933	200	GFP	jun30	1
35	0.019505567729504	200	GFP	jun30	2
45	0.014221468430577	200	GFP	jun30	1
45	0.024440990883553	200	GFP	jun30	2
55	0.033017000779208	200	GFP	jun30	1
55	0.051572810297895	200	GFP	jun30	2
65	0.060339947517492	200	GFP	jun30	1
65	0.067877669662936	200	GFP	jun30	2
75	0.071640375162458	200	GFP	jun30	1
75	0.07832985565736	200	GFP	jun30	2
85	0.108201606318565	200	GFP	jun30	1
85	0.084640186355269	200	GFP	jun30	2
95	0.116859820021209	200	GFP	jun30	1
95	0.096954025874583	200	GFP	jun30	2
105	0.153618190079167	200	GFP	jun30	1
105	0.125692367745737	200	GFP	jun30	2
115	0.145989676362344	200	GFP	jun30	1
115	0.143069394768696	200	GFP	jun30	2
125	0.18776741137448	200	GFP	jun30	1
125	0.158256381480644	200	GFP	jun30	2
135	0.22189922903574	200	GFP	jun30	1
135	0.176153918811967	200	GFP	jun30	2
145	0.259928016590291	200	GFP	jun30	1
145	0.173252540100346	200	GFP	jun30	2
155	0.249788655731215	200	GFP	jun30	1
155	0.243281458612498	200	GFP	jun30	2
165	0.309049317876616	200	GFP	jun30	1
165	0.298707723691871	200	GFP	jun30	2
175	0.382632554846692	200	GFP	jun30	1
175	0.314706976438174	200	GFP	jun30	2
185	0.446709638120101	200	GFP	jun30	1
185	0.324416841973466	200	GFP	jun30	2
5	0.00961756112005	200	GFP	jul4	1
5	0.018421634013833	200	GFP	jul4	2
15	0.005119887853107	200	GFP	jul4	1
15	0.006883210802538	200	GFP	jul4	2
25	0.006321880237137	200	GFP	jul4	1
25	0.008884937580455	200	GFP	jul4	2
35	0.014167564447208	200	GFP	jul4	1
35	0.022107785914599	200	GFP	jul4	2
45	0.016267599773386	200	GFP	jul4	1
45	0.01974847714151	200	GFP	jul4	2
55	0.028506060886333	200	GFP	jul4	1
55	0.005944645346279	200	GFP	jul4	2
65	0.022065519429724	200	GFP	jul4	1
65	0.03692389660611	200	GFP	jul4	2
75	0.046283605183806	200	GFP	jul4	1
75	0.055743894302439	200	GFP	jul4	2
85	0.05083889266907	200	GFP	jul4	1
85	0.080925965064029	200	GFP	jul4	2
95	0.124057711326478	200	GFP	jul4	1
95	0.096026883984416	200	GFP	jul4	2
105	0.17628412699895	200	GFP	jul4	1
105	0.144613236945832	200	GFP	jul4	2
115	0.15098669281929	200	GFP	jul4	1
115	0.142233858920385	200	GFP	jul4	2
125	0.15414469761048	200	GFP	jul4	1
125	0.156091729881113	200	GFP	jul4	2
135	0.164586897376715	200	GFP	jul4	1
135	0.155228721268587	200	GFP	jul4	2
145	0.136449102047414	200	GFP	jul4	1
145	0.201139156448208	200	GFP	jul4	2
155	0.187975055987213	200	GFP	jul4	1
155	0.234197647842811	200	GFP	jul4	2
165	0.240347195768553	200	GFP	jul4	1
165	0.230436653568665	200	GFP	jul4	2
175	0.249812438541593	200	GFP	jul4	1
175	0.189717043237612	200	GFP	jul4	2
185	0.23974258757715	200	GFP	jul4	1
185	0.325714858806384	200	GFP	jul4	2
5	0.031593250146489	200	GFP	jul7	1
5	0.056674735928476	200	GFP	jul7	2
15	0.002329833966907	200	GFP	jul7	1
15	0.002933172085509	200	GFP	jul7	2
25	0.009274661120658	200	GFP	jul7	1
25	0.00269977303598	200	GFP	jul7	2
35	0.01059370328629	200	GFP	jul7	1
35	0.006341716002748	200	GFP	jul7	2
45	0.003889564890896	200	GFP	jul7	1
45	0.008543598735839	200	GFP	jul7	2
55	0.012056973484564	200	GFP	jul7	1
55	0.021252144166485	200	GFP	jul7	2
65	0.035047805269294	200	GFP	jul7	1
65	0.046178834123102	200	GFP	jul7	2
75	0.049213653513473	200	GFP	jul7	1
75	0.063818863185224	200	GFP	jul7	2
85	0.05639487085039	200	GFP	jul7	1
85	0.108014898037575	200	GFP	jul7	2
95	0.061870673534166	200	GFP	jul7	1
95	0.08958800576445	200	GFP	jul7	2
105	0.085735274884658	200	GFP	jul7	1
105	0.074183703584708	200	GFP	jul7	2
115	0.09903492637493	200	GFP	jul7	1
115	0.137965592735431	200	GFP	jul7	2
125	0.087976804410754	200	GFP	jul7	1
125	0.125575865621413	200	GFP	jul7	2
135	0.114685094728962	200	GFP	jul7	1
135	0.156780275074638	200	GFP	jul7	2
145	0.107983361118455	200	GFP	jul7	1
145	0.138109236230262	200	GFP	jul7	2
155	0.158088443950909	200	GFP	jul7	1
155	0.16797941749881	200	GFP	jul7	2
165	0.160652109799411	200	GFP	jul7	1
165	0.181210693907977	200	GFP	jul7	2
175	0.292409087936555	200	GFP	jul7	1
175	0.199973752418542	200	GFP	jul7	2
185	0.263195450379202	200	GFP	jul7	1
185	0.221877653871783	200	GFP	jul7	2
5	0.003847299138182	200	GFP	jul7	1
5	0.022034929432209	200	GFP	jul7	2
15	0.003810816358761	200	GFP	jul7	1
15	0.005866749382985	200	GFP	jul7	2
25	0.019509485549317	200	GFP	jul7	1
25	0.04554657931889	200	GFP	jul7	2
35	0.057636658374731	200	GFP	jul7	1
35	0.036952705716847	200	GFP	jul7	2
45	0.049537728282803	200	GFP	jul7	1
45	0.053244135141283	200	GFP	jul7	2
55	0.066130672309134	200	GFP	jul7	1
55	0.090827017458992	200	GFP	jul7	2
65	0.155491389684057	200	GFP	jul7	1
65	0.134385654678572	200	GFP	jul7	2
75	0.184230269195503	200	GFP	jul7	1
75	0.177948305191449	200	GFP	jul7	2
85	0.253178985630403	200	GFP	jul7	1
85	0.211313355289812	200	GFP	jul7	2
95	0.26198379214187	200	GFP	jul7	1
95	0.226683004798455	200	GFP	jul7	2
105	0.255764790045737	200	GFP	jul7	1
105	0.277595206951459	200	GFP	jul7	2
115	0.265220149973334	200	GFP	jul7	1
115	0.234986541823581	200	GFP	jul7	2
125	0.274099739008624	200	GFP	jul7	1
125	0.27891212965703	200	GFP	jul7	2
135	0.265833121519828	200	GFP	jul7	1
135	0.286043577667238	200	GFP	jul7	2
145	0.270347008695223	200	GFP	jul7	1
145	0.303438288315059	200	GFP	jul7	2
155	0.291432094875184	200	GFP	jul7	1
155	0.323581566046068	200	GFP	jul7	2
165	0.351268218396041	200	GFP	jul7	1
165	0.325192144066198	200	GFP	jul7	2
175	0.388964424590176	200	GFP	jul7	1
175	0.380480093434924	200	GFP	jul7	2
185	0.393200676766409	200	GFP	jul7	1
185	0.390380836191538	200	GFP	jul7	2
5	0.001241038926663	200	GFP	jul11	1
5	0.020298773398886	200	GFP	jul11	2
15	0.004978253190133	200	GFP	jul11	1
15	0	200	GFP	jul11	2
25	0.035452915880357	200	GFP	jul11	1
25	0.013410550329502	200	GFP	jul11	2
35	0.04883764888639	200	GFP	jul11	1
35	0.029106092766932	200	GFP	jul11	2
45	0.182530797078428	200	GFP	jul11	1
45	0.122047168985074	200	GFP	jul11	2
55	0.380594459645552	200	GFP	jul11	1
55	0.266944270415521	200	GFP	jul11	2
65	0.364319510476015	200	GFP	jul11	1
65	0.241100039014181	200	GFP	jul11	2
75	0.321024673155524	200	GFP	jul11	1
75	0.174384685580309	200	GFP	jul11	2
85	0.268087400120453	200	GFP	jul11	1
85	0.165198814107804	200	GFP	jul11	2
95	0.267161039000072	200	GFP	jul11	1
95	0.153044664045865	200	GFP	jul11	2
105	0.253476528103666	200	GFP	jul11	1
105	0.202400191699907	200	GFP	jul11	2
115	0.303595699651706	200	GFP	jul11	1
115	0.220516061467482	200	GFP	jul11	2
125	0.374020848117706	200	GFP	jul11	1
125	0.249796668481485	200	GFP	jul11	2
135	0.389887557269059	200	GFP	jul11	1
135	0.397244735876987	200	GFP	jul11	2
145	0.520244489962487	200	GFP	jul11	1
145	0.37773868406163	200	GFP	jul11	2
155	0.464196583427367	200	GFP	jul11	1
155	0.43214487166761	200	GFP	jul11	2
165	0.599144175942539	200	GFP	jul11	1
165	0.50919453946781	200	GFP	jul11	2
175	0.645767594602735	200	GFP	jul11	1
175	0.585569886451726	200	GFP	jul11	2
185	0.669384350982735	200	GFP	jul11	1
185	0.558114996977857	200	GFP	jul11	2
5	0.001601654619017	200	GFP	jul11	1
5	0.007541696472183	200	GFP	jul11	2
15	0.000202610863631	200	GFP	jul11	1
15	0	200	GFP	jul11	2
25	0.001307680089009	200	GFP	jul11	1
25	0.002100552888162	200	GFP	jul11	2
35	0.014269549592764	200	GFP	jul11	1
35	0.011955078858727	200	GFP	jul11	2
45	0.055257874012339	200	GFP	jul11	1
45	0.040921962444522	200	GFP	jul11	2
55	0.158125446754916	200	GFP	jul11	1
55	0.225587607684431	200	GFP	jul11	2
65	0.193223727409628	200	GFP	jul11	1
65	0.279128224930318	200	GFP	jul11	2
75	0.4028298189511	200	GFP	jul11	1
75	0.305607231298932	200	GFP	jul11	2
85	0.316240459698029	200	GFP	jul11	1
85	0.30625123591679	200	GFP	jul11	2
95	0.251851556926743	200	GFP	jul11	1
95	0.324765889548974	200	GFP	jul11	2
105	0.259175529510109	200	GFP	jul11	1
105	0.223104520794	200	GFP	jul11	2
115	0.24944222384789	200	GFP	jul11	1
115	0.259197475561264	200	GFP	jul11	2
125	0.312950817979047	200	GFP	jul11	1
125	0.173344329422368	200	GFP	jul11	2
135	0.311297226921944	200	GFP	jul11	1
135	0.407589350726039	200	GFP	jul11	2
145	0.365637712195154	200	GFP	jul11	1
145	0.454669376539782	200	GFP	jul11	2
155	0.295211439777387	200	GFP	jul11	1
155	0.417600742940572	200	GFP	jul11	2
165	0.418241577082228	200	GFP	jul11	1
165	0.460787485682028	200	GFP	jul11	2
175	0.493913462076372	200	GFP	jul11	1
175	0.61506219869563	200	GFP	jul11	2
185	0.562668512223001	200	GFP	jul11	1
185	0.519380183639904	200	GFP	jul11	2
5	0.034552226349705	200	GFP	jul18	1
5	0.0302624631753	200	GFP	jul18	2
15	0.013105503451529	200	GFP	jul18	1
15	0.00298295145452	200	GFP	jul18	2
25	0.005947645460685	200	GFP	jul18	1
25	0.002702111905144	200	GFP	jul18	2
35	0.001193380589394	200	GFP	jul18	1
35	0.00129082458584	200	GFP	jul18	2
45	0.000144273070872	200	GFP	jul18	1
45	0.007992158999523	200	GFP	jul18	2
55	0.002051370923754	200	GFP	jul18	1
55	0.00044947971812	200	GFP	jul18	2
65	0.011401704110031	200	GFP	jul18	1
65	0.000401392574542	200	GFP	jul18	2
75	0.00259770141297	200	GFP	jul18	1
75	0.011840660725452	200	GFP	jul18	2
85	0.002762394130166	200	GFP	jul18	1
85	0.000109277051827	200	GFP	jul18	2
95	0.007694248975282	200	GFP	jul18	1
95	0.001864285899368	200	GFP	jul18	2
105	0.009749111480994	200	GFP	jul18	1
105	0.002531271159557	200	GFP	jul18	2
115	0.015659846856432	200	GFP	jul18	1
115	0.008165145129594	200	GFP	jul18	2
125	0.021538317841679	200	GFP	jul18	1
125	0.014366447799723	200	GFP	jul18	2
135	0.04095556117201	200	GFP	jul18	1
135	0.031825423530522	200	GFP	jul18	2
145	0.036436122894971	200	GFP	jul18	1
145	0.034395986480216	200	GFP	jul18	2
155	0.055838823300387	200	GFP	jul18	1
155	0.044708649161471	200	GFP	jul18	2
165	0.070376253268168	200	GFP	jul18	1
165	0.081922776723872	200	GFP	jul18	2
175	0.159913757891846	200	GFP	jul18	1
175	0.083350864294341	200	GFP	jul18	2
185	0.114496909527997	200	GFP	jul18	1
185	0.076465911746811	200	GFP	jul18	2
5	0.00679544611903	200	GFP	jul18_2	1
5	0.007863395459608	200	GFP	jul18_2	2
5	0.014256917786872	200	GFP	jul18_2	3
5	0.001331732899172	200	GFP	jul18_2	4
15	0.003135865656757	200	GFP	jul18_2	1
15	0.016853521940793	200	GFP	jul18_2	2
15	0.011300289704259	200	GFP	jul18_2	3
15	0.011185344929009	200	GFP	jul18_2	4
25	0.007584147925365	200	GFP	jul18_2	1
25	0.009038534259579	200	GFP	jul18_2	2
25	0.003676093990385	200	GFP	jul18_2	3
25	0.009206482634551	200	GFP	jul18_2	4
35	0.01160055204742	200	GFP	jul18_2	1
35	0.005092894626918	200	GFP	jul18_2	2
35	0.000863046829613	200	GFP	jul18_2	3
35	0.005869788745554	200	GFP	jul18_2	4
45	0.016039679392466	200	GFP	jul18_2	1
45	0.003011097601848	200	GFP	jul18_2	2
45	0.005177726771489	200	GFP	jul18_2	3
45	0.006833365295297	200	GFP	jul18_2	4
55	0.023765233667034	200	GFP	jul18_2	1
55	0.005115697079935	200	GFP	jul18_2	2
55	0.004416947991527	200	GFP	jul18_2	3
55	0	200	GFP	jul18_2	4
65	0.041623283161779	200	GFP	jul18_2	1
65	0.009344532241833	200	GFP	jul18_2	2
65	0.008393894053378	200	GFP	jul18_2	3
65	0.007709416252681	200	GFP	jul18_2	4
75	0.050001166650052	200	GFP	jul18_2	1
75	0.022777152641739	200	GFP	jul18_2	2
75	0.012238469133842	200	GFP	jul18_2	3
75	0.006273055273563	200	GFP	jul18_2	4
85	0.110840866363952	200	GFP	jul18_2	1
85	0.060420440005684	200	GFP	jul18_2	2
85	0.007393339316106	200	GFP	jul18_2	3
85	0.012141522883365	200	GFP	jul18_2	4
95	0.165081096769384	200	GFP	jul18_2	1
95	0.067226752049633	200	GFP	jul18_2	2
95	0.016176553604519	200	GFP	jul18_2	3
95	0.007443720373551	200	GFP	jul18_2	4
105	0.210632600193446	200	GFP	jul18_2	1
105	0.115651334621404	200	GFP	jul18_2	2
105	0.027997079757766	200	GFP	jul18_2	3
105	0.020605619386887	200	GFP	jul18_2	4
115	0.201706691944115	200	GFP	jul18_2	1
115	0.157887875178302	200	GFP	jul18_2	2
115	0.054052781411319	200	GFP	jul18_2	3
115	0.04798221151962	200	GFP	jul18_2	4
125	0.237845968979472	200	GFP	jul18_2	1
125	0.19522179033225	200	GFP	jul18_2	2
125	0.073099578700577	200	GFP	jul18_2	3
125	0.064434735325226	200	GFP	jul18_2	4
135	0.203094918420785	200	GFP	jul18_2	1
135	0.18634425598307	200	GFP	jul18_2	2
135	0.061757733254556	200	GFP	jul18_2	3
135	0.081549924552041	200	GFP	jul18_2	4
145	0.261500696803144	200	GFP	jul18_2	1
145	0.216822148025437	200	GFP	jul18_2	2
145	0.06914437562302	200	GFP	jul18_2	3
145	0.083337585482553	200	GFP	jul18_2	4
155	0.232964198286328	200	GFP	jul18_2	1
155	0.177058498115724	200	GFP	jul18_2	2
155	0.084572092060568	200	GFP	jul18_2	3
155	0.112314645456411	200	GFP	jul18_2	4
165	0.256570630084442	200	GFP	jul18_2	1
165	0.234492242644803	200	GFP	jul18_2	2
165	0.102068555958806	200	GFP	jul18_2	3
165	0.100753495358507	200	GFP	jul18_2	4
175	0.299990699603569	200	GFP	jul18_2	1
175	0.248163888250743	200	GFP	jul18_2	2
175	0.114943842441315	200	GFP	jul18_2	3
175	0.100984849679607	200	GFP	jul18_2	4
185	0.295412830071967	200	GFP	jul18_2	1
185	0.245506203588037	200	GFP	jul18_2	2
185	0.099483540372277	200	GFP	jul18_2	3
185	0.118245531673726	200	GFP	jul18_2	4
5	0.005545373571919	200	GFP	jul22	1
5	0.007215374030339	200	GFP	jul22	2
15	0.005341051423839	200	GFP	jul22	1
15	0.008452144582249	200	GFP	jul22	2
25	0.016822397564921	200	GFP	jul22	1
25	0.030343868142414	200	GFP	jul22	2
35	0.008427389740154	200	GFP	jul22	1
35	0.021791952728255	200	GFP	jul22	2
45	0.033526575664677	200	GFP	jul22	1
45	0.016074820738793	200	GFP	jul22	2
55	0.025013592341243	200	GFP	jul22	1
55	0.029254728755785	200	GFP	jul22	2
65	0.053971614218884	200	GFP	jul22	1
65	0.040706055600173	200	GFP	jul22	2
75	0.039182637282129	200	GFP	jul22	1
75	0.045786470201701	200	GFP	jul22	2
85	0.074034160749242	200	GFP	jul22	1
85	0.081965076700313	200	GFP	jul22	2
95	0.08886549581448	200	GFP	jul22	1
95	0.096538599975608	200	GFP	jul22	2
105	0.104188641647636	200	GFP	jul22	1
105	0.10437963041874	200	GFP	jul22	2
115	0.120418599607648	200	GFP	jul22	1
115	0.155876845302856	200	GFP	jul22	2
125	0.127619494143858	200	GFP	jul22	1
125	0.138849595190188	200	GFP	jul22	2
135	0.135790665793286	200	GFP	jul22	1
135	0.155142320425384	200	GFP	jul22	2
145	0.170599662856209	200	GFP	jul22	1
145	0.128769683821829	200	GFP	jul22	2
155	0.193111121735634	200	GFP	jul22	1
155	0.174340750409977	200	GFP	jul22	2
165	0.20738239798746	200	GFP	jul22	1
165	0.168446318190177	200	GFP	jul22	2
175	0.222434168873376	200	GFP	jul22	1
175	0.200703334960153	200	GFP	jul22	2
185	0.238020108536745	200	GFP	jul22	1
185	0.226543910894353	200	GFP	jul22	2
5	0	200	GFP	jul22_2	1
5	0	200	GFP	jul22_2	2
15	0.00861753803752	200	GFP	jul22_2	1
15	0.000179898656117	200	GFP	jul22_2	2
25	0.008210038521265	200	GFP	jul22_2	1
25	0.006470709812411	200	GFP	jul22_2	2
35	0.004779248258349	200	GFP	jul22_2	1
35	0.005722169137629	200	GFP	jul22_2	2
45	0.016819908390015	200	GFP	jul22_2	1
45	0.005622205646802	200	GFP	jul22_2	2
55	0.009096140709363	200	GFP	jul22_2	1
55	0.00742856753951	200	GFP	jul22_2	2
65	0.014227492658468	200	GFP	jul22_2	1
65	0.002051280084745	200	GFP	jul22_2	2
75	0.003718688982672	200	GFP	jul22_2	1
75	0.011158101373019	200	GFP	jul22_2	2
85	0.021791902689511	200	GFP	jul22_2	1
85	0.008755300809549	200	GFP	jul22_2	2
95	0.025963897629644	200	GFP	jul22_2	1
95	0.019497365674288	200	GFP	jul22_2	2
105	0.017991198134157	200	GFP	jul22_2	1
105	0.018421175519939	200	GFP	jul22_2	2
115	0.021625200416264	200	GFP	jul22_2	1
115	0.016162482617232	200	GFP	jul22_2	2
125	0.030421957352205	200	GFP	jul22_2	1
125	0.032366549058131	200	GFP	jul22_2	2
135	0.032383491983518	200	GFP	jul22_2	1
135	0.017447144075046	200	GFP	jul22_2	2
145	0.051636910370105	200	GFP	jul22_2	1
145	0.02571433434587	200	GFP	jul22_2	2
155	0.085183384660565	200	GFP	jul22_2	1
155	0.033993075963569	200	GFP	jul22_2	2
165	0.100426470761418	200	GFP	jul22_2	1
165	0.041003553145686	200	GFP	jul22_2	2
175	0.099358842592007	200	GFP	jul22_2	1
175	0.042354986788622	200	GFP	jul22_2	2
185	0.097570136110488	200	GFP	jul22_2	1
185	0.074352871596598	200	GFP	jul22_2	2
5	0.016370141519149	200	GFP	jul25	1
15	5.04343419083727E-05	200	GFP	jul25	1
25	0.011547345390904	200	GFP	jul25	1
35	0.000523086415558	200	GFP	jul25	1
45	0.008302904190066	200	GFP	jul25	1
55	0.023510100213875	200	GFP	jul25	1
65	0.079505473256901	200	GFP	jul25	1
75	0.176631759284669	200	GFP	jul25	1
85	0.207859509156601	200	GFP	jul25	1
95	0.229687215380726	200	GFP	jul25	1
105	0.250952061978694	200	GFP	jul25	1
115	0.29156053235316	200	GFP	jul25	1
125	0.241942811219392	200	GFP	jul25	1
135	0.236776082049206	200	GFP	jul25	1
145	0.313704007583912	200	GFP	jul25	1
155	0.364511326187307	200	GFP	jul25	1
165	0.344211073871587	200	GFP	jul25	1
175	0.380400589429465	200	GFP	jul25	1
185	0.402609266785684	200	GFP	jul25	1
5	0.029897545556696	200	GFP	jul25_2	1
5	0.033514532878543	200	GFP	jul25_2	2
15	0.003084300900745	200	GFP	jul25_2	1
15	0.006451235472928	200	GFP	jul25_2	2
25	0.022391563976314	200	GFP	jul25_2	1
25	0.002881501616528	200	GFP	jul25_2	2
35	0.019055876366044	200	GFP	jul25_2	1
35	0.011565553217264	200	GFP	jul25_2	2
45	0.030777684424935	200	GFP	jul25_2	1
45	0.017946322283633	200	GFP	jul25_2	2
55	0.075628415903836	200	GFP	jul25_2	1
55	0.043134914533503	200	GFP	jul25_2	2
65	0.146487020796585	200	GFP	jul25_2	1
65	0.077679094012907	200	GFP	jul25_2	2
75	0.17236091083172	200	GFP	jul25_2	1
75	0.12695798828343	200	GFP	jul25_2	2
85	0.223897154259192	200	GFP	jul25_2	1
85	0.150984117076527	200	GFP	jul25_2	2
95	0.219907736968557	200	GFP	jul25_2	1
95	0.195926836370742	200	GFP	jul25_2	2
105	0.246020846991146	200	GFP	jul25_2	1
105	0.17115204278005	200	GFP	jul25_2	2
115	0.21083695935532	200	GFP	jul25_2	1
115	0.180473497996015	200	GFP	jul25_2	2
125	0.217252601525396	200	GFP	jul25_2	1
125	0.220392559618307	200	GFP	jul25_2	2
135	0.2833814428711	200	GFP	jul25_2	1
135	0.16395053918598	200	GFP	jul25_2	2
145	0.323967752919265	200	GFP	jul25_2	1
145	0.249091665820852	200	GFP	jul25_2	2
155	0.359629326662518	200	GFP	jul25_2	1
155	0.295007732405	200	GFP	jul25_2	2
165	0.43563372790968	200	GFP	jul25_2	1
165	0.359912303117104	200	GFP	jul25_2	2
175	0.491521973106994	200	GFP	jul25_2	1
175	0.406406915243158	200	GFP	jul25_2	2
185	0.523632000693081	200	GFP	jul25_2	1
185	0.437022549212863	200	GFP	jul25_2	2
5	0.010407017722463	200	dhod-1	aug16	1
5	0.01765289808102	200	dhod-1	aug16	2
5	0.025043010605895	200	dhod-1	aug16	3
15	9.90451962401037E-05	200	dhod-1	aug16	1
15	0.00277774647864	200	dhod-1	aug16	2
15	0.00131430358832	200	dhod-1	aug16	3
25	0.010330666427785	200	dhod-1	aug16	1
25	0.002237087835169	200	dhod-1	aug16	2
25	0.01799307798581	200	dhod-1	aug16	3
35	0	200	dhod-1	aug16	1
35	0.002845518047318	200	dhod-1	aug16	2
35	0	200	dhod-1	aug16	3
45	0.001523936171279	200	dhod-1	aug16	1
45	0	200	dhod-1	aug16	2
45	0	200	dhod-1	aug16	3
55	0	200	dhod-1	aug16	1
55	0.003552190509343	200	dhod-1	aug16	2
55	0.002161893507538	200	dhod-1	aug16	3
65	0.000654488326708	200	dhod-1	aug16	1
65	0.002157069538253	200	dhod-1	aug16	2
65	0.00574508846029	200	dhod-1	aug16	3
75	0.001549494756756	200	dhod-1	aug16	1
75	0.003100207371733	200	dhod-1	aug16	2
75	0.004029542626531	200	dhod-1	aug16	3
85	0.004491198115294	200	dhod-1	aug16	1
85	0.003066980437186	200	dhod-1	aug16	2
85	0.003780493940013	200	dhod-1	aug16	3
95	0.018636520745272	200	dhod-1	aug16	1
95	0.023183647042122	200	dhod-1	aug16	2
95	0.021625937159616	200	dhod-1	aug16	3
105	0.038444235268909	200	dhod-1	aug16	1
105	0.022270814647653	200	dhod-1	aug16	2
105	0.02107848584294	200	dhod-1	aug16	3
115	0.086065354658454	200	dhod-1	aug16	1
115	0.029720290571914	200	dhod-1	aug16	2
115	0.052646553050249	200	dhod-1	aug16	3
125	0.063196269292625	200	dhod-1	aug16	1
125	0.032503244628639	200	dhod-1	aug16	2
125	0.037939933629632	200	dhod-1	aug16	3
135	0.045967300280942	200	dhod-1	aug16	1
135	0.044406971649804	200	dhod-1	aug16	2
135	0.014086910644849	200	dhod-1	aug16	3
145	0.073117236299171	200	dhod-1	aug16	1
145	0.047911893670356	200	dhod-1	aug16	2
145	0.057464254517551	200	dhod-1	aug16	3
155	0.122113637851912	200	dhod-1	aug16	1
155	0.075428126682142	200	dhod-1	aug16	2
155	0.073770317287531	200	dhod-1	aug16	3
165	0.071339783284239	200	dhod-1	aug16	1
165	0.054465669802978	200	dhod-1	aug16	2
165	0.083754341067885	200	dhod-1	aug16	3
175	0.079883174613895	200	dhod-1	aug16	1
175	0.057399322088003	200	dhod-1	aug16	2
175	0.091694412885102	200	dhod-1	aug16	3
185	0.089811151509496	200	dhod-1	aug16	1
185	0.096045744688925	200	dhod-1	aug16	2
185	0.09383524752346	200	dhod-1	aug16	3
5	0.005918295024283	200	dhod-1	aug26	1
5	0.017627501602921	200	dhod-1	aug26	2
15	0.00096589043055	200	dhod-1	aug26	1
15	0	200	dhod-1	aug26	2
25	0.003593699607465	200	dhod-1	aug26	1
25	0.005309421654435	200	dhod-1	aug26	2
35	0.003466323173857	200	dhod-1	aug26	1
35	0.004208069557878	200	dhod-1	aug26	2
45	0.007100072413741	200	dhod-1	aug26	1
45	0.002878714020106	200	dhod-1	aug26	2
55	0.000403862538563	200	dhod-1	aug26	1
55	0.005068854150034	200	dhod-1	aug26	2
65	0	200	dhod-1	aug26	1
65	0.013184682159798	200	dhod-1	aug26	2
75	0.015026119609107	200	dhod-1	aug26	1
75	0.007225211188537	200	dhod-1	aug26	2
85	0.008433990919777	200	dhod-1	aug26	1
85	0.021781380166528	200	dhod-1	aug26	2
95	0.047129922370318	200	dhod-1	aug26	1
95	0.033506186620119	200	dhod-1	aug26	2
105	0.040817505346264	200	dhod-1	aug26	1
105	0.055390720740595	200	dhod-1	aug26	2
115	0.029288910483944	200	dhod-1	aug26	1
115	0.082991676523304	200	dhod-1	aug26	2
125	0.078172977251309	200	dhod-1	aug26	1
125	0.087407933605657	200	dhod-1	aug26	2
135	0.061373875158771	200	dhod-1	aug26	1
135	0.048526748945918	200	dhod-1	aug26	2
145	0.085288119657193	200	dhod-1	aug26	1
145	0.053538884499465	200	dhod-1	aug26	2
155	0.067486457950083	200	dhod-1	aug26	1
155	0.074281652444826	200	dhod-1	aug26	2
165	0.072453998810823	200	dhod-1	aug26	1
165	0.083342977616178	200	dhod-1	aug26	2
175	0.098607927357576	200	dhod-1	aug26	1
175	0.150282638187698	200	dhod-1	aug26	2
185	0.147751253882744	200	dhod-1	aug26	1
185	0.110574706477691	200	dhod-1	aug26	2
5	0.028132693396257	200	dhod-1	jun20	1
5	0.011694284322261	200	dhod-1	jun20	2
15	0.002905180043117	200	dhod-1	jun20	1
15	0.001613353676915	200	dhod-1	jun20	2
25	0.002844706642576	200	dhod-1	jun20	1
25	0.00015216484979	200	dhod-1	jun20	2
35	0.006775895323305	200	dhod-1	jun20	1
35	0.000618957539487	200	dhod-1	jun20	2
45	2.29387277245552E-05	200	dhod-1	jun20	1
45	0.003349897335219	200	dhod-1	jun20	2
55	0.000555119876894	200	dhod-1	jun20	1
55	0.006098241343094	200	dhod-1	jun20	2
65	0.002417115558591	200	dhod-1	jun20	1
65	0.00473499409239	200	dhod-1	jun20	2
75	0.002377643535856	200	dhod-1	jun20	1
75	0.006790565119265	200	dhod-1	jun20	2
85	0.003704088841317	200	dhod-1	jun20	1
85	0.015949119847048	200	dhod-1	jun20	2
95	0.023882545507077	200	dhod-1	jun20	1
95	0.028194328516782	200	dhod-1	jun20	2
105	0.044758240639408	200	dhod-1	jun20	1
105	0.039108834838787	200	dhod-1	jun20	2
115	0.052185563974196	200	dhod-1	jun20	1
115	0.058394247314296	200	dhod-1	jun20	2
125	0.095905831878101	200	dhod-1	jun20	1
125	0.044888797167868	200	dhod-1	jun20	2
135	0.084403667847941	200	dhod-1	jun20	1
135	0.057234044233724	200	dhod-1	jun20	2
145	0.117785206983961	200	dhod-1	jun20	1
145	0.095968819776291	200	dhod-1	jun20	2
155	0.088893262993293	200	dhod-1	jun20	1
155	0.085609382933579	200	dhod-1	jun20	2
165	0.084452971291748	200	dhod-1	jun20	1
165	0.071424081905957	200	dhod-1	jun20	2
175	0.043892408815018	200	dhod-1	jun20	1
175	0.103636311070174	200	dhod-1	jun20	2
185	0.074300786460936	200	dhod-1	jun20	1
185	0.098415577495362	200	dhod-1	jun20	2
5	0.022178057850338	200	dhod-1	jun30	1
5	0.00598114840389	200	dhod-1	jun30	2
15	0.009673735034829	200	dhod-1	jun30	1
15	0.001373268686181	200	dhod-1	jun30	2
25	0.017950943649638	200	dhod-1	jun30	1
25	0.022043748498509	200	dhod-1	jun30	2
35	0.025693343874193	200	dhod-1	jun30	1
35	0.024154924361289	200	dhod-1	jun30	2
45	0.01780446565069	200	dhod-1	jun30	1
45	0.020309413053616	200	dhod-1	jun30	2
55	0.020363024935469	200	dhod-1	jun30	1
55	0.012800589778656	200	dhod-1	jun30	2
65	0.040835853929482	200	dhod-1	jun30	1
65	0.031868957078735	200	dhod-1	jun30	2
75	0.090782968528995	200	dhod-1	jun30	1
75	0.045962006822253	200	dhod-1	jun30	2
85	0.106663719052644	200	dhod-1	jun30	1
85	0.088479628459913	200	dhod-1	jun30	2
95	0.112682056979369	200	dhod-1	jun30	1
95	0.069818346486519	200	dhod-1	jun30	2
105	0.088389391554189	200	dhod-1	jun30	1
105	0.083661624113861	200	dhod-1	jun30	2
115	0.121031383603805	200	dhod-1	jun30	1
115	0.096708367908414	200	dhod-1	jun30	2
125	0.141234816020211	200	dhod-1	jun30	1
125	0.102881228068133	200	dhod-1	jun30	2
135	0.16871011015143	200	dhod-1	jun30	1
135	0.135970608036069	200	dhod-1	jun30	2
145	0.170395733918098	200	dhod-1	jun30	1
145	0.160644685010845	200	dhod-1	jun30	2
155	0.217688062505544	200	dhod-1	jun30	1
155	0.180061283522421	200	dhod-1	jun30	2
165	0.236197940100993	200	dhod-1	jun30	1
165	0.169876521509309	200	dhod-1	jun30	2
175	0.265243634164688	200	dhod-1	jun30	1
175	0.198197311740045	200	dhod-1	jun30	2
185	0.275276185380538	200	dhod-1	jun30	1
185	0.285075154754659	200	dhod-1	jun30	2
5	0.00512738678877	200	dhod-1	jul4	1
15	0.005726972473064	200	dhod-1	jul4	1
25	0.00351837311714	200	dhod-1	jul4	1
35	0.000485725741411	200	dhod-1	jul4	1
45	0.000136023063689	200	dhod-1	jul4	1
55	0.000922233646418	200	dhod-1	jul4	1
65	0	200	dhod-1	jul4	1
75	0.005752246511171	200	dhod-1	jul4	1
85	0.040132315696104	200	dhod-1	jul4	1
95	0.066159356725146	200	dhod-1	jul4	1
105	0.067519902697921	200	dhod-1	jul4	1
115	0.14285686305973	200	dhod-1	jul4	1
125	0.095357468623921	200	dhod-1	jul4	1
135	0.110979141299702	200	dhod-1	jul4	1
145	0.164414686614194	200	dhod-1	jul4	1
155	0.257591706383712	200	dhod-1	jul4	1
165	0.163817215546091	200	dhod-1	jul4	1
175	0.191154789169591	200	dhod-1	jul4	1
185	0.178522528092585	200	dhod-1	jul4	1
5	0.005652998666202	200	dhod-1	jul7	1
5	0.018907252056517	200	dhod-1	jul7	2
15	0.001285747548211	200	dhod-1	jul7	1
15	0.000717625655309	200	dhod-1	jul7	2
25	0.014061108832313	200	dhod-1	jul7	1
25	0.003743209597277	200	dhod-1	jul7	2
35	0.017733465809922	200	dhod-1	jul7	1
35	0.007622477491833	200	dhod-1	jul7	2
45	0.020127124444719	200	dhod-1	jul7	1
45	0.011008838081998	200	dhod-1	jul7	2
55	0.048043181890307	200	dhod-1	jul7	1
55	0.053501407215312	200	dhod-1	jul7	2
65	0.126198297524433	200	dhod-1	jul7	1
65	0.097795643888681	200	dhod-1	jul7	2
75	0.135831377386907	200	dhod-1	jul7	1
75	0.115549755768181	200	dhod-1	jul7	2
85	0.145810822268459	200	dhod-1	jul7	1
85	0.110802146954868	200	dhod-1	jul7	2
95	0.18753698060284	200	dhod-1	jul7	1
95	0.109596089393584	200	dhod-1	jul7	2
105	0.212546703580459	200	dhod-1	jul7	1
105	0.160860109016569	200	dhod-1	jul7	2
115	0.202277070827323	200	dhod-1	jul7	1
115	0.138450214056375	200	dhod-1	jul7	2
125	0.191636389500634	200	dhod-1	jul7	1
125	0.162586170247055	200	dhod-1	jul7	2
135	0.173633390249359	200	dhod-1	jul7	1
135	0.169802986966962	200	dhod-1	jul7	2
145	0.245566375276777	200	dhod-1	jul7	1
145	0.155489268921005	200	dhod-1	jul7	2
155	0.23830994013549	200	dhod-1	jul7	1
155	0.19383124760324	200	dhod-1	jul7	2
165	0.27431362220548	200	dhod-1	jul7	1
165	0.229697934836832	200	dhod-1	jul7	2
175	0.305640853856787	200	dhod-1	jul7	1
175	0.295311630234651	200	dhod-1	jul7	2
185	0.403900790568765	200	dhod-1	jul7	1
185	0.322567252839857	200	dhod-1	jul7	2
5	0.002156329758864	200	dhod-1	jul11	1
5	0.01317754232212	200	dhod-1	jul11	2
15	0.00085180299567	200	dhod-1	jul11	1
15	0.004064470990697	200	dhod-1	jul11	2
25	0.028883401524365	200	dhod-1	jul11	1
25	0.018445998734637	200	dhod-1	jul11	2
35	0.065865481130178	200	dhod-1	jul11	1
35	0.032922105645331	200	dhod-1	jul11	2
45	0.145653053132178	200	dhod-1	jul11	1
45	0.161578666997141	200	dhod-1	jul11	2
55	0.262642198702141	200	dhod-1	jul11	1
55	0.218397810949541	200	dhod-1	jul11	2
65	0.313048921408643	200	dhod-1	jul11	1
65	0.325644770447224	200	dhod-1	jul11	2
75	0.395428961856962	200	dhod-1	jul11	1
75	0.382381987164146	200	dhod-1	jul11	2
85	0.342715791184697	200	dhod-1	jul11	1
85	0.362542965565293	200	dhod-1	jul11	2
95	0.305571918139987	200	dhod-1	jul11	1
95	0.286508543097963	200	dhod-1	jul11	2
105	0.302651145275213	200	dhod-1	jul11	1
105	0.317811705817096	200	dhod-1	jul11	2
115	0.352156662624152	200	dhod-1	jul11	1
115	0.3905961104172	200	dhod-1	jul11	2
125	0.284661140903739	200	dhod-1	jul11	1
125	0.298586299670627	200	dhod-1	jul11	2
135	0.328365961128721	200	dhod-1	jul11	1
135	0.407121816357042	200	dhod-1	jul11	2
145	0.361559172744523	200	dhod-1	jul11	1
145	0.436585174902198	200	dhod-1	jul11	2
155	0.317543402436261	200	dhod-1	jul11	1
155	0.399221045255821	200	dhod-1	jul11	2
165	0.389498942073389	200	dhod-1	jul11	1
165	0.466418360137935	200	dhod-1	jul11	2
175	0.382290759840394	200	dhod-1	jul11	1
175	0.519487235111032	200	dhod-1	jul11	2
185	0.505010979619838	200	dhod-1	jul11	1
185	0.574812847786298	200	dhod-1	jul11	2
5	0.005165275085524	200	dhod-1	jul18_2	1
5	0.000144054549471	200	dhod-1	jul18_2	2
15	0.012287899298302	200	dhod-1	jul18_2	1
15	0.010461477697845	200	dhod-1	jul18_2	2
25	0.011902735858194	200	dhod-1	jul18_2	1
25	0.007334951581199	200	dhod-1	jul18_2	2
35	0.00154290314356	200	dhod-1	jul18_2	1
35	0.004219579986806	200	dhod-1	jul18_2	2
45	0.008995745818064	200	dhod-1	jul18_2	1
45	0.001599192166645	200	dhod-1	jul18_2	2
55	0.013669168652577	200	dhod-1	jul18_2	1
55	0.012214432573694	200	dhod-1	jul18_2	2
65	0.039054138207951	200	dhod-1	jul18_2	1
65	0.023218471572409	200	dhod-1	jul18_2	2
75	0.036808952994287	200	dhod-1	jul18_2	1
75	0.043744830587827	200	dhod-1	jul18_2	2
85	0.076142418123842	200	dhod-1	jul18_2	1
85	0.044275347002415	200	dhod-1	jul18_2	2
95	0.061504154826819	200	dhod-1	jul18_2	1
95	0.084627433152028	200	dhod-1	jul18_2	2
105	0.136486483425282	200	dhod-1	jul18_2	1
105	0.113485118159408	200	dhod-1	jul18_2	2
115	0.145237968520917	200	dhod-1	jul18_2	1
115	0.205908628897274	200	dhod-1	jul18_2	2
125	0.181167666909255	200	dhod-1	jul18_2	1
125	0.190734285144301	200	dhod-1	jul18_2	2
135	0.22520601147426	200	dhod-1	jul18_2	1
135	0.263735669323153	200	dhod-1	jul18_2	2
145	0.196952733514191	200	dhod-1	jul18_2	1
145	0.272737069613479	200	dhod-1	jul18_2	2
155	0.17958741861982	200	dhod-1	jul18_2	1
155	0.21323158808104	200	dhod-1	jul18_2	2
165	0.21092861377742	200	dhod-1	jul18_2	1
165	0.255346864569681	200	dhod-1	jul18_2	2
175	0.220829060934463	200	dhod-1	jul18_2	1
175	0.28244371437056	200	dhod-1	jul18_2	2
185	0.31835152730144	200	dhod-1	jul18_2	1
185	0.28120362570912	200	dhod-1	jul18_2	2
5	0.001326480908473	200	gpdh-1	jul16	1
5	0.011896175089888	200	gpdh-1	jul16	2
15	0.00272765059725	200	gpdh-1	jul16	1
15	0.007614914202722	200	gpdh-1	jul16	2
25	0.006352205547637	200	gpdh-1	jul16	1
25	0.002424232101001	200	gpdh-1	jul16	2
35	0.005246048099416	200	gpdh-1	jul16	1
35	0.003097268651983	200	gpdh-1	jul16	2
45	0.002847137771738	200	gpdh-1	jul16	1
45	0.005462256792266	200	gpdh-1	jul16	2
55	0.017580607594916	200	gpdh-1	jul16	1
55	0.00890457067864	200	gpdh-1	jul16	2
65	0.017178107214177	200	gpdh-1	jul16	1
65	0.023001880985235	200	gpdh-1	jul16	2
75	0.039935402787665	200	gpdh-1	jul16	1
75	0.038374021426151	200	gpdh-1	jul16	2
85	0.046094446295463	200	gpdh-1	jul16	1
85	0.060219629597584	200	gpdh-1	jul16	2
95	0.073574829388347	200	gpdh-1	jul16	1
95	0.063876571685161	200	gpdh-1	jul16	2
105	0.106841793857276	200	gpdh-1	jul16	1
105	0.079093137551833	200	gpdh-1	jul16	2
115	0.134038603625313	200	gpdh-1	jul16	1
115	0.154569584366634	200	gpdh-1	jul16	2
125	0.140481738192567	200	gpdh-1	jul16	1
125	0.122417937826133	200	gpdh-1	jul16	2
135	0.170076045255547	200	gpdh-1	jul16	1
135	0.18680111646989	200	gpdh-1	jul16	2
145	0.11316270335037	200	gpdh-1	jul16	1
145	0.246128266706497	200	gpdh-1	jul16	2
155	0.163789204689476	200	gpdh-1	jul16	1
155	0.206123519873668	200	gpdh-1	jul16	2
165	0.153712643125901	200	gpdh-1	jul16	1
165	0.206756502561007	200	gpdh-1	jul16	2
175	0.208677754900038	200	gpdh-1	jul16	1
175	0.166461959765455	200	gpdh-1	jul16	2
185	0.264416964883095	200	gpdh-1	jul16	1
185	0.257474635447471	200	gpdh-1	jul16	2
5	0.020393143764552	200	gpdh-1	jun20	1
5	0.015230106106219	200	gpdh-1	jun20	2
15	0.001735814955028	200	gpdh-1	jun20	1
15	0.00077454362537	200	gpdh-1	jun20	2
25	0.003481841739309	200	gpdh-1	jun20	1
25	0.002576533816798	200	gpdh-1	jun20	2
35	0.001140779896432	200	gpdh-1	jun20	1
35	0.004038468683116	200	gpdh-1	jun20	2
45	0.000198076183777	200	gpdh-1	jun20	1
45	0.001646334780021	200	gpdh-1	jun20	2
55	0.001826090760713	200	gpdh-1	jun20	1
55	0.004264183152809	200	gpdh-1	jun20	2
65	7.34495360018382E-05	200	gpdh-1	jun20	1
65	0.005537603876444	200	gpdh-1	jun20	2
75	0.005318699507785	200	gpdh-1	jun20	1
75	0.007005683617257	200	gpdh-1	jun20	2
85	0.011014944485212	200	gpdh-1	jun20	1
85	0.010148118843263	200	gpdh-1	jun20	2
95	0.014746302467143	200	gpdh-1	jun20	1
95	0.022296043152073	200	gpdh-1	jun20	2
105	0.025162845886103	200	gpdh-1	jun20	1
105	0.038630289366844	200	gpdh-1	jun20	2
115	0.023044466853144	200	gpdh-1	jun20	1
115	0.046656170010826	200	gpdh-1	jun20	2
125	0.047952432129863	200	gpdh-1	jun20	1
125	0.068371421784559	200	gpdh-1	jun20	2
135	0.042831456733434	200	gpdh-1	jun20	1
135	0.066428768240503	200	gpdh-1	jun20	2
145	0.064644150885875	200	gpdh-1	jun20	1
145	0.058411846675245	200	gpdh-1	jun20	2
155	0.069204427863774	200	gpdh-1	jun20	1
155	0.066874161157081	200	gpdh-1	jun20	2
165	0.030366285838699	200	gpdh-1	jun20	1
165	0.061269060169472	200	gpdh-1	jun20	2
175	0.050007902561164	200	gpdh-1	jun20	1
175	0.072711327793728	200	gpdh-1	jun20	2
185	0.067292663636067	200	gpdh-1	jun20	1
185	0.073694224978176	200	gpdh-1	jun20	2
5	0.016887254507002	200	gpdh-1	jul4	1
5	0.017875994995541	200	gpdh-1	jul4	2
15	0.004698749610879	200	gpdh-1	jul4	1
15	0.01076229504513	200	gpdh-1	jul4	2
25	0.00034836089869	200	gpdh-1	jul4	1
25	0.012382494294566	200	gpdh-1	jul4	2
35	0.003524453658879	200	gpdh-1	jul4	1
35	0.000331558495746	200	gpdh-1	jul4	2
45	0.001313891446918	200	gpdh-1	jul4	1
45	0.000143142081577	200	gpdh-1	jul4	2
55	0.006391240113046	200	gpdh-1	jul4	1
55	0.000824852843075	200	gpdh-1	jul4	2
65	0.003608027473422	200	gpdh-1	jul4	1
65	0.004087898066732	200	gpdh-1	jul4	2
75	0.006278190997867	200	gpdh-1	jul4	1
75	0.022829257478999	200	gpdh-1	jul4	2
85	0.008386036515237	200	gpdh-1	jul4	1
85	0.011580259059358	200	gpdh-1	jul4	2
95	0.025921454864617	200	gpdh-1	jul4	1
95	0.020609545040854	200	gpdh-1	jul4	2
105	0.024964026263796	200	gpdh-1	jul4	1
105	0.032400654903347	200	gpdh-1	jul4	2
115	0.025833201333319	200	gpdh-1	jul4	1
115	0.0532882692595	200	gpdh-1	jul4	2
125	0.032939565753634	200	gpdh-1	jul4	1
125	0.094566531500292	200	gpdh-1	jul4	2
135	0.048793208655303	200	gpdh-1	jul4	1
135	0.068183141372594	200	gpdh-1	jul4	2
145	0.076686133657959	200	gpdh-1	jul4	1
145	0.086250229807755	200	gpdh-1	jul4	2
155	0.044554731668547	200	gpdh-1	jul4	1
155	0.095211159991034	200	gpdh-1	jul4	2
165	0.037842866264102	200	gpdh-1	jul4	1
165	0.121357005894756	200	gpdh-1	jul4	2
175	0.074010636149413	200	gpdh-1	jul4	1
175	0.133607495301546	200	gpdh-1	jul4	2
185	0.08927892719813	200	gpdh-1	jul4	1
185	0.131953011426	200	gpdh-1	jul4	2
5	0.049164515535244	200	gpdh-1	jul7	1
5	0.060863555243785	200	gpdh-1	jul7	2
15	0.001004661316404	200	gpdh-1	jul7	1
15	0.005714728609639	200	gpdh-1	jul7	2
25	0.004216699947459	200	gpdh-1	jul7	1
25	0.00549924652754	200	gpdh-1	jul7	2
35	0.011319205857255	200	gpdh-1	jul7	1
35	0.013483587553465	200	gpdh-1	jul7	2
45	0.018548487139902	200	gpdh-1	jul7	1
45	0.001922953512209	200	gpdh-1	jul7	2
55	0.02649333983437	200	gpdh-1	jul7	1
55	0.015020065788723	200	gpdh-1	jul7	2
65	0.037784862311234	200	gpdh-1	jul7	1
65	0.021813411427751	200	gpdh-1	jul7	2
75	0.085770026957822	200	gpdh-1	jul7	1
75	0.039501770268571	200	gpdh-1	jul7	2
85	0.128851603016901	200	gpdh-1	jul7	1
85	0.090495099435078	200	gpdh-1	jul7	2
95	0.145114872853457	200	gpdh-1	jul7	1
95	0.152813469957927	200	gpdh-1	jul7	2
105	0.163700578193143	200	gpdh-1	jul7	1
105	0.151186713505671	200	gpdh-1	jul7	2
115	0.19779450810587	200	gpdh-1	jul7	1
115	0.183158027961218	200	gpdh-1	jul7	2
125	0.192300875130568	200	gpdh-1	jul7	1
125	0.184281970544425	200	gpdh-1	jul7	2
135	0.192847594637731	200	gpdh-1	jul7	1
135	0.200710223771156	200	gpdh-1	jul7	2
145	0.217746898659632	200	gpdh-1	jul7	1
145	0.191452586772566	200	gpdh-1	jul7	2
155	0.180792062055241	200	gpdh-1	jul7	1
155	0.200495347718079	200	gpdh-1	jul7	2
165	0.220439279074406	200	gpdh-1	jul7	1
165	0.211082018601543	200	gpdh-1	jul7	2
175	0.254640552873403	200	gpdh-1	jul7	1
175	0.216785810250035	200	gpdh-1	jul7	2
185	0.25247149538581	200	gpdh-1	jul7	1
185	0.276199325411108	200	gpdh-1	jul7	2
5	0.005149272019097	200	gpdh-1	jul11	1
5	0.001398133976336	200	gpdh-1	jul11	2
15	0.001225216716713	200	gpdh-1	jul11	1
15	0.000618572908393	200	gpdh-1	jul11	2
25	0.028495653798398	200	gpdh-1	jul11	1
25	0.013558822138044	200	gpdh-1	jul11	2
35	0.064538224956299	200	gpdh-1	jul11	1
35	0.027475489812557	200	gpdh-1	jul11	2
45	0.155147516775005	200	gpdh-1	jul11	1
45	0.120036000929342	200	gpdh-1	jul11	2
55	0.234857357904127	200	gpdh-1	jul11	1
55	0.234357167872197	200	gpdh-1	jul11	2
65	0.323458731604938	200	gpdh-1	jul11	1
65	0.306825410072881	200	gpdh-1	jul11	2
75	0.331367020135647	200	gpdh-1	jul11	1
75	0.326833022294594	200	gpdh-1	jul11	2
85	0.309724208097633	200	gpdh-1	jul11	1
85	0.31449044821277	200	gpdh-1	jul11	2
95	0.281190354352787	200	gpdh-1	jul11	1
95	0.315396814037072	200	gpdh-1	jul11	2
105	0.331775242423096	200	gpdh-1	jul11	1
105	0.284088318725926	200	gpdh-1	jul11	2
115	0.330078670073314	200	gpdh-1	jul11	1
115	0.281527529498844	200	gpdh-1	jul11	2
125	0.334906158129763	200	gpdh-1	jul11	1
125	0.35410644198449	200	gpdh-1	jul11	2
135	0.375697211344181	200	gpdh-1	jul11	1
135	0.35875904319499	200	gpdh-1	jul11	2
145	0.439162239343698	200	gpdh-1	jul11	1
145	0.40756926829047	200	gpdh-1	jul11	2
155	0.433393349990619	200	gpdh-1	jul11	1
155	0.412094006995414	200	gpdh-1	jul11	2
165	0.426353154100589	200	gpdh-1	jul11	1
165	0.462648038673605	200	gpdh-1	jul11	2
175	0.606003820286503	200	gpdh-1	jul11	1
175	0.569711761530601	200	gpdh-1	jul11	2
185	0.590532823353305	200	gpdh-1	jul11	1
185	0.589991442474213	200	gpdh-1	jul11	2
5	0.003923721660451	200	gpdh-1	jul18_2	1
5	0.004933386722891	200	gpdh-1	jul18_2	2
15	0.005843817792903	200	gpdh-1	jul18_2	1
15	0.00772204773521	200	gpdh-1	jul18_2	2
25	0.008943481976903	200	gpdh-1	jul18_2	1
25	0.008163094988154	200	gpdh-1	jul18_2	2
35	0.012579800557332	200	gpdh-1	jul18_2	1
35	0.006323778555412	200	gpdh-1	jul18_2	2
45	0.0016903267295	200	gpdh-1	jul18_2	1
45	0.005337497724647	200	gpdh-1	jul18_2	2
55	0.010263342270202	200	gpdh-1	jul18_2	1
55	0.001500186427864	200	gpdh-1	jul18_2	2
65	0.01519868365056	200	gpdh-1	jul18_2	1
65	0.007609901452615	200	gpdh-1	jul18_2	2
75	0.024360098802161	200	gpdh-1	jul18_2	1
75	0.01376491520152	200	gpdh-1	jul18_2	2
85	0.072515893343	200	gpdh-1	jul18_2	1
85	0.018129471099146	200	gpdh-1	jul18_2	2
95	0.090247182712342	200	gpdh-1	jul18_2	1
95	0.045184889840613	200	gpdh-1	jul18_2	2
105	0.152519543530805	200	gpdh-1	jul18_2	1
105	0.067262938139289	200	gpdh-1	jul18_2	2
115	0.179175518167174	200	gpdh-1	jul18_2	1
115	0.127336181724237	200	gpdh-1	jul18_2	2
125	0.194394437517856	200	gpdh-1	jul18_2	1
125	0.122166019585847	200	gpdh-1	jul18_2	2
135	0.205701190608899	200	gpdh-1	jul18_2	1
135	0.168389942524702	200	gpdh-1	jul18_2	2
145	0.257415419924509	200	gpdh-1	jul18_2	1
145	0.150790631221945	200	gpdh-1	jul18_2	2
155	0.213910434286515	200	gpdh-1	jul18_2	1
155	0.171293841226821	200	gpdh-1	jul18_2	2
165	0.237024550310623	200	gpdh-1	jul18_2	1
165	0.17017861542037	200	gpdh-1	jul18_2	2
175	0.319294805645916	200	gpdh-1	jul18_2	1
175	0.175881515436868	200	gpdh-1	jul18_2	2
185	0.37481730275987	200	gpdh-1	jul18_2	1
185	0.209085026127767	200	gpdh-1	jul18_2	2
5	0.006611146511129	200	gpdh-1	jul22	1
5	0.010881669258909	200	gpdh-1	jul22	2
15	0.001399499356165	200	gpdh-1	jul22	1
15	0.001800093124206	200	gpdh-1	jul22	2
25	0.0244075085089	200	gpdh-1	jul22	1
25	0.004749032743676	200	gpdh-1	jul22	2
35	0.011900598662467	200	gpdh-1	jul22	1
35	0.010709393430673	200	gpdh-1	jul22	2
45	0.022177744880086	200	gpdh-1	jul22	1
45	0.022773954624273	200	gpdh-1	jul22	2
55	0.019079076421966	200	gpdh-1	jul22	1
55	0.013412952970342	200	gpdh-1	jul22	2
65	0.042331106054956	200	gpdh-1	jul22	1
65	0.03264436111491	200	gpdh-1	jul22	2
75	0.025640640437238	200	gpdh-1	jul22	1
75	0.06103234483142	200	gpdh-1	jul22	2
85	0.076811512045182	200	gpdh-1	jul22	1
85	0.11346589162264	200	gpdh-1	jul22	2
95	0.115861866903345	200	gpdh-1	jul22	1
95	0.100496010896027	200	gpdh-1	jul22	2
105	0.127164022272449	200	gpdh-1	jul22	1
105	0.097547953817054	200	gpdh-1	jul22	2
115	0.133187296508113	200	gpdh-1	jul22	1
115	0.138724327617833	200	gpdh-1	jul22	2
125	0.112972391079974	200	gpdh-1	jul22	1
125	0.181994555540021	200	gpdh-1	jul22	2
135	0.138017977661515	200	gpdh-1	jul22	1
135	0.166020627245619	200	gpdh-1	jul22	2
145	0.121684496691794	200	gpdh-1	jul22	1
145	0.146143491651865	200	gpdh-1	jul22	2
155	0.167993443768647	200	gpdh-1	jul22	1
155	0.156814444966419	200	gpdh-1	jul22	2
165	0.146722373838983	200	gpdh-1	jul22	1
165	0.148496462589344	200	gpdh-1	jul22	2
175	0.183784787374405	200	gpdh-1	jul22	1
175	0.239033640005624	200	gpdh-1	jul22	2
185	0.234857564910996	200	gpdh-1	jul22	1
185	0.245132748509663	200	gpdh-1	jul22	2
5	8.86481487230607E-05	200	gpdh-1	jul22_2	1
5	0.005070730045609	200	gpdh-1	jul22_2	2
15	0.009218871140965	200	gpdh-1	jul22_2	1
15	0.002337931580706	200	gpdh-1	jul22_2	2
25	0.004197007183786	200	gpdh-1	jul22_2	1
25	0.013790937216318	200	gpdh-1	jul22_2	2
35	0.009875880927691	200	gpdh-1	jul22_2	1
35	0.006489075143917	200	gpdh-1	jul22_2	2
45	0.013620552369223	200	gpdh-1	jul22_2	1
45	0.013822012620387	200	gpdh-1	jul22_2	2
55	0.018782445052851	200	gpdh-1	jul22_2	1
55	0.018717752726242	200	gpdh-1	jul22_2	2
65	0.007790559865853	200	gpdh-1	jul22_2	1
65	0.021960357171372	200	gpdh-1	jul22_2	2
75	0.007630669151954	200	gpdh-1	jul22_2	1
75	0.027294901641699	200	gpdh-1	jul22_2	2
85	0.022578118323857	200	gpdh-1	jul22_2	1
85	0.027020705334691	200	gpdh-1	jul22_2	2
95	0.015942273023506	200	gpdh-1	jul22_2	1
95	0.040875629340218	200	gpdh-1	jul22_2	2
105	0.015156857034257	200	gpdh-1	jul22_2	1
105	0.061313242394319	200	gpdh-1	jul22_2	2
115	0.022172043618296	200	gpdh-1	jul22_2	1
115	0.055035082429606	200	gpdh-1	jul22_2	2
125	0.052387395722997	200	gpdh-1	jul22_2	1
125	0.0397553441565	200	gpdh-1	jul22_2	2
135	0.074369979876787	200	gpdh-1	jul22_2	1
135	0.050767402439805	200	gpdh-1	jul22_2	2
145	0.054988580857522	200	gpdh-1	jul22_2	1
145	0.10233672193489	200	gpdh-1	jul22_2	2
155	0.02884869048533	200	gpdh-1	jul22_2	1
155	0.107004183574864	200	gpdh-1	jul22_2	2
165	0.08137336662309	200	gpdh-1	jul22_2	1
165	0.126447779050511	200	gpdh-1	jul22_2	2
175	0.116501966932802	200	gpdh-1	jul22_2	1
175	0.084566677637292	200	gpdh-1	jul22_2	2
185	0.134267449168394	200	gpdh-1	jul22_2	1
185	0.120553473455461	200	gpdh-1	jul22_2	2
5	0.029830028900387	200	gpdh-1	jul25	1
5	0.016250167386855	200	gpdh-1	jul25	2
15	0.001685604818267	200	gpdh-1	jul25	1
15	0.002221154973998	200	gpdh-1	jul25	2
25	0.032680183251385	200	gpdh-1	jul25	1
25	0.014269167193824	200	gpdh-1	jul25	2
35	0.053657772350726	200	gpdh-1	jul25	1
35	0.010521215018419	200	gpdh-1	jul25	2
45	0.126771484571997	200	gpdh-1	jul25	1
45	0.101460079967925	200	gpdh-1	jul25	2
55	0.284032292748751	200	gpdh-1	jul25	1
55	0.168364366608962	200	gpdh-1	jul25	2
65	0.375634538434762	200	gpdh-1	jul25	1
65	0.286983124890467	200	gpdh-1	jul25	2
75	0.400848778028986	200	gpdh-1	jul25	1
75	0.240266749097948	200	gpdh-1	jul25	2
85	0.397791917129446	200	gpdh-1	jul25	1
85	0.2609399237465	200	gpdh-1	jul25	2
95	0.427132674122682	200	gpdh-1	jul25	1
95	0.309414420862436	200	gpdh-1	jul25	2
105	0.393989280168223	200	gpdh-1	jul25	1
105	0.275313067273701	200	gpdh-1	jul25	2
115	0.427103048724599	200	gpdh-1	jul25	1
115	0.269197369849542	200	gpdh-1	jul25	2
125	0.508516804429528	200	gpdh-1	jul25	1
125	0.293769257356037	200	gpdh-1	jul25	2
135	0.451281527459523	200	gpdh-1	jul25	1
135	0.363215119495082	200	gpdh-1	jul25	2
145	0.480972984447832	200	gpdh-1	jul25	1
145	0.354036369804052	200	gpdh-1	jul25	2
155	0.615666997105961	200	gpdh-1	jul25	1
155	0.410472090229454	200	gpdh-1	jul25	2
165	0.648111168437883	200	gpdh-1	jul25	1
165	0.456832897202332	200	gpdh-1	jul25	2
175	0.710706951581335	200	gpdh-1	jul25	1
175	0.477911643512114	200	gpdh-1	jul25	2
185	0.678362097608965	200	gpdh-1	jul25	1
185	0.536391950694867	200	gpdh-1	jul25	2
5	0.009462209266646	200	prdh-1	aug26	1
5	0.00242306946795	200	prdh-1	aug26	2
15	0.001012257812975	200	prdh-1	aug26	1
15	0.000234738161712	200	prdh-1	aug26	2
25	0.000821869631997	200	prdh-1	aug26	1
25	0.000270199445759	200	prdh-1	aug26	2
35	0.00370578730419	200	prdh-1	aug26	1
35	0.003880384046974	200	prdh-1	aug26	2
45	0.004353817851019	200	prdh-1	aug26	1
45	0.008125398567551	200	prdh-1	aug26	2
55	0.010376632831223	200	prdh-1	aug26	1
55	0.012107092814971	200	prdh-1	aug26	2
65	0.03561218884749	200	prdh-1	aug26	1
65	0.035158365139133	200	prdh-1	aug26	2
75	0.067933129234078	200	prdh-1	aug26	1
75	0.045883810856572	200	prdh-1	aug26	2
85	0.113369797805062	200	prdh-1	aug26	1
85	0.078895672857758	200	prdh-1	aug26	2
95	0.091091945906843	200	prdh-1	aug26	1
95	0.094023864217523	200	prdh-1	aug26	2
105	0.112948062950089	200	prdh-1	aug26	1
105	0.115901960198737	200	prdh-1	aug26	2
115	0.108965581012802	200	prdh-1	aug26	1
115	0.109071757408123	200	prdh-1	aug26	2
125	0.124228094251339	200	prdh-1	aug26	1
125	0.117345546202909	200	prdh-1	aug26	2
135	0.133060491012512	200	prdh-1	aug26	1
135	0.160993266234997	200	prdh-1	aug26	2
145	0.165892699616775	200	prdh-1	aug26	1
145	0.177140280381981	200	prdh-1	aug26	2
155	0.184735066421335	200	prdh-1	aug26	1
155	0.193492570918723	200	prdh-1	aug26	2
165	0.22243063114399	200	prdh-1	aug26	1
165	0.188237246746041	200	prdh-1	aug26	2
175	0.248810757716558	200	prdh-1	aug26	1
175	0.2670367619291	200	prdh-1	aug26	2
185	0.244737407193985	200	prdh-1	aug26	1
185	0.317522621131829	200	prdh-1	aug26	2
5	0.019568908454847	200	prdh-1	jun20	1
5	0.021411996881668	200	prdh-1	jun20	2
15	0.004164704105247	200	prdh-1	jun20	1
15	0.000476453955374	200	prdh-1	jun20	2
25	0.0029995955114	200	prdh-1	jun20	1
25	0.002710679491904	200	prdh-1	jun20	2
35	0.002115461612314	200	prdh-1	jun20	1
35	0.000620715455819	200	prdh-1	jun20	2
45	0.002465060066989	200	prdh-1	jun20	1
45	0.001583066788651	200	prdh-1	jun20	2
55	0.008029739025695	200	prdh-1	jun20	1
55	0.007122541794205	200	prdh-1	jun20	2
65	0.003025114571046	200	prdh-1	jun20	1
65	0.00929264276671	200	prdh-1	jun20	2
75	0.01673436536005	200	prdh-1	jun20	1
75	0.020297441405	200	prdh-1	jun20	2
85	0.030222065546787	200	prdh-1	jun20	1
85	0.026219651073829	200	prdh-1	jun20	2
95	0.04515641902191	200	prdh-1	jun20	1
95	0.043728406822606	200	prdh-1	jun20	2
105	0.063950920863175	200	prdh-1	jun20	1
105	0.063886089338262	200	prdh-1	jun20	2
115	0.067128549795403	200	prdh-1	jun20	1
115	0.066411614495991	200	prdh-1	jun20	2
125	0.081935557804503	200	prdh-1	jun20	1
125	0.083939592230834	200	prdh-1	jun20	2
135	0.08294935544603	200	prdh-1	jun20	1
135	0.09042450215298	200	prdh-1	jun20	2
145	0.081293873800763	200	prdh-1	jun20	1
145	0.091968851690786	200	prdh-1	jun20	2
155	0.093825969429696	200	prdh-1	jun20	1
155	0.113370735757992	200	prdh-1	jun20	2
165	0.085256024650918	200	prdh-1	jun20	1
165	0.083258608467108	200	prdh-1	jun20	2
175	0.083373163884806	200	prdh-1	jun20	1
175	0.088902070788742	200	prdh-1	jun20	2
185	0.098110569598441	200	prdh-1	jun20	1
185	0.088022115413101	200	prdh-1	jun20	2
5	0.023779742607618	200	prdh-1	jul4	1
5	9.47544022913926E-05	200	prdh-1	jul4	2
15	0.01605670739239	200	prdh-1	jul4	1
15	9.51633237682249E-05	200	prdh-1	jul4	2
25	0.011142903958417	200	prdh-1	jul4	1
25	0.003375016291447	200	prdh-1	jul4	2
35	0.005391447362961	200	prdh-1	jul4	1
35	0.003203701864307	200	prdh-1	jul4	2
45	0.027644319283143	200	prdh-1	jul4	1
45	0.002313451849336	200	prdh-1	jul4	2
55	0.006522263725001	200	prdh-1	jul4	1
55	0.001012132071099	200	prdh-1	jul4	2
65	0.006165081963472	200	prdh-1	jul4	1
65	0	200	prdh-1	jul4	2
75	0.014046655321775	200	prdh-1	jul4	1
75	0.009161852620401	200	prdh-1	jul4	2
85	0.040154873367037	200	prdh-1	jul4	1
85	0.02533551888701	200	prdh-1	jul4	2
95	0.046413801039553	200	prdh-1	jul4	1
95	0.060828120254892	200	prdh-1	jul4	2
105	0.05848257942803	200	prdh-1	jul4	1
105	0.075883482744918	200	prdh-1	jul4	2
115	0.07973767010681	200	prdh-1	jul4	1
115	0.071212829089575	200	prdh-1	jul4	2
125	0.092117652227003	200	prdh-1	jul4	1
125	0.062224743299016	200	prdh-1	jul4	2
135	0.073265027498866	200	prdh-1	jul4	1
135	0.131886007868637	200	prdh-1	jul4	2
145	0.099107715980093	200	prdh-1	jul4	1
145	0.097792666634412	200	prdh-1	jul4	2
155	0.128892508880289	200	prdh-1	jul4	1
155	0.107185348572268	200	prdh-1	jul4	2
165	0.084971491691802	200	prdh-1	jul4	1
165	0.133103294578587	200	prdh-1	jul4	2
175	0.125560841507815	200	prdh-1	jul4	1
175	0.070726124733441	200	prdh-1	jul4	2
185	0.175233604447058	200	prdh-1	jul4	1
185	0.136615946275867	200	prdh-1	jul4	2
5	0.002197770135478	200	prdh-1	jul7	1
5	0.037656388373191	200	prdh-1	jul7	2
15	0.002072443469553	200	prdh-1	jul7	1
15	0.00214483290146	200	prdh-1	jul7	2
25	0.005928369264609	200	prdh-1	jul7	1
25	0.016212056565637	200	prdh-1	jul7	2
35	0.008971089025319	200	prdh-1	jul7	1
35	0.017805914166735	200	prdh-1	jul7	2
45	0.002214802745265	200	prdh-1	jul7	1
45	0.004003231038648	200	prdh-1	jul7	2
55	0.013366725250585	200	prdh-1	jul7	1
55	0.019493657988856	200	prdh-1	jul7	2
65	0.033184203446558	200	prdh-1	jul7	1
65	0.0285719568253	200	prdh-1	jul7	2
75	0.051957157920486	200	prdh-1	jul7	1
75	0.032948375450771	200	prdh-1	jul7	2
85	0.076416767330752	200	prdh-1	jul7	1
85	0.053919128228389	200	prdh-1	jul7	2
95	0.073636415220608	200	prdh-1	jul7	1
95	0.073344861844621	200	prdh-1	jul7	2
105	0.082425773971847	200	prdh-1	jul7	1
105	0.078810454817412	200	prdh-1	jul7	2
115	0.100827220856858	200	prdh-1	jul7	1
115	0.073858079049857	200	prdh-1	jul7	2
125	0.080914016117931	200	prdh-1	jul7	1
125	0.087775492476423	200	prdh-1	jul7	2
135	0.102531050099808	200	prdh-1	jul7	1
135	0.091163168151684	200	prdh-1	jul7	2
145	0.110254181322914	200	prdh-1	jul7	1
145	0.102866603955381	200	prdh-1	jul7	2
155	0.12900318477775	200	prdh-1	jul7	1
155	0.087742160755474	200	prdh-1	jul7	2
165	0.108777110714502	200	prdh-1	jul7	1
165	0.086331409766633	200	prdh-1	jul7	2
175	0.117170258805464	200	prdh-1	jul7	1
175	0.121757587971905	200	prdh-1	jul7	2
185	0.109773191567968	200	prdh-1	jul7	1
185	0.114879659251299	200	prdh-1	jul7	2
5	0.011151489328437	200	prdh-1	jul11	1
5	0.017991684752724	200	prdh-1	jul11	2
15	0.01084818475466	200	prdh-1	jul11	1
15	0.017503496072758	200	prdh-1	jul11	2
25	0.075565115793636	200	prdh-1	jul11	1
25	0.095204999199041	200	prdh-1	jul11	2
35	0.095898167256207	200	prdh-1	jul11	1
35	0.117035888388886	200	prdh-1	jul11	2
45	0.12909184802573	200	prdh-1	jul11	1
45	0.170040407769579	200	prdh-1	jul11	2
55	0.212466993604105	200	prdh-1	jul11	1
55	0.242107863893983	200	prdh-1	jul11	2
65	0.284336228021801	200	prdh-1	jul11	1
65	0.234498106600804	200	prdh-1	jul11	2
75	0.334837454034093	200	prdh-1	jul11	1
75	0.277640498546	200	prdh-1	jul11	2
85	0.259321995859276	200	prdh-1	jul11	1
85	0.208925113110851	200	prdh-1	jul11	2
95	0.232759375909	200	prdh-1	jul11	1
95	0.240904497859604	200	prdh-1	jul11	2
105	0.217242029648266	200	prdh-1	jul11	1
105	0.206916392891687	200	prdh-1	jul11	2
115	0.177689243987626	200	prdh-1	jul11	1
115	0.163954610865799	200	prdh-1	jul11	2
125	0.173244333562381	200	prdh-1	jul11	1
125	0.222143179980023	200	prdh-1	jul11	2
135	0.216101182730683	200	prdh-1	jul11	1
135	0.247328852843819	200	prdh-1	jul11	2
145	0.269179577357902	200	prdh-1	jul11	1
145	0.257916184824801	200	prdh-1	jul11	2
155	0.253194725933609	200	prdh-1	jul11	1
155	0.325621194680704	200	prdh-1	jul11	2
165	0.348017804549786	200	prdh-1	jul11	1
165	0.381249884462637	200	prdh-1	jul11	2
175	0.372453541748072	200	prdh-1	jul11	1
175	0.483508252048425	200	prdh-1	jul11	2
185	0.465773827142704	200	prdh-1	jul11	1
185	0.449073268970906	200	prdh-1	jul11	2
5	0.031903547898969	200	prdh-1	jul18	1
5	0.02000853664834	200	prdh-1	jul18	2
15	0.001182762161142	200	prdh-1	jul18	1
15	0.001482088930344	200	prdh-1	jul18	2
25	0.00337897242937	200	prdh-1	jul18	1
25	0.000341442864701	200	prdh-1	jul18	2
35	0.002332001579548	200	prdh-1	jul18	1
35	0.002611126746788	200	prdh-1	jul18	2
45	2.79639982966038E-05	200	prdh-1	jul18	1
45	0.00276224220832	200	prdh-1	jul18	2
55	0	200	prdh-1	jul18	1
55	0.000246667609566	200	prdh-1	jul18	2
65	0	200	prdh-1	jul18	1
65	0.000110677998928	200	prdh-1	jul18	2
75	0	200	prdh-1	jul18	1
75	0	200	prdh-1	jul18	2
85	0.000326953123417	200	prdh-1	jul18	1
85	0	200	prdh-1	jul18	2
95	0.000542739622543	200	prdh-1	jul18	1
95	0.001801244850838	200	prdh-1	jul18	2
105	0.003181366813699	200	prdh-1	jul18	1
105	0.010330738903332	200	prdh-1	jul18	2
115	0.005354920150973	200	prdh-1	jul18	1
115	0.004058073325165	200	prdh-1	jul18	2
125	0.013584070293142	200	prdh-1	jul18	1
125	0.009919581918292	200	prdh-1	jul18	2
135	0.017113176442913	200	prdh-1	jul18	1
135	0.020588009484369	200	prdh-1	jul18	2
145	0.034562668371416	200	prdh-1	jul18	1
145	0.016792038213845	200	prdh-1	jul18	2
155	0.029744398369258	200	prdh-1	jul18	1
155	0.030941491293822	200	prdh-1	jul18	2
165	0.03951704214464	200	prdh-1	jul18	1
165	0.052420373372836	200	prdh-1	jul18	2
175	0.046603830193	200	prdh-1	jul18	1
175	0.064403371899478	200	prdh-1	jul18	2
185	0.059168828852435	200	prdh-1	jul18	1
185	0.050594586998873	200	prdh-1	jul18	2
5	0.06561168764127	200	prdh-1	jul25	1
5	0.029210254124436	200	prdh-1	jul25	2
15	0.00311480294794	200	prdh-1	jul25	1
15	0.002101054346207	200	prdh-1	jul25	2
25	0.017010350042479	200	prdh-1	jul25	1
25	0.020285174556827	200	prdh-1	jul25	2
35	0.022668337448009	200	prdh-1	jul25	1
35	0.028140406174569	200	prdh-1	jul25	2
45	0.029205115640586	200	prdh-1	jul25	1
45	0.024080050783847	200	prdh-1	jul25	2
55	0.083949163132559	200	prdh-1	jul25	1
55	0.066906277603496	200	prdh-1	jul25	2
65	0.162609943251008	200	prdh-1	jul25	1
65	0.157781408221752	200	prdh-1	jul25	2
75	0.234657319293734	200	prdh-1	jul25	1
75	0.260881803517921	200	prdh-1	jul25	2
85	0.316033845372531	200	prdh-1	jul25	1
85	0.320342229736838	200	prdh-1	jul25	2
95	0.318533704364086	200	prdh-1	jul25	1
95	0.347146855397506	200	prdh-1	jul25	2
105	0.297569111700591	200	prdh-1	jul25	1
105	0.337709681269167	200	prdh-1	jul25	2
115	0.327149948110678	200	prdh-1	jul25	1
115	0.361089233295882	200	prdh-1	jul25	2
125	0.263767823764297	200	prdh-1	jul25	1
125	0.337153532306914	200	prdh-1	jul25	2
135	0.298646063261942	200	prdh-1	jul25	1
135	0.34295844919732	200	prdh-1	jul25	2
145	0.328269072548632	200	prdh-1	jul25	1
145	0.370614939498536	200	prdh-1	jul25	2
155	0.302694774891485	200	prdh-1	jul25	1
155	0.399776392205313	200	prdh-1	jul25	2
165	0.431511902786378	200	prdh-1	jul25	1
165	0.48235581807048	200	prdh-1	jul25	2
175	0.416843138968883	200	prdh-1	jul25	1
175	0.401407710964632	200	prdh-1	jul25	2
185	0.50294659380833	200	prdh-1	jul25	1
185	0.488332687092271	200	prdh-1	jul25	2
5	0.024166328262409	200	prdh-1	jul25_2	1
5	0.025816749714695	200	prdh-1	jul25_2	2
15	0.014700707175522	200	prdh-1	jul25_2	1
15	0.005163770151112	200	prdh-1	jul25_2	2
25	0.055125237085882	200	prdh-1	jul25_2	1
25	0.031677132845724	200	prdh-1	jul25_2	2
35	0.132094090684656	200	prdh-1	jul25_2	1
35	0.046921306453861	200	prdh-1	jul25_2	2
45	0.123446599628586	200	prdh-1	jul25_2	1
45	0.082367435240165	200	prdh-1	jul25_2	2
55	0.209966126139083	200	prdh-1	jul25_2	1
55	0.102964971507775	200	prdh-1	jul25_2	2
65	0.171162163633382	200	prdh-1	jul25_2	1
65	0.146488136363631	200	prdh-1	jul25_2	2
75	0.254982272125893	200	prdh-1	jul25_2	1
75	0.191822544692656	200	prdh-1	jul25_2	2
85	0.335412675749575	200	prdh-1	jul25_2	1
85	0.217762887765654	200	prdh-1	jul25_2	2
95	0.291458048131479	200	prdh-1	jul25_2	1
95	0.228371255510125	200	prdh-1	jul25_2	2
105	0.263038345905261	200	prdh-1	jul25_2	1
105	0.230114011189382	200	prdh-1	jul25_2	2
115	0.41322209441953	200	prdh-1	jul25_2	1
115	0.31902331335546	200	prdh-1	jul25_2	2
125	0.471819234824219	200	prdh-1	jul25_2	1
125	0.32883868070082	200	prdh-1	jul25_2	2
135	0.459857949387867	200	prdh-1	jul25_2	1
135	0.281845432163514	200	prdh-1	jul25_2	2
145	0.4563628359469	200	prdh-1	jul25_2	1
145	0.37562018945572	200	prdh-1	jul25_2	2
155	0.595580155165518	200	prdh-1	jul25_2	1
155	0.402941107322274	200	prdh-1	jul25_2	2
165	0.724311371662815	200	prdh-1	jul25_2	1
165	0.405465982792376	200	prdh-1	jul25_2	2
175	0.716823418725627	200	prdh-1	jul25_2	1
175	0.483304100914526	200	prdh-1	jul25_2	2
185	0.770308419259146	200	prdh-1	jul25_2	1
185	0.560326442581203	200	prdh-1	jul25_2	2
5	0.009842125004876	200	let-721	jun4	1
5	0.00150648150821	200	let-721	jun4	2
15	0.003543984079887	200	let-721	jun4	1
15	0	200	let-721	jun4	2
25	0.000583213233887	200	let-721	jun4	1
25	0.000340012653237	200	let-721	jun4	2
35	0.008826954979296	200	let-721	jun4	1
35	0.003596999264592	200	let-721	jun4	2
45	0.002233419774552	200	let-721	jun4	1
45	0	200	let-721	jun4	2
55	0.00054125506849	200	let-721	jun4	1
55	0.000534982954466	200	let-721	jun4	2
65	0	200	let-721	jun4	1
65	0	200	let-721	jun4	2
75	0.004244750902283	200	let-721	jun4	1
75	0	200	let-721	jun4	2
85	0	200	let-721	jun4	1
85	0.00381106243602	200	let-721	jun4	2
95	0.002337867056074	200	let-721	jun4	1
95	0.000150759152385	200	let-721	jun4	2
105	0.001460011518568	200	let-721	jun4	1
105	0.005079468588847	200	let-721	jun4	2
115	0.000371840950497	200	let-721	jun4	1
115	0.006697858094668	200	let-721	jun4	2
125	0.002413162485179	200	let-721	jun4	1
125	0.013316717631779	200	let-721	jun4	2
135	0.009454678074363	200	let-721	jun4	1
135	0.008926518868949	200	let-721	jun4	2
145	0.018329297941488	200	let-721	jun4	1
145	0.043405840352276	200	let-721	jun4	2
155	0.016522544489057	200	let-721	jun4	1
155	0.02051623086513	200	let-721	jun4	2
165	0.017870005581077	200	let-721	jun4	1
165	0.031344709620427	200	let-721	jun4	2
175	0.050390424646335	200	let-721	jun4	1
175	0.04944387853739	200	let-721	jun4	2
185	0.047202781808174	200	let-721	jun4	1
185	0.034112632997058	200	let-721	jun4	2
5	0.004053662198088	200	let-721	jun11	1
15	0	200	let-721	jun11	1
25	0	200	let-721	jun11	1
35	0.000493107491861	200	let-721	jun11	1
45	0.000231325737089	200	let-721	jun11	1
55	0.001483137448179	200	let-721	jun11	1
65	0.002858690086543	200	let-721	jun11	1
75	0	200	let-721	jun11	1
85	8.14009618441828E-05	200	let-721	jun11	1
95	0.00630702565182	200	let-721	jun11	1
105	0.007742073067015	200	let-721	jun11	1
115	0.008532261024952	200	let-721	jun11	1
125	0.007113384358574	200	let-721	jun11	1
135	0.005020517534411	200	let-721	jun11	1
145	0.003453726775844	200	let-721	jun11	1
155	0.006246202687952	200	let-721	jun11	1
165	0.00650952615054	200	let-721	jun11	1
175	0.01318666834358	200	let-721	jun11	1
185	0.004872118681821	200	let-721	jun11	1
5	0.016800701969722	200	let-721	jun13	1
15	0.001538747312035	200	let-721	jun13	1
25	0.005634051750259	200	let-721	jun13	1
35	0.003245249164139	200	let-721	jun13	1
45	0.00218820290164	200	let-721	jun13	1
55	0.002985405532205	200	let-721	jun13	1
65	0.001749669209144	200	let-721	jun13	1
75	0.000121268641232	200	let-721	jun13	1
85	0.002324588248802	200	let-721	jun13	1
95	0.0013652763431	200	let-721	jun13	1
105	0.000828361677695	200	let-721	jun13	1
115	0.002156713621998	200	let-721	jun13	1
125	0.013469925024576	200	let-721	jun13	1
135	0.007765733951479	200	let-721	jun13	1
145	0.004139871355307	200	let-721	jun13	1
155	0.009571545591781	200	let-721	jun13	1
165	0.006810206020123	200	let-721	jun13	1
175	0.010077385292821	200	let-721	jun13	1
185	0.001638818976249	200	let-721	jun13	1
