# Supplementary material for: Identification of enzymes that have helminth-specific active sites and are required for Rhodoquinone-dependent metabolism as targets for new anthelmintics
Source: PLoS Negl Trop Dis. 2021 Nov 29;15(11):e0009991. doi: 10.1371/journal.pntd.0009991 (PMC8659336; doi:10.1371/journal.pntd.0009991)
Supplement: S22 Data — (TSV) [file pntd.0009991.s035.tsv]

time	FMS	KCN_conc	strain	bio_rep	tech_rep
0	0.024684042895350252	200	N2 GFP	1	1
0	0.018719582972840126	200	N2 GFP	1	2
0	0.06592881804051831	200	N2 GFP	1	3
10	0.0015074129717732125	200	N2 GFP	1	1
10	0.0006872595254673464	200	N2 GFP	1	2
10	0.00029554269465471026	200	N2 GFP	1	3
20	0.023809082093711707	200	N2 GFP	1	1
20	0.02281983821225525	200	N2 GFP	1	2
20	0.007995897235582859	200	N2 GFP	1	3
30	0.02673105065634748	200	N2 GFP	1	1
30	0.012480675381358062	200	N2 GFP	1	2
30	0.0030197312327629807	200	N2 GFP	1	3
40	0.11572471569163924	200	N2 GFP	1	1
40	0.04610343344282564	200	N2 GFP	1	2
40	0.07180777204096706	200	N2 GFP	1	3
50	0.18426609925491003	200	N2 GFP	1	1
50	0.12962985521656778	200	N2 GFP	1	2
50	0.1621235761177017	200	N2 GFP	1	3
60	0.18175897679711442	200	N2 GFP	1	1
60	0.15117865737396413	200	N2 GFP	1	2
60	0.16030917307204642	200	N2 GFP	1	3
70	0.24397160230639992	200	N2 GFP	1	1
70	0.21384593307093705	200	N2 GFP	1	2
70	0.18372026383547418	200	N2 GFP	1	3
80	0.29652331822627165	200	N2 GFP	1	1
80	0.2153286541148846	200	N2 GFP	1	2
80	0.1937013885892103	200	N2 GFP	1	3
90	0.49473767897873433	200	N2 GFP	1	1
90	0.29020572797384137	200	N2 GFP	1	2
90	0.31696282574700535	200	N2 GFP	1	3
100	0.7308538405728559	200	N2 GFP	1	1
100	0.47677957922621317	200	N2 GFP	1	2
100	0.4113235598545401	200	N2 GFP	1	3
110	0.7795436438077493	200	N2 GFP	1	1
110	0.872563429703411	200	N2 GFP	1	2
110	0.5945333874137255	200	N2 GFP	1	3
120	0.9030387830406138	200	N2 GFP	1	1
120	0.6905288186173406	200	N2 GFP	1	2
120	0.647298769138173	200	N2 GFP	1	3
130	1.0137335492641675	200	N2 GFP	1	1
130	0.8982308198063699	200	N2 GFP	1	2
130	0.7652637321949698	200	N2 GFP	1	3
140	1.0382555013864783	200	N2 GFP	1	1
140	0.8894681616325485	200	N2 GFP	1	2
140	0.8229110666093066	200	N2 GFP	1	3
150	1.0331583379751825	200	N2 GFP	1	1
150	0.9412537866321294	200	N2 GFP	1	2
150	0.8081945179795416	200	N2 GFP	1	3
160	1.0780394912746074	200	N2 GFP	1	1
160	0.9043582778550756	200	N2 GFP	1	2
160	0.9431693053425093	200	N2 GFP	1	3
170	1.053016083233256	200	N2 GFP	1	1
170	0.9966419133979763	200	N2 GFP	1	2
170	0.8372309142989134	200	N2 GFP	1	3
180	0.9905325523377032	200	N2 GFP	1	1
180	0.9061846995228264	200	N2 GFP	1	2
180	0.8678931335856901	200	N2 GFP	1	3
0	0.0410326836680443	200	N2 GFP	2	1
0	0.04617896225110119	200	N2 GFP	2	2
0	0.03587745862550466	200	N2 GFP	2	3
0	0.05386098810626121	200	N2 GFP	2	4
10	0.012789589395394933	200	N2 GFP	2	1
10	0.0053353833833180335	200	N2 GFP	2	2
10	0.004906608633973074	200	N2 GFP	2	3
10	0.0	200	N2 GFP	2	4
20	0.009405521522505176	200	N2 GFP	2	1
20	0.03008991502027617	200	N2 GFP	2	2
20	0.012499917483725491	200	N2 GFP	2	3
20	0.014530556306346995	200	N2 GFP	2	4
30	0.00881225523502046	200	N2 GFP	2	1
30	0.01776412570506718	200	N2 GFP	2	2
30	0.007607025880336315	200	N2 GFP	2	3
30	0.008710247277961552	200	N2 GFP	2	4
40	0.007794712283107963	200	N2 GFP	2	1
40	0.09347020954702184	200	N2 GFP	2	2
40	0.005152209246020011	200	N2 GFP	2	3
40	0.02141715957253152	200	N2 GFP	2	4
50	0.03458050509870329	200	N2 GFP	2	1
50	0.1370712383841364	200	N2 GFP	2	2
50	0.04372755742745011	200	N2 GFP	2	3
50	0.08107463840529112	200	N2 GFP	2	4
60	0.08838723556567152	200	N2 GFP	2	1
60	0.17009109525223537	200	N2 GFP	2	2
60	0.08656317766325809	200	N2 GFP	2	3
60	0.10467472445338981	200	N2 GFP	2	4
70	0.14039993131703415	200	N2 GFP	2	1
70	0.3177329031636949	200	N2 GFP	2	2
70	0.12307482575646826	200	N2 GFP	2	3
70	0.1095424507904726	200	N2 GFP	2	4
80	0.19625624380272513	200	N2 GFP	2	1
80	0.31768054288175634	200	N2 GFP	2	2
80	0.15345963498437706	200	N2 GFP	2	3
80	0.18755036574721626	200	N2 GFP	2	4
90	0.2300441823619274	200	N2 GFP	2	1
90	0.4000305825014381	200	N2 GFP	2	2
90	0.19836857971887886	200	N2 GFP	2	3
90	0.23766494516341324	200	N2 GFP	2	4
100	0.36729181055144294	200	N2 GFP	2	1
100	0.4795112891535439	200	N2 GFP	2	2
100	0.2970120699766478	200	N2 GFP	2	3
100	0.3253520725241372	200	N2 GFP	2	4
110	0.40015972133971317	200	N2 GFP	2	1
110	0.5907423178820091	200	N2 GFP	2	2
110	0.32613909627079446	200	N2 GFP	2	3
110	0.3609396470445353	200	N2 GFP	2	4
120	0.4419981785190776	200	N2 GFP	2	1
120	0.6130139511872371	200	N2 GFP	2	2
120	0.40523056810799174	200	N2 GFP	2	3
120	0.4592596109451396	200	N2 GFP	2	4
130	0.5241733952548422	200	N2 GFP	2	1
130	0.7385663184220256	200	N2 GFP	2	2
130	0.46875717348931034	200	N2 GFP	2	3
130	0.49034873323180933	200	N2 GFP	2	4
140	0.5666379459007369	200	N2 GFP	2	1
140	0.749820525477182	200	N2 GFP	2	2
140	0.4954153144175591	200	N2 GFP	2	3
140	0.5831078382152437	200	N2 GFP	2	4
150	0.6383041308043051	200	N2 GFP	2	1
150	0.7843428463957716	200	N2 GFP	2	2
150	0.6305532136753543	200	N2 GFP	2	3
150	0.6158160864108595	200	N2 GFP	2	4
160	0.6622254810280417	200	N2 GFP	2	1
160	0.8425305615302632	200	N2 GFP	2	2
160	0.6252432753864667	200	N2 GFP	2	3
160	0.6987397124247849	200	N2 GFP	2	4
170	0.7126111601377122	200	N2 GFP	2	1
170	0.855912246248085	200	N2 GFP	2	2
170	0.7048413965491742	200	N2 GFP	2	3
170	0.7482122992856325	200	N2 GFP	2	4
180	0.7597932476103838	200	N2 GFP	2	1
180	0.8786012165272125	200	N2 GFP	2	2
180	0.6874113896528138	200	N2 GFP	2	3
180	0.7474686762706622	200	N2 GFP	2	4
0	0.030077683686059953	200	N2 GFP	3	1
0	0.01011195320993751	200	N2 GFP	3	2
0	0.007659499686806888	200	N2 GFP	3	3
10	0.0035050145997423533	200	N2 GFP	3	1
10	0.003615300335751547	200	N2 GFP	3	2
10	0.001821318378553329	200	N2 GFP	3	3
20	0.013245207438503024	200	N2 GFP	3	1
20	0.014215454705981744	200	N2 GFP	3	2
20	0.010784030203020923	200	N2 GFP	3	3
30	0.019544150479719257	200	N2 GFP	3	1
30	0.0033177429599188534	200	N2 GFP	3	2
30	0.006855405698614725	200	N2 GFP	3	3
40	0.01638487603313752	200	N2 GFP	3	1
40	0.01638487603313752	200	N2 GFP	3	2
40	0.020355616576485092	200	N2 GFP	3	3
50	0.14503543640171582	200	N2 GFP	3	1
50	0.14503543640171582	200	N2 GFP	3	2
50	0.03640919398491606	200	N2 GFP	3	3
60	0.08458544427416095	200	N2 GFP	3	1
60	0.08458544427416095	200	N2 GFP	3	2
60	0.10048303857251674	200	N2 GFP	3	3
70	0.31036962204381313	200	N2 GFP	3	1
70	0.2575260718615752	200	N2 GFP	3	2
70	0.14454470534143724	200	N2 GFP	3	3
80	0.2366876793695578	200	N2 GFP	3	1
80	0.18110072770616237	200	N2 GFP	3	2
80	0.1689267842170383	200	N2 GFP	3	3
90	0.27911645686676917	200	N2 GFP	3	1
90	0.27911645686676917	200	N2 GFP	3	2
90	0.22223496426186584	200	N2 GFP	3	3
100	0.4108586439273892	200	N2 GFP	3	1
100	0.3786542703918944	200	N2 GFP	3	2
100	0.3559705839582749	200	N2 GFP	3	3
110	0.5590537244132665	200	N2 GFP	3	1
110	0.6964759217507477	200	N2 GFP	3	2
110	0.4178681260029946	200	N2 GFP	3	3
120	0.7052242834602442	200	N2 GFP	3	1
120	0.6378013693016956	200	N2 GFP	3	2
120	0.5643445811149603	200	N2 GFP	3	3
130	0.917888447454988	200	N2 GFP	3	1
130	0.6731408311443539	200	N2 GFP	3	2
130	0.6321070673308035	200	N2 GFP	3	3
140	0.8478090047557362	200	N2 GFP	3	1
140	0.8007758745433746	200	N2 GFP	3	2
140	0.7460172012052683	200	N2 GFP	3	3
150	0.9236982911329628	200	N2 GFP	3	1
150	0.8372781726598635	200	N2 GFP	3	2
150	0.7849971956905999	200	N2 GFP	3	3
160	0.8820838086034191	200	N2 GFP	3	1
160	0.8970070038074558	200	N2 GFP	3	2
160	0.8406998780620847	200	N2 GFP	3	3
170	0.9331329678443314	200	N2 GFP	3	1
170	0.9300392746482506	200	N2 GFP	3	2
170	0.85039641765824	200	N2 GFP	3	3
180	0.9118737684460051	200	N2 GFP	3	1
180	0.9275142449057997	200	N2 GFP	3	2
180	0.8783164776552304	200	N2 GFP	3	3
0	0.027573071918731235	200	N2 GFP	4	1
0	0.01605261482679668	200	N2 GFP	4	2
0	0.01090789937476122	200	N2 GFP	4	3
10	0.0013722083548463977	200	N2 GFP	4	1
10	0.005175287224451769	200	N2 GFP	4	2
10	0.007982374332082374	200	N2 GFP	4	3
20	0.0037530020027940294	200	N2 GFP	4	1
20	0.006043108428682196	200	N2 GFP	4	2
20	0.006941880216320663	200	N2 GFP	4	3
30	0.007295416661834816	200	N2 GFP	4	1
30	0.14743497466149022	200	N2 GFP	4	2
30	0.0005657074585737413	200	N2 GFP	4	3
40	0.020048945453656368	200	N2 GFP	4	1
40	0.0019043260166899125	200	N2 GFP	4	2
40	0.01564921416188086	200	N2 GFP	4	3
50	0.04111980488854692	200	N2 GFP	4	1
50	0.16276936245687484	200	N2 GFP	4	2
50	0.01870954976363929	200	N2 GFP	4	3
60	0.12332283573278705	200	N2 GFP	4	1
60	0.023321895601114563	200	N2 GFP	4	2
60	0.028755480585543045	200	N2 GFP	4	3
70	0.16204700389121726	200	N2 GFP	4	1
70	0.11304929632681722	200	N2 GFP	4	2
70	0.11793997742710317	200	N2 GFP	4	3
80	0.14195552002817197	200	N2 GFP	4	1
80	0.11871891023781267	200	N2 GFP	4	2
80	0.16519212981853126	200	N2 GFP	4	3
90	0.4493685214319412	200	N2 GFP	4	1
90	0.40877961627640597	200	N2 GFP	4	2
90	0.10136547359840856	200	N2 GFP	4	3
100	0.5230057810520466	200	N2 GFP	4	1
100	0.12831401184361468	200	N2 GFP	4	2
100	0.13734492371426887	200	N2 GFP	4	3
110	0.24799798737479464	200	N2 GFP	4	1
110	0.2953867073833426	200	N2 GFP	4	2
110	0.255358607075971	200	N2 GFP	4	3
120	0.31913419539174465	200	N2 GFP	4	1
120	0.2446593837812422	200	N2 GFP	4	2
120	0.25861215552159744	200	N2 GFP	4	3
130	0.40429931746473596	200	N2 GFP	4	1
130	0.3539189781597829	200	N2 GFP	4	2
130	0.42567066861764236	200	N2 GFP	4	3
140	0.5023154771196177	200	N2 GFP	4	1
140	0.4507030984142464	200	N2 GFP	4	2
140	0.445860233562074	200	N2 GFP	4	3
150	0.6390390411653645	200	N2 GFP	4	1
150	0.5008666973013682	200	N2 GFP	4	2
150	0.5079373598458801	200	N2 GFP	4	3
160	0.7421493406988844	200	N2 GFP	4	1
160	0.5180526495279983	200	N2 GFP	4	2
160	0.5956479315860244	200	N2 GFP	4	3
170	0.6597687067611688	200	N2 GFP	4	1
170	0.5732347412969744	200	N2 GFP	4	2
170	0.6069396349864409	200	N2 GFP	4	3
180	0.7090307618970041	200	N2 GFP	4	1
180	0.6140071273667013	200	N2 GFP	4	2
180	0.6046124313198802	200	N2 GFP	4	3
0	0.0065028519503297685	200	N2 F36A2.3	1	1
0	0.0016068391921389945	200	N2 F36A2.3	1	2
10	0.0042942120580108795	200	N2 F36A2.3	1	1
10	0.0	200	N2 F36A2.3	1	2
20	0.013365872159687155	200	N2 F36A2.3	1	1
20	0.004039876980303416	200	N2 F36A2.3	1	2
30	0.007502505786065566	200	N2 F36A2.3	1	1
30	0.010403129526194455	200	N2 F36A2.3	1	2
40	0.06200527320214131	200	N2 F36A2.3	1	1
40	0.081472485036713	200	N2 F36A2.3	1	2
50	0.12144875910620473	200	N2 F36A2.3	1	1
50	0.12453457289987407	200	N2 F36A2.3	1	2
60	0.15845056630606047	200	N2 F36A2.3	1	1
60	0.11694487886027824	200	N2 F36A2.3	1	2
70	0.14871467653044523	200	N2 F36A2.3	1	1
70	0.14871467653044523	200	N2 F36A2.3	1	2
80	0.19282243851778136	200	N2 F36A2.3	1	1
80	0.17453441651081178	200	N2 F36A2.3	1	2
90	0.24506065687298623	200	N2 F36A2.3	1	1
90	0.3517166991551416	200	N2 F36A2.3	1	2
100	0.30234308863560255	200	N2 F36A2.3	1	1
100	0.2972392903624997	200	N2 F36A2.3	1	2
110	0.4602706649911797	200	N2 F36A2.3	1	1
110	0.42731643358231025	200	N2 F36A2.3	1	2
120	0.5373291345053288	200	N2 F36A2.3	1	1
120	0.5553035291372292	200	N2 F36A2.3	1	2
130	0.7093129650942617	200	N2 F36A2.3	1	1
130	0.6691936665558723	200	N2 F36A2.3	1	2
140	0.8271080086888664	200	N2 F36A2.3	1	1
140	0.7946701223056118	200	N2 F36A2.3	1	2
150	0.7799673887654176	200	N2 F36A2.3	1	1
150	0.8187703796180887	200	N2 F36A2.3	1	2
160	0.8819334866327642	200	N2 F36A2.3	1	1
160	0.8860265269406655	200	N2 F36A2.3	1	2
170	0.9491318335299501	200	N2 F36A2.3	1	1
170	0.9021399702998172	200	N2 F36A2.3	1	2
180	0.8345454813734603	200	N2 F36A2.3	1	1
180	0.88777355970346	200	N2 F36A2.3	1	2
0	0.01072454160434152	200	N2 F36A2.3	2	1
0	0.016072835020648837	200	N2 F36A2.3	2	2
10	0.0005476266004128848	200	N2 F36A2.3	2	1
10	0.0012755745956634984	200	N2 F36A2.3	2	2
20	0.022552969389526098	200	N2 F36A2.3	2	1
20	0.00973506333662204	200	N2 F36A2.3	2	2
30	0.018790411497828955	200	N2 F36A2.3	2	1
30	0.01736043335431634	200	N2 F36A2.3	2	2
40	0.05285233052912244	200	N2 F36A2.3	2	1
40	0.0383037627474588	200	N2 F36A2.3	2	2
50	0.08634468686671139	200	N2 F36A2.3	2	1
50	0.06583929672967279	200	N2 F36A2.3	2	2
60	0.10832823326331492	200	N2 F36A2.3	2	1
60	0.129282587027426	200	N2 F36A2.3	2	2
70	0.16996539198468918	200	N2 F36A2.3	2	1
70	0.16996539198468918	200	N2 F36A2.3	2	2
80	0.14176607508850875	200	N2 F36A2.3	2	1
80	0.1593295078024919	200	N2 F36A2.3	2	2
90	0.22666653350536592	200	N2 F36A2.3	2	1
90	0.2561317533597515	200	N2 F36A2.3	2	2
100	0.324504203386043	200	N2 F36A2.3	2	1
100	0.32756299852474163	200	N2 F36A2.3	2	2
110	0.43796632701438853	200	N2 F36A2.3	2	1
110	0.4314832833416998	200	N2 F36A2.3	2	2
120	0.48798880339753453	200	N2 F36A2.3	2	1
120	0.49970323914300413	200	N2 F36A2.3	2	2
130	0.5419846130145491	200	N2 F36A2.3	2	1
130	0.5839710556300517	200	N2 F36A2.3	2	2
140	0.5318134628957762	200	N2 F36A2.3	2	1
140	0.6032522015755507	200	N2 F36A2.3	2	2
150	0.664365228797069	200	N2 F36A2.3	2	1
150	0.6976634963107109	200	N2 F36A2.3	2	2
160	0.6833712143413193	200	N2 F36A2.3	2	1
160	0.7205383749897267	200	N2 F36A2.3	2	2
170	0.6541633390727308	200	N2 F36A2.3	2	1
170	0.7562750117795614	200	N2 F36A2.3	2	2
180	0.6963428091092642	200	N2 F36A2.3	2	1
180	0.8969308296432336	200	N2 F36A2.3	2	2
0	0.019072588849005454	200	N2 F36A2.3	3	1
0	0.014180841046009243	200	N2 F36A2.3	3	2
10	0.000625688474208442	200	N2 F36A2.3	3	1
10	0.0009245138759388919	200	N2 F36A2.3	3	2
20	0.008069313311359882	200	N2 F36A2.3	3	1
20	0.011012054148047139	200	N2 F36A2.3	3	2
30	0.0045490702040953635	200	N2 F36A2.3	3	1
30	0.00912473307993216	200	N2 F36A2.3	3	2
40	0.008332893944212532	200	N2 F36A2.3	3	1
40	0.011344685256047355	200	N2 F36A2.3	3	2
50	0.059077206168306653	200	N2 F36A2.3	3	1
50	0.04226438534056164	200	N2 F36A2.3	3	2
60	0.10982151839240079	200	N2 F36A2.3	3	1
60	0.07318408542507593	200	N2 F36A2.3	3	2
70	0.0868900043199297	200	N2 F36A2.3	3	1
70	0.1479142775136105	200	N2 F36A2.3	3	2
80	0.13345870494051107	200	N2 F36A2.3	3	1
80	0.15180187839516623	200	N2 F36A2.3	3	2
90	0.21345088957667424	200	N2 F36A2.3	3	1
90	0.20853029769276943	200	N2 F36A2.3	3	2
100	0.2911035641492901	200	N2 F36A2.3	3	1
100	0.33246834959798827	200	N2 F36A2.3	3	2
110	0.4914102724446128	200	N2 F36A2.3	3	1
110	0.4701553230272634	200	N2 F36A2.3	3	2
120	0.5587478631878546	200	N2 F36A2.3	3	1
120	0.5587478631878546	200	N2 F36A2.3	3	2
130	0.6692845695316629	200	N2 F36A2.3	3	1
130	0.9121606760565967	200	N2 F36A2.3	3	2
140	0.6757021655335489	200	N2 F36A2.3	3	1
140	0.7064018986077092	200	N2 F36A2.3	3	2
150	0.7712448394474251	200	N2 F36A2.3	3	1
150	0.717307260293959	200	N2 F36A2.3	3	2
160	0.7477097448045036	200	N2 F36A2.3	3	1
160	0.8278809563295163	200	N2 F36A2.3	3	2
170	0.8000456002854497	200	N2 F36A2.3	3	1
170	0.7615749468889154	200	N2 F36A2.3	3	2
180	0.8234879358206094	200	N2 F36A2.3	3	1
180	0.7959615565089657	200	N2 F36A2.3	3	2
0	0.026374350025831245	200	N2 F36A2.3	4	1
0	0.02596501470383667	200	N2 F36A2.3	4	2
10	0.010891515341421121	200	N2 F36A2.3	4	1
10	0.0022433298668005064	200	N2 F36A2.3	4	2
20	0.0038068297867922822	200	N2 F36A2.3	4	1
20	0.012206626406637777	200	N2 F36A2.3	4	2
30	0.004260652786702037	200	N2 F36A2.3	4	1
30	0.0033269073287074545	200	N2 F36A2.3	4	2
40	0.00244610142987925	200	N2 F36A2.3	4	1
40	0.0	200	N2 F36A2.3	4	2
50	0.0	200	N2 F36A2.3	4	1
50	0.002208904230588348	200	N2 F36A2.3	4	2
60	0.009439086340519348	200	N2 F36A2.3	4	1
60	0.00283513191853466	200	N2 F36A2.3	4	2
70	0.007345244503705255	200	N2 F36A2.3	4	1
70	0.003063116188506312	200	N2 F36A2.3	4	2
80	0.01919439233797938	200	N2 F36A2.3	4	1
80	0.02272719661073899	200	N2 F36A2.3	4	2
90	0.022926520951187246	200	N2 F36A2.3	4	1
90	0.014555409765315054	200	N2 F36A2.3	4	2
100	0.03375594523005348	200	N2 F36A2.3	4	1
100	0.013164123388070478	200	N2 F36A2.3	4	2
110	0.036137627201371265	200	N2 F36A2.3	4	1
110	0.037830509670981415	200	N2 F36A2.3	4	2
120	0.0810536016446328	200	N2 F36A2.3	4	1
120	0.058905971795881966	200	N2 F36A2.3	4	2
130	0.07983539780304595	200	N2 F36A2.3	4	1
130	0.08468907325279938	200	N2 F36A2.3	4	2
140	0.10849053451962389	200	N2 F36A2.3	4	1
140	0.11505088026657602	200	N2 F36A2.3	4	2
150	0.15841593388904618	200	N2 F36A2.3	4	1
150	0.1517512029969333	200	N2 F36A2.3	4	2
160	0.1834513315573495	200	N2 F36A2.3	4	1
160	0.2632264477447867	200	N2 F36A2.3	4	2
170	0.2220834810694209	200	N2 F36A2.3	4	1
170	0.24785031350837639	200	N2 F36A2.3	4	2
180	0.2565493412725685	200	N2 F36A2.3	4	1
180	0.20829413530148055	200	N2 F36A2.3	4	2
0	0.05247093169349223	200	PHX243 GFP	1	1
0	0.007688825377319812	200	PHX243 GFP	1	2
10	0.0013758593055158985	200	PHX243 GFP	1	1
10	0.0009020832311141643	200	PHX243 GFP	1	2
20	0.017376630184494108	200	PHX243 GFP	1	1
20	0.018914943158307513	200	PHX243 GFP	1	2
30	0.0300193040384775	200	PHX243 GFP	1	1
30	0.012962316577878105	200	PHX243 GFP	1	2
40	0.12761972460122506	200	PHX243 GFP	1	1
40	0.0737501619545821	200	PHX243 GFP	1	2
50	0.1376569772338127	200	PHX243 GFP	1	1
50	0.14779090613895132	200	PHX243 GFP	1	2
60	0.3358615240671869	200	PHX243 GFP	1	1
60	0.1444702935139776	200	PHX243 GFP	1	2
70	0.3040903972670743	200	PHX243 GFP	1	1
70	0.17969111178453012	200	PHX243 GFP	1	2
80	0.24613342472411176	200	PHX243 GFP	1	1
80	0.24613342472411176	200	PHX243 GFP	1	2
90	0.32250978369204564	200	PHX243 GFP	1	1
90	0.3555452850155227	200	PHX243 GFP	1	2
100	0.44023602948812784	200	PHX243 GFP	1	1
100	0.3886562059161603	200	PHX243 GFP	1	2
110	0.4888189170838708	200	PHX243 GFP	1	1
110	0.5497440373228517	200	PHX243 GFP	1	2
120	0.637051357997367	200	PHX243 GFP	1	1
120	0.6942532532150574	200	PHX243 GFP	1	2
130	0.6913169632423473	200	PHX243 GFP	1	1
130	0.7149999214863327	200	PHX243 GFP	1	2
140	0.7305533521535438	200	PHX243 GFP	1	1
140	0.8269284958496289	200	PHX243 GFP	1	2
150	0.806172116557413	200	PHX243 GFP	1	1
150	0.8559486106918078	200	PHX243 GFP	1	2
160	0.8169499813832602	200	PHX243 GFP	1	1
160	0.8792614978788927	200	PHX243 GFP	1	2
170	0.8224872170655974	200	PHX243 GFP	1	1
170	0.8575203438977016	200	PHX243 GFP	1	2
180	0.8324304753209367	200	PHX243 GFP	1	1
180	0.834162091499021	200	PHX243 GFP	1	2
0	0.019004996727128073	200	PHX243 GFP	2	1
0	0.019153594928497147	200	PHX243 GFP	2	2
10	0.010810630401993546	200	PHX243 GFP	2	1
10	0.024791885444129122	200	PHX243 GFP	2	2
20	0.004905252713854364	200	PHX243 GFP	2	1
20	0.03069530532017802	200	PHX243 GFP	2	2
30	0.03265389244230918	200	PHX243 GFP	2	1
30	0.04199581974739745	200	PHX243 GFP	2	2
40	0.09076007729614972	200	PHX243 GFP	2	1
40	0.09076007729614972	200	PHX243 GFP	2	2
50	0.10236831082175067	200	PHX243 GFP	2	1
50	0.09854074664253662	200	PHX243 GFP	2	2
60	0.26922569682393244	200	PHX243 GFP	2	1
60	0.1962304313598277	200	PHX243 GFP	2	2
70	0.14650483350245125	200	PHX243 GFP	2	1
70	0.13763805435796903	200	PHX243 GFP	2	2
80	0.15763364696063575	200	PHX243 GFP	2	1
80	0.20469609571286362	200	PHX243 GFP	2	2
90	0.22296846256333358	200	PHX243 GFP	2	1
90	0.25469938738219194	200	PHX243 GFP	2	2
100	0.31165419818417095	200	PHX243 GFP	2	1
100	0.33787922493516886	200	PHX243 GFP	2	2
110	0.37082506736670034	200	PHX243 GFP	2	1
110	0.4179708514748904	200	PHX243 GFP	2	2
120	0.4624113697487452	200	PHX243 GFP	2	1
120	0.4652854523920727	200	PHX243 GFP	2	2
130	0.5360949454845251	200	PHX243 GFP	2	1
130	0.4714482871495497	200	PHX243 GFP	2	2
140	0.619026622737029	200	PHX243 GFP	2	1
140	0.619026622737029	200	PHX243 GFP	2	2
150	0.6830999760733452	200	PHX243 GFP	2	1
150	0.6830999760733452	200	PHX243 GFP	2	2
160	0.7293956118479058	200	PHX243 GFP	2	1
160	0.7674247620532475	200	PHX243 GFP	2	2
170	0.7453082929627717	200	PHX243 GFP	2	1
170	0.8519328273180153	200	PHX243 GFP	2	2
180	0.7870723731395813	200	PHX243 GFP	2	1
180	0.8811646296609794	200	PHX243 GFP	2	2
0	0.025585295264570984	200	PHX243 GFP	3	1
0	0.005445264210130891	200	PHX243 GFP	3	2
10	0.002489958141273654	200	PHX243 GFP	3	1
10	0.004733659886206841	200	PHX243 GFP	3	2
20	0.0015024337459076593	200	PHX243 GFP	3	1
20	0.01620260550317099	200	PHX243 GFP	3	2
30	0.003278008182577562	200	PHX243 GFP	3	1
30	0.002126381822027329	200	PHX243 GFP	3	2
40	0.026078651473563464	200	PHX243 GFP	3	1
40	0.040341249798224336	200	PHX243 GFP	3	2
50	0.06219110945643062	200	PHX243 GFP	3	1
50	0.07033149694816038	200	PHX243 GFP	3	2
60	0.08787931947209644	200	PHX243 GFP	3	1
60	0.12075175780639251	200	PHX243 GFP	3	2
70	0.15026944696183883	200	PHX243 GFP	3	1
70	0.15778621553505787	200	PHX243 GFP	3	2
80	0.16176056347854337	200	PHX243 GFP	3	1
80	0.14252279980363225	200	PHX243 GFP	3	2
90	0.1840414922792043	200	PHX243 GFP	3	1
90	0.21102739587966546	200	PHX243 GFP	3	2
100	0.20627426767933604	200	PHX243 GFP	3	1
100	0.23089095252729314	200	PHX243 GFP	3	2
110	0.2872177907197042	200	PHX243 GFP	3	1
110	0.3171814806579223	200	PHX243 GFP	3	2
120	0.38761300634403556	200	PHX243 GFP	3	1
120	0.3975647520786958	200	PHX243 GFP	3	2
130	0.42444681832917247	200	PHX243 GFP	3	1
130	0.48757972049213116	200	PHX243 GFP	3	2
140	0.5139678318387936	200	PHX243 GFP	3	1
140	0.5469623462948296	200	PHX243 GFP	3	2
150	0.5482569430260942	200	PHX243 GFP	3	1
150	0.5528151522211545	200	PHX243 GFP	3	2
160	0.6092994356611061	200	PHX243 GFP	3	1
160	0.5446888944086129	200	PHX243 GFP	3	2
170	0.6458236410124242	200	PHX243 GFP	3	1
170	0.6767847451932022	200	PHX243 GFP	3	2
180	0.6593110468410558	200	PHX243 GFP	3	1
180	0.6493223431796277	200	PHX243 GFP	3	2
0	0.023701638493844497	200	PHX243 GFP	4	1
0	0.02572365835583119	200	PHX243 GFP	4	2
10	0.00038855422631931306	200	PHX243 GFP	4	1
10	0.0052980822816379985	200	PHX243 GFP	4	2
20	0.0013572676604597066	200	PHX243 GFP	4	1
20	0.0021137126811548073	200	PHX243 GFP	4	2
30	0.010369107061975618	200	PHX243 GFP	4	1
30	0.00263559423147474	200	PHX243 GFP	4	2
40	0.01375880661058448	200	PHX243 GFP	4	1
40	0.02089132416176292	200	PHX243 GFP	4	2
50	0.04245966492426676	200	PHX243 GFP	4	1
50	0.12534301855658236	200	PHX243 GFP	4	2
60	0.11252511311556822	200	PHX243 GFP	4	1
60	0.09226860150961558	200	PHX243 GFP	4	2
70	0.1381659211976827	200	PHX243 GFP	4	1
70	0.12292905897376528	200	PHX243 GFP	4	2
80	0.09311357924767853	200	PHX243 GFP	4	1
80	0.1895354913210155	200	PHX243 GFP	4	2
90	0.12313615545732005	200	PHX243 GFP	4	1
90	0.18289218294978116	200	PHX243 GFP	4	2
100	0.1545280722062439	200	PHX243 GFP	4	1
100	0.24015002093917664	200	PHX243 GFP	4	2
110	0.27505120272991396	200	PHX243 GFP	4	1
110	0.2898290029514625	200	PHX243 GFP	4	2
120	0.3101324356815146	200	PHX243 GFP	4	1
120	0.33250563871559086	200	PHX243 GFP	4	2
130	0.36654188597322657	200	PHX243 GFP	4	1
130	0.40282689448402365	200	PHX243 GFP	4	2
140	0.39079399185699276	200	PHX243 GFP	4	1
140	0.48812920858352743	200	PHX243 GFP	4	2
150	0.5306798641647155	200	PHX243 GFP	4	1
150	0.5478933916853729	200	PHX243 GFP	4	2
160	0.5264502248141452	200	PHX243 GFP	4	1
160	0.5788500857789252	200	PHX243 GFP	4	2
170	0.5630325384037028	200	PHX243 GFP	4	1
170	0.6574469783101949	200	PHX243 GFP	4	2
180	0.5598992543114569	200	PHX243 GFP	4	1
180	0.6611441877915748	200	PHX243 GFP	4	2
0	0.013240715515712726	200	PHX243 F36A2.3	1	1
0	0.009222295797775861	200	PHX243 F36A2.3	1	2
10	0.0010927835442672263	200	PHX243 F36A2.3	1	1
10	0.01829287268086458	200	PHX243 F36A2.3	1	2
20	0.004864193248242045	200	PHX243 F36A2.3	1	1
20	0.001034745649893042	200	PHX243 F36A2.3	1	2
30	0.005101685436590576	200	PHX243 F36A2.3	1	1
30	0.015788366351599435	200	PHX243 F36A2.3	1	2
40	0.02265671583634584	200	PHX243 F36A2.3	1	1
40	0.05581294389276245	200	PHX243 F36A2.3	1	2
50	0.07436981774527378	200	PHX243 F36A2.3	1	1
50	0.10243477679319118	200	PHX243 F36A2.3	1	2
60	0.1910962271044355	200	PHX243 F36A2.3	1	1
60	0.1318796598765659	200	PHX243 F36A2.3	1	2
70	0.1391988919428113	200	PHX243 F36A2.3	1	1
70	0.1456721422485737	200	PHX243 F36A2.3	1	2
80	0.18951865929497205	200	PHX243 F36A2.3	1	1
80	0.17169701300540638	200	PHX243 F36A2.3	1	2
90	0.23112244584006092	200	PHX243 F36A2.3	1	1
90	0.22734634501140302	200	PHX243 F36A2.3	1	2
100	0.29661498323544583	200	PHX243 F36A2.3	1	1
100	0.3081135817827285	200	PHX243 F36A2.3	1	2
110	0.40371692120927627	200	PHX243 F36A2.3	1	1
110	0.3604118621878602	200	PHX243 F36A2.3	1	2
120	0.36944235684193477	200	PHX243 F36A2.3	1	1
120	0.5126490152064327	200	PHX243 F36A2.3	1	2
130	0.487882951906177	200	PHX243 F36A2.3	1	1
130	0.5546734659531483	200	PHX243 F36A2.3	1	2
140	0.5669794895420649	200	PHX243 F36A2.3	1	1
140	0.6041883705818523	200	PHX243 F36A2.3	1	2
150	0.6501316100789049	200	PHX243 F36A2.3	1	1
150	0.6845869165581626	200	PHX243 F36A2.3	1	2
160	0.7584984849199726	200	PHX243 F36A2.3	1	1
160	0.7220860577212332	200	PHX243 F36A2.3	1	2
170	0.8398802424439695	200	PHX243 F36A2.3	1	1
170	0.7691860179947827	200	PHX243 F36A2.3	1	2
180	0.7474705880675498	200	PHX243 F36A2.3	1	1
180	0.6684114096868756	200	PHX243 F36A2.3	1	2
0	0.026686547639399053	200	PHX243 F36A2.3	2	1
0	0.035703767564199324	200	PHX243 F36A2.3	2	2
10	0.0	200	PHX243 F36A2.3	2	1
10	0.0007344050637033599	200	PHX243 F36A2.3	2	2
20	0.0125796632095798	200	PHX243 F36A2.3	2	1
20	0.0024387628610103825	200	PHX243 F36A2.3	2	2
30	0.008887150478543854	200	PHX243 F36A2.3	2	1
30	0.027116323869863408	200	PHX243 F36A2.3	2	2
40	0.05213101146485666	200	PHX243 F36A2.3	2	1
40	0.07353509955687068	200	PHX243 F36A2.3	2	2
50	0.11441179362337031	200	PHX243 F36A2.3	2	1
50	0.07859344276317756	200	PHX243 F36A2.3	2	2
60	0.14505368591803386	200	PHX243 F36A2.3	2	1
60	0.18025459520441478	200	PHX243 F36A2.3	2	2
70	0.22417393799300148	200	PHX243 F36A2.3	2	1
70	0.1694494258645762	200	PHX243 F36A2.3	2	2
80	0.21398625923483167	200	PHX243 F36A2.3	2	1
80	0.19377830852973785	200	PHX243 F36A2.3	2	2
90	0.28819136747928514	200	PHX243 F36A2.3	2	1
90	0.25865997882780034	200	PHX243 F36A2.3	2	2
100	0.2919426116546832	200	PHX243 F36A2.3	2	1
100	0.28360229076716237	200	PHX243 F36A2.3	2	2
110	0.3514720574003864	200	PHX243 F36A2.3	2	1
110	0.3774027630551336	200	PHX243 F36A2.3	2	2
120	0.5018516103745566	200	PHX243 F36A2.3	2	1
120	0.49942548394889824	200	PHX243 F36A2.3	2	2
130	0.5680764729229612	200	PHX243 F36A2.3	2	1
130	0.5393595604406054	200	PHX243 F36A2.3	2	2
140	0.5493091686598888	200	PHX243 F36A2.3	2	1
140	0.531851454077692	200	PHX243 F36A2.3	2	2
150	0.6528680500022483	200	PHX243 F36A2.3	2	1
150	0.6643330417928119	200	PHX243 F36A2.3	2	2
160	0.7639277381656221	200	PHX243 F36A2.3	2	1
160	0.6484316999776729	200	PHX243 F36A2.3	2	2
170	0.8333001740305401	200	PHX243 F36A2.3	2	1
170	0.7416128253109828	200	PHX243 F36A2.3	2	2
180	0.9055635728269511	200	PHX243 F36A2.3	2	1
180	0.7507893120387494	200	PHX243 F36A2.3	2	2
0	0.003991235069478848	200	PHX243 F36A2.3	3	1
0	0.010346746814619633	200	PHX243 F36A2.3	3	2
10	0.0021002931855279893	200	PHX243 F36A2.3	3	1
10	0.0024683038507986657	200	PHX243 F36A2.3	3	2
20	0.001787255535518657	200	PHX243 F36A2.3	3	1
20	0.0052756244935987595	200	PHX243 F36A2.3	3	2
30	0.0026937143222740827	200	PHX243 F36A2.3	3	1
30	0.006615226204710956	200	PHX243 F36A2.3	3	2
40	0.04853191809141929	200	PHX243 F36A2.3	3	1
40	0.04855873824870769	200	PHX243 F36A2.3	3	2
50	0.0735069709561737	200	PHX243 F36A2.3	3	1
50	0.081555396934185	200	PHX243 F36A2.3	3	2
60	0.10664404252835535	200	PHX243 F36A2.3	3	1
60	0.0959605324991041	200	PHX243 F36A2.3	3	2
70	0.1177157793112653	200	PHX243 F36A2.3	3	1
70	0.12080472617467516	200	PHX243 F36A2.3	3	2
80	0.1631119060421675	200	PHX243 F36A2.3	3	1
80	0.17452361125182209	200	PHX243 F36A2.3	3	2
90	0.18533573746278734	200	PHX243 F36A2.3	3	1
90	0.18537514160333543	200	PHX243 F36A2.3	3	2
100	0.30196500172753776	200	PHX243 F36A2.3	3	1
100	0.22979982367169494	200	PHX243 F36A2.3	3	2
110	0.36636832783637036	200	PHX243 F36A2.3	3	1
110	0.3199480050101934	200	PHX243 F36A2.3	3	2
120	0.4722559014191885	200	PHX243 F36A2.3	3	1
120	0.48384635959167627	200	PHX243 F36A2.3	3	2
130	0.6274424280488723	200	PHX243 F36A2.3	3	1
130	0.44507672147332505	200	PHX243 F36A2.3	3	2
140	0.6897275629317676	200	PHX243 F36A2.3	3	1
140	0.5724146352849666	200	PHX243 F36A2.3	3	2
150	0.6574608458827872	200	PHX243 F36A2.3	3	1
150	0.5910876957889593	200	PHX243 F36A2.3	3	2
160	0.7174770388696321	200	PHX243 F36A2.3	3	1
160	0.6202319832739679	200	PHX243 F36A2.3	3	2
170	0.7082255363014545	200	PHX243 F36A2.3	3	1
170	0.69114521224494	200	PHX243 F36A2.3	3	2
180	0.6828819403918895	200	PHX243 F36A2.3	3	1
180	0.6271042535805627	200	PHX243 F36A2.3	3	2
0	0.032705994481171716	200	PHX243 F36A2.3	4	1
0	0.013939866077890753	200	PHX243 F36A2.3	4	2
10	0.005033867115239549	200	PHX243 F36A2.3	4	1
10	0.0	200	PHX243 F36A2.3	4	2
20	0.0	200	PHX243 F36A2.3	4	1
20	0.007398413428515454	200	PHX243 F36A2.3	4	2
30	0.000383392896689815	200	PHX243 F36A2.3	4	1
30	0.012136491449641034	200	PHX243 F36A2.3	4	2
40	0.028130235679928887	200	PHX243 F36A2.3	4	1
40	0.01044085411892028	200	PHX243 F36A2.3	4	2
50	0.07462389676710356	200	PHX243 F36A2.3	4	1
50	0.003596772207094713	200	PHX243 F36A2.3	4	2
60	0.05010901080071774	200	PHX243 F36A2.3	4	1
60	0.07672802758435238	200	PHX243 F36A2.3	4	2
70	0.07084431007849779	200	PHX243 F36A2.3	4	1
70	0.0927126335130999	200	PHX243 F36A2.3	4	2
80	0.10405213793460671	200	PHX243 F36A2.3	4	1
80	0.08894968616299839	200	PHX243 F36A2.3	4	2
90	0.15950490440518977	200	PHX243 F36A2.3	4	1
90	0.06222239108584209	200	PHX243 F36A2.3	4	2
100	0.1551348858764765	200	PHX243 F36A2.3	4	1
100	0.16627417149111096	200	PHX243 F36A2.3	4	2
110	0.18296560880105894	200	PHX243 F36A2.3	4	1
110	0.11502081313893067	200	PHX243 F36A2.3	4	2
120	0.3019040426000135	200	PHX243 F36A2.3	4	1
120	0.17182201071075157	200	PHX243 F36A2.3	4	2
130	0.3899365087052782	200	PHX243 F36A2.3	4	1
130	0.28228595761145836	200	PHX243 F36A2.3	4	2
140	0.4049546153355399	200	PHX243 F36A2.3	4	1
140	0.3377602132470518	200	PHX243 F36A2.3	4	2
150	0.5122313586327072	200	PHX243 F36A2.3	4	1
150	0.4128009545604741	200	PHX243 F36A2.3	4	2
160	0.44245170102527903	200	PHX243 F36A2.3	4	1
160	0.4710855426362377	200	PHX243 F36A2.3	4	2
170	0.508167463296819	200	PHX243 F36A2.3	4	1
170	0.5021058540641231	200	PHX243 F36A2.3	4	2
180	0.5098604786708546	200	PHX243 F36A2.3	4	1
180	0.5439830597641866	200	PHX243 F36A2.3	4	2
